# Supplementary material for: Metabolic Changes of Mycobacterium tuberculosis during the Anti-Tuberculosis Therapy
Source: Pathogens. 2020 Feb 18;9(2):131. doi: 10.3390/pathogens9020131 (PMC7168336; doi:10.3390/pathogens9020131)
Supplement: Supplementary file 1 [file pathogens-09-00131-s001.zip › Table S1.xlsx]

## Sheet: Sheet1
Table S1: Variable SNPs among tree clinical isolates
Sample	CHROM	POS	TYPE	REF	ALT	EVIDENCE	FTYPE	STRAND	EFFECT	LOCUS_TAG	GENE/IGR	PRODUCT
3955	NC_000962	7582	complex	ACAG	CCAC	CCAC:284 ACAG:0	CDS	+	missense_variant AspSer94AlaThr	Rv0006	gyrA	DNA gyrase subunit A
2093	NC_000962	7582	complex	ACAG	CCAC	CCAC:367 ACAG:0	CDS	+	missense_variant AspSer94AlaThr	Rv0006	gyrA	DNA gyrase subunit A
3955	NC_000962	598098	snp	C	T	T:307 C:0	CDS	+	synonymous_variant Ile300Ile	Rv0507	mmpL2	transmembrane transport protein MmpL2
2093	NC_000962	598098	snp	C	T	T:428 C:0	CDS	+	synonymous_variant Ile300Ile	Rv0507	mmpL2	transmembrane transport protein MmpL2
3955	NC_000962	3427440	snp	G	T	T:287 G:0	CDS	+	synonymous_variant Pro66Pro	Rv3063	cstA	carbon starvation protein A
2093	NC_000962	3427440	snp	G	T	T:382 G:2	CDS	+	synonymous_variant Pro66Pro	Rv3063	cstA	carbon starvation protein A
2093	NC_000962	1673432	snp	T	A	A:362 T:8	IGR	+	missense_variant Met21Val	-	(-8) inh prom	-
RUS_B0	NC_000962	1795614	snp	C	T	C:311 T:119	CDS	+	missense_variant Pro287Ser	Rv1594	nadA	Probable quinolinate synthetase NadA
3955	NC_000963	2102714	snp	G	A	G:145 A:138	CDS	-	missense_variant Thr110Ile	Rv1854c	ndh	Probable NADH dehydrogenase Ndh
2093	NC_000962	4338344	snp	A	G	G:385 A:14	CDS	-	missense_variant Trp60Arg	Rv3862c	whiB6	transcriptional regulator WhiB6
2093	NC_000962	1253465	snp	C	T	T:365 C:12	CDS	-	missense_variant Ser357Asn	Rv1129c	-	transcriptional regulator
2093	NC_000962	4323409	snp	C	T	T:439 C:0	IGR	+	missense_variant Glu84Val	-	(-90) espR	-
