# Supplementary material for: Metabolic Changes of Mycobacterium tuberculosis during the Anti-Tuberculosis Therapy
Source: Pathogens. 2020 Feb 18;9(2):131. doi: 10.3390/pathogens9020131 (PMC7168336; doi:10.3390/pathogens9020131)
Supplement: Supplementary file 1 [file pathogens-09-00131-s001.zip › Table S2.xlsx]

## Sheet: TPM
Table S2. List of transcripts identified and quantified for RUS_B0, 3955 and 2093 strains
List of transcripts identified for RUS_B0, 3955 and 2093 strains
target_id	gene	locus_tag	MT_2093_1	MT_1947_1	MT_3955_1	MT_3955_3	MT_1947_3	MT_2093_3	MT_3955_2	MT_2093_2	MT_1947_2
lcl|NC_000962.3_cds_NP_214515.1_1	dnaA	Rv0001	10025	6106	13674	11442	11841	150	11548	9279	13344
lcl|NC_000962.3_cds_NP_214516.1_2	dnaN	Rv0002	1583	971	2247	2078	1690	93	2197	1719	2048
lcl|NC_000962.3_cds_NP_214517.1_3	recF	Rv0003	889	843	1255	1005	1155	35	1322	1012	1459
lcl|NC_000962.3_cds_NP_214518.1_4		Rv0004	583	594	740	611	656	45	698	567	819
lcl|NC_000962.3_cds_NP_214519.2_5	gyrB	Rv0005	12051	15874	14697	13789	21458	665	14200	13511	25698
lcl|NC_000962.3_cds_NP_214520.1_6	gyrA	Rv0006	5449	7606	7057	6128	9953	504	6918	5968	10705
lcl|NC_000962.3_cds_NP_214521.1_7		Rv0007	1082	1196	1392	1242	1750	84	1466	1014	1952
lcl|NC_000962.3_cds_NP_214522.1_8		Rv0008c	249	322	284	188	228	18	250	212	302
lcl|NC_000962.3_cds_NP_214523.1_9	ppiA	Rv0009	4065	1027	4419	4263	2614	157	4125	5105	2956
lcl|NC_000962.3_cds_NP_214524.1_10		Rv0010c	1424	1199	1521	1247	1392	36	1529	1685	1682
lcl|NC_000962.3_cds_NP_214525.1_11		Rv0011c	1380	921.389	1675	1294	1298	69	1460	1794	1676
lcl|NC_000962.3_cds_NP_214526.1_12		Rv0012	1237	1157	1574	1326	1317	175	1391.48	1334	1540
lcl|NC_000962.3_cds_YP_177615.1_13	trpG	Rv0013	1956	2608	2815	2815	2820	98	2349	2121	3105
lcl|NC_000962.3_cds_NP_214528.1_14	pknB	Rv0014c	2050	3523	3292	2939	3604	173	2917	2326	4295.27
lcl|NC_000962.3_cds_NP_214529.1_15	pknA	Rv0015c	2950	7699	4781	4375	6313	639	5040	3269	7106
lcl|NC_000962.3_cds_NP_214530.1_16	pbpA	Rv0016c	1800	3409	3341	2877	4160	129	3077	2218	4881
lcl|NC_000962.3_cds_NP_214531.1_17	rodA	Rv0017c	1652	2539	2784	2708	3081	89	2555	1800	3581
lcl|NC_000962.3_cds_NP_214532.1_18	pstP	Rv0018c	2968	4947	4792	4531	5429	351	4622	3134	6122
lcl|NC_000962.3_cds_NP_214533.1_19	fhaB	Rv0019c	1150	1491	1700	1545	1946	104	1758	1270	2441.6
lcl|NC_000962.3_cds_NP_214534.1_20	fhaA	Rv0020c	14812	24497	23196	18780	31379	2232	22112	20760	31643
lcl|NC_000962.3_cds_NP_214535.1_21		Rv0021c	270	276	398	342	332	22	338	309	400
lcl|NC_000962.3_cds_NP_214536.1_22	whiB5	Rv0022c	26	34	36.6064	30	45.4875	1	23	24	40
lcl|NC_000962.3_cds_NP_214537.1_23		Rv0023	406	1186.57	765	625	1153	96	714	409	1131
lcl|NC_000962.3_cds_NP_214538.1_24		Rv0024	307	879	531	462	728.351	124	594	341	974
lcl|NC_000962.3_cds_NP_214539.1_25		Rv0025	250	673	396	332	452	36	369	248	538
lcl|NC_000962.3_cds_NP_214540.1_26		Rv0026	1466	3586	2126	1531	2688	114	1831	1661	3072
lcl|NC_000962.3_cds_NP_214541.1_27		Rv0027	239	226	244	219	285	37	186	279	298
lcl|NC_000962.3_cds_NP_214542.1_28		Rv0028	194	328	205	176	262	5	224	293	350
lcl|NC_000962.3_cds_NP_214543.1_29		Rv0029	792	654	947	775	902	57	876.79	929	1037
lcl|NC_000962.3_cds_NP_214544.1_30		Rv0030	261	189	298	215	221	12	231	291.345	253
lcl|NC_000962.3_cds_NP_214546.1_31	bioF2	Rv0032	452	332	505	483	451	26	473	451	570
lcl|NC_000962.3_cds_NP_214547.1_32	acpA	Rv0033	146	84	158	150	106	18	129	153	121
lcl|NC_000962.3_cds_NP_214548.1_33		Rv0034	26	17	22	24	22	3	23	27	30
lcl|NC_000962.3_cds_YP_177686.1_34	fadD34	Rv0035	428	300	452	389	389	27	383	478	448.694
lcl|NC_000962.3_cds_NP_214550.1_35		Rv0036c	2291	2629	3349	2898	2767	518	2882	2301	3058
lcl|NC_000962.3_cds_NP_214551.1_36		Rv0037c	624	383	671	617	610	134	681	579	720
lcl|NC_000962.3_cds_NP_214552.1_37		Rv0038	1948	3945	2605	2182	2701	365	2346	2020	3318
lcl|NC_000962.3_cds_NP_214553.1_38		Rv0039c	287	276	413	323	385	48	369	283	391
lcl|NC_000962.3_cds_NP_214554.2_39	mtc28	Rv0040c	576	443	1010	1210	960	61	1009	616	1155
lcl|NC_000962.3_cds_NP_214555.1_40	leuS	Rv0041	2684	3398	2970	2429	2897	284	2745	3282	3508
lcl|NC_000962.3_cds_NP_214556.1_41		Rv0042c	763	1488	958	781	974	61	893	982	1198
lcl|NC_000962.3_cds_NP_214557.1_42		Rv0043c	319	453	408	338	409	31	375	312	521.754
lcl|NC_000962.3_cds_NP_214558.1_43		Rv0044c	358	761	518	461	541.597	41	489	371	633
lcl|NC_000962.3_cds_NP_214559.1_44		Rv0045c	621	959	749	580	1054	94	640	530	1221
lcl|NC_000962.3_cds_NP_214560.1_45	ino1	Rv0046c	5665	9966	8198	8136	15173	908	7440	4616	15794
lcl|NC_000962.3_cds_NP_214561.1_46		Rv0047c	2114	5762	3005	2424	6019	157	2615.78	1599	6546
lcl|NC_000962.3_cds_NP_214562.1_47		Rv0048c	880.5	774	1428	1329	1357	117	1301	1098	1544
lcl|NC_000962.3_cds_NP_214563.1_48		Rv0049	1951	1229	2324	2187	2225	584	1899	1765	2460
lcl|NC_000962.3_cds_YP_177687.1_49	ponA1	Rv0050	5220	3889	5958	5519	6176	413	5568	4996	7244
lcl|NC_000962.3_cds_NP_214565.1_50		Rv0051	1135	1322	1358	1324	1599	91	1345	1000	1775
lcl|NC_000962.3_cds_NP_214566.3_51		Rv0052	272	311	305	298	362	23	309	268	398
lcl|NC_000962.3_cds_NP_214567.1_52	rpsF	Rv0053	1519	700	1574	1403	1214	93	1377	1629	1330
lcl|NC_000962.3_cds_NP_214568.1_53	ssb	Rv0054	3669	3382	4745	3883	3421	778	3727	3419	3968
lcl|NC_000962.3_cds_YP_177688.1_54	rpsR1	Rv0055	1983	2202	4217	4425	2906	442	4276	2911	3859
lcl|NC_000962.3_cds_NP_214570.1_55	rplI	Rv0056	2593	2446	4233	4355	4123	587	4294	3811	4779
lcl|NC_000962.3_cds_NP_214571.1_56		Rv0057	1515	1967	2296	2321	2366	39	2360	2109	3113
lcl|NC_000962.3_cds_NP_214572.1_57	dnaB	Rv0058	5335	11623	8212	7405	7874	1140	8082	5358	9163
lcl|NC_000962.3_cds_NP_214573.1_58		Rv0059	406	622	557.026	456	570	26	487	381	640
lcl|NC_000962.3_cds_NP_214574.1_59		Rv0060	5572	13233	7272	6062	7569	1304.17	6543	5936	9263
lcl|NC_000962.3_cds_YP_007408697.1_60		Rv0061c	1088	501	908	780	701	56	769	1310	694
lcl|NC_000962.3_cds_YP_177689.1_61	celA1	Rv0062	568	272	635	731	338	206	519	443	405
lcl|NC_000962.3_cds_NP_214577.1_62		Rv0063	383	492	663.643	718	482	53	677	410	624
lcl|NC_000962.3_cds_YP_009030026.1_63		Rv0063a	1666	3251	2104	1740	2853	234	1887	2492	3375
lcl|NC_000962.3_cds_NP_214578.1_64		Rv0064	5986	7428	4509	4311	6492	1889	4546	8532	7774
lcl|NC_000962.3_cds_YP_007408701.1_65	vapB1	Rv0064A	443	304	319	285	346	58	302	461	442
lcl|NC_000962.3_cds_NP_214579.1_66	vapC1	Rv0065	639	417	409	352	474	92	509	692	555
lcl|NC_000962.3_cds_NP_214580.1_67	icd2	Rv0066c	2810	2416	3658	3690	3222	817	3428	3378	3803
lcl|NC_000962.3_cds_NP_214581.1_68		Rv0067c	153	220	184	143	225	15	174	196	266
lcl|NC_000962.3_cds_NP_214582.1_69		Rv0068	146	115	146	110	129	15	124	177	143
lcl|NC_000962.3_cds_NP_214583.1_70	sdaA	Rv0069c	709	340	602	578	505	50	568	903	548
lcl|NC_000962.3_cds_NP_214584.1_71	glyA2	Rv0070c	431.57	192	258.853	293	232	26	266	559	262
lcl|NC_000962.3_cds_NP_214585.1_72		Rv0071	1	12	14	6	18	2	9	22	18
lcl|NC_000962.3_cds_NP_214586.1_73		Rv0072	1	9	11	11	13	2	9	1	1
lcl|NC_000962.3_cds_NP_214587.1_74		Rv0073	1	14	11	11	15	2	10	19	19
lcl|NC_000962.3_cds_NP_214588.1_75		Rv0074	405	565	488	426	393	98	405	404	507
lcl|NC_000962.3_cds_NP_214589.1_76		Rv0075	616	822	606	526	670	81	621	711	788
lcl|NC_000962.3_cds_NP_214590.1_77		Rv0076c	319	224	280	231	221	26	243	311	243
lcl|NC_000962.3_cds_NP_214591.1_78		Rv0077c	126	72	100	98	98	20	102	133	92
lcl|NC_000962.3_cds_NP_214592.1_79		Rv0078	285	195	180	147	178	19	198	261	234
lcl|NC_000962.3_cds_YP_177616.1_80		Rv0078A	3476	3958	2931	2586	3888	289	2979	4190	4588
lcl|NC_000962.3_cds_YP_007408717.1_81		Rv0078B	6894	17171	10199	7558	13031	338	10849	9668	21517
lcl|NC_000962.3_cds_NP_214593.1_82		Rv0079	3841	2038	2947	2814	1894	686	3119	3196	2279
lcl|NC_000962.3_cds_NP_214594.1_83		Rv0080	1530	667	900	823	696	200	904	1176	757
lcl|NC_000962.3_cds_NP_214595.1_84		Rv0081	300	98	95	78	86	10	100	257	115
lcl|NC_000962.3_cds_NP_214596.2_85		Rv0082	479	214	244	209	227	94	294	503	267
lcl|NC_000962.3_cds_NP_214597.1_86		Rv0083	530	249	213	202	193	86	217	397	223
lcl|NC_000962.3_cds_NP_214598.1_87	hycD	Rv0084	474	213	219	166	179	86	227	412	236
lcl|NC_000962.3_cds_NP_214599.1_88	hycP	Rv0085	257	114	82	94	116	41	97	169	112
lcl|NC_000962.3_cds_NP_214600.1_89	hycQ	Rv0086	782	398	332	277	337	101	344	557	356
lcl|NC_000962.3_cds_NP_214601.1_90	hycE	Rv0087	850	441	387	356	334	55	337	800	418
lcl|NC_000962.3_cds_NP_214602.1_91		Rv0088	5549	1511	3442	3355	2709	2472	3612	7667	3461
lcl|NC_000962.3_cds_NP_214603.1_92		Rv0089	291	102	189	147	164	53	193	409	147
lcl|NC_000962.3_cds_NP_214604.1_93		Rv0090	79	50	58	54	47	21	41	108.606	61
lcl|NC_000962.3_cds_NP_214605.1_94	mtn	Rv0091	234	136	245	195	180	24	175	268	214
lcl|NC_000962.3_cds_NP_214606.1_95	ctpA	Rv0092	767	630	745	594	705	166	657	736	819
lcl|NC_000962.3_cds_NP_214607.1_96		Rv0093c	190	246	210.385	155	174	28	185	212	225
lcl|NC_000962.3_cds_NP_214608.1_97		Rv0094c	340	1169	397	300	375	55	378	415	502
lcl|NC_000962.3_cds_NP_214609.1_98		Rv0095c	25	28	41	19	37	2	36	32	47
lcl|NC_000962.3_cds_YP_177690.1_99	PPE1	Rv0096	222	260	249	150	266	21	197	187	302
lcl|NC_000962.3_cds_NP_214611.1_100		Rv0097	454	438	436	363	434	16	384	462	557
lcl|NC_000962.3_cds_NP_214612.1_101	fcoT	Rv0098	319	413	297	275	572	20	309	351	595
lcl|NC_000962.3_cds_NP_214613.1_102	fadD10	Rv0099	554	627.439	419	381	504	88	435	703	647
lcl|NC_000962.3_cds_NP_214614.1_103		Rv0100	33	44	29	19.6115	41	5	28.2224	52	40
lcl|NC_000962.3_cds_NP_214615.1_104	nrp	Rv0101	2814	3365	2251	1947	2784	182	2352	3702	3211
lcl|NC_000962.3_cds_NP_214616.1_105		Rv0102	948	1334	1072	877	1145	85	1011	1209	1343
lcl|NC_000962.3_cds_NP_214617.1_106	ctpB	Rv0103c	3952.17	2699	4493	4094	4460	620	4550	3948	5258
lcl|NC_000962.3_cds_NP_214618.1_107		Rv0104	1338	2097	1892	1455	2132	148	1690	1269	2384
lcl|NC_000962.3_cds_YP_177691.1_108	rpmB1	Rv0105c	25	22	22	15	26	1	16	29	29
lcl|NC_000962.3_cds_NP_214620.1_109		Rv0106	449	249	443	390	442	37	418	354	470
lcl|NC_000962.3_cds_NP_214621.1_110	ctpI	Rv0107c	3376	2351	3975	3650	3107	336	4050	2229	3585
lcl|NC_000962.3_cds_NP_214622.1_111		Rv0108c	2443	1279	2254	2355	1671	177	2428	1252	2152
lcl|NC_000962.3_cds_YP_177692.1_112	PE_PGRS1	Rv0109	213	212	248	218	237	41	230	172	284
lcl|NC_000962.3_cds_NP_214624.1_113		Rv0110	282	405	441	373	421	32	384	294	527
lcl|NC_000962.3_cds_NP_214625.1_114		Rv0111	1844	1424	2407	2312	2039	201	2435	2200	2207
lcl|NC_000962.3_cds_NP_214626.1_115	gca	Rv0112	473	461	635	537	502	56	679	692	571
lcl|NC_000962.3_cds_NP_214627.1_116	gmhA	Rv0113	337	231	379	301	338	74	381	447	472
lcl|NC_000962.3_cds_NP_214628.1_117	gmhB	Rv0114	79	68	119	66	79	23	100	79	105.704
lcl|NC_000962.3_cds_NP_214629.1_118	hddA	Rv0115	196	208	234	217	218	34	191	259	235
lcl|NC_000962.3_cds_YP_009030027.1_119		Rv0115a	132	69	103	89	106	79	90	123	126
lcl|NC_000962.3_cds_NP_214630.1_120	ldtA	Rv0116c	1301	785	996	770	1047	525	949	1291	1207
lcl|NC_000962.3_cds_NP_214631.1_121	oxyS	Rv0117	254	245	252	206	262	28	243	243	275
lcl|NC_000962.3_cds_NP_214632.1_122	oxcA	Rv0118c	377	254	295	291	283	61	338	381	278
lcl|NC_000962.3_cds_NP_214633.1_123	fadD7	Rv0119	266	182	307	255	317	52	258	284	293
lcl|NC_000962.3_cds_NP_214634.1_124	fusA2	Rv0120c	2254	2801	2525	2587	3054	367	2627	1750	3568
lcl|NC_000962.3_cds_NP_214635.1_125		Rv0121c	207	210	212	172	277	31	186	238	303
lcl|NC_000962.3_cds_NP_214636.1_126		Rv0122	764	308	570	626	582	1007	642	845	594
lcl|NC_000962.3_cds_NP_214637.1_127		Rv0123	400	191	335	304	235	334	243	448	240
lcl|NC_000962.3_cds_YP_177693.1_128	PE_PGRS2	Rv0124	182	122	164	136	152	37	118	146	161
lcl|NC_000962.3_cds_NP_214639.1_129	pepA	Rv0125	2130	1254	1869	1798	1882	514	1935	1535	2135
lcl|NC_000962.3_cds_NP_214640.1_130	treS	Rv0126	3223.24	3260	3263	2701	3449	368.5	2967	3663	3751
lcl|NC_000962.3_cds_NP_214641.1_131	mak	Rv0127	1034	1058	974	905	995	178	929	1007	1209
lcl|NC_000962.3_cds_NP_214642.1_132		Rv0128	693	220	571	472	366	56	552	753	466
lcl|NC_000962.3_cds_YP_177694.1_133	fbpC	Rv0129c	8478	2601	10781	12111	6294	8777	12920	9562	7566
lcl|NC_000962.3_cds_NP_214644.1_134	htdZ	Rv0130	166	69	139	118	109.048	18	141	166	138
lcl|NC_000962.3_cds_NP_214645.1_135	fadE1	Rv0131c	848	360	869.113	783	660	243	718.76	789	777
lcl|NC_000962.3_cds_NP_214646.1_136	fgd2	Rv0132c	439	284	482	413	437	56	444	434	449
lcl|NC_000962.3_cds_NP_214647.1_137		Rv0133	550	1942	909	785	1039	61	849	480	1244
lcl|NC_000962.3_cds_NP_214648.1_138	ephF	Rv0134	2663	4006	3279	3156	3381	428	3242	2529	4123
lcl|NC_000962.3_cds_NP_214649.1_139		Rv0135c	763	1835	901	650	1128	67	747	864	1198
lcl|NC_000962.3_cds_NP_214650.1_140	cyp138	Rv0136	319	636	378	347	544	89	338	334	599
lcl|NC_000962.3_cds_NP_214651.1_141	msrA	Rv0137c	675	833	801	920	1071	68	840	669	1294
lcl|NC_000962.3_cds_NP_214652.1_142		Rv0138	147	238	219	194	253	7	221	136	288
lcl|NC_000962.3_cds_NP_214653.1_143		Rv0139	455	690	684	694	687	17	658	408.698	682
lcl|NC_000962.3_cds_NP_214654.1_144		Rv0140	648	367	285	266	407	293	301	722	498
lcl|NC_000962.3_cds_NP_214655.1_145		Rv0141c	1301	1357	1051	933	1221	243	978.481	1198	1452
lcl|NC_000962.3_cds_NP_214656.1_146		Rv0142	180.546	197	165	137	197	36	204	232	285
lcl|NC_000962.3_cds_NP_214657.1_147		Rv0143c	1033	1495	1305	1070	1528	111	1243	908	1612
lcl|NC_000962.3_cds_NP_214658.1_148		Rv0144	1201	1863	1639	1485	1711	67	1544	1098	2117
lcl|NC_000962.3_cds_NP_214659.1_149		Rv0145	5080	5875	6663.7	5537	5377	2057	6321	8038	6122
lcl|NC_000962.3_cds_NP_214660.1_150		Rv0146	749	900	823	555	717	318	796	1174	833
lcl|NC_000962.3_cds_NP_214661.1_151		Rv0147	2597	2715	3283	3163	3121	555	3108	2676.32	3724
lcl|NC_000962.3_cds_NP_214662.1_152		Rv0148	2198	1392	2206	2100	2082	541	2137	2172	2290
lcl|NC_000962.3_cds_NP_214663.1_153		Rv0149	979	745	899	884	1039	109	994	883	1296
lcl|NC_000962.3_cds_NP_214664.1_154		Rv0150c	194	232	182	124	265	28	167	237	297
lcl|NC_000962.3_cds_YP_177695.1_155	PE1	Rv0151c	760	1010	1002.5	821	1151	46	904	884	1331
lcl|NC_000962.3_cds_YP_177696.1_156	PE2	Rv0152c	434	445	399	368	494	19	405	527	579
lcl|NC_000962.3_cds_NP_214667.1_157	ptbB	Rv0153c	782	740	862	858	874	65	838	694	1045
lcl|NC_000962.3_cds_NP_214668.1_158	fadE2	Rv0154c	1286	1312	1692	1565	1636	126	1581	1246	1875
lcl|NC_000962.3_cds_NP_214669.1_159	pntAa	Rv0155	593	834	1454	1329	1140	47	1273	602	1278
lcl|NC_000962.3_cds_NP_214670.1_160	pntAb	Rv0156	420	636	867	785	695	34.0459	729	438	723
lcl|NC_000962.3_cds_NP_214671.1_161	pntB	Rv0157	1990	2851	3796	3939	3360	534	3670	1909	3688
lcl|NC_000962.3_cds_YP_007408797.1_162		Rv0157A	182	227	229	177	221	12	210	164	309
lcl|NC_000962.3_cds_NP_214672.1_163		Rv0158	845	705	1070	872	1142	85	999	976	1270
lcl|NC_000962.3_cds_YP_177697.1_164	PE3	Rv0159c	740	553	834	638	784	31	733	729	1018
lcl|NC_000962.3_cds_YP_177698.1_165	PE4	Rv0160c	225	210	271	240	335	25	252	144	421
lcl|NC_000962.3_cds_NP_214675.1_166		Rv0161	129	109	119	133	100	45	116	138	111
lcl|NC_000962.3_cds_YP_177699.1_167	adhE1	Rv0162c	202	126	187	168	178	44	177	237	205
lcl|NC_000962.3_cds_NP_214677.1_168		Rv0163	366	629	542	484	644	18	522	365	739
lcl|NC_000962.3_cds_YP_177617.1_169	TB18.5	Rv0164	2073	851	2817	2507	2031	99	2620	2256	2467
lcl|NC_000962.3_cds_YP_177700.2_170	mce1R	Rv0165c	1440	897	1976	1504	1580	25	1608	1197	1620
lcl|NC_000962.3_cds_NP_214680.1_171	fadD5	Rv0166	7783	6374	16510	17504	12696.3	129	15887	4633	17142
lcl|NC_000962.3_cds_NP_214681.1_172	yrbE1A	Rv0167	2224	1188	2568	2460	1985	110	2490	1540	2441
lcl|NC_000962.3_cds_NP_214682.1_173	yrbE1B	Rv0168	1264	836	1578	1474	1480	77	1498	958	1696
lcl|NC_000962.3_cds_YP_177701.1_174	mce1A	Rv0169	6953	4666	10228	9763	8457.95	230	9359	5257.3	11697
lcl|NC_000962.3_cds_NP_214684.1_175	mce1B	Rv0170	4926	4143	6502	6687	5343	246	5873	4037	6110
lcl|NC_000962.3_cds_NP_214685.1_176	mce1C	Rv0171	5740.9	3914	7599	8227	6490	783	6733	4938	7161
lcl|NC_000962.3_cds_NP_214686.1_177	mce1D	Rv0172	4968	3795	7151	7588	6916	275	6937	4436	8320
lcl|NC_000962.3_cds_NP_214687.1_178	lprK	Rv0173	3478	2812	4437	5222	4038	179	4358	2970	4860
lcl|NC_000962.3_cds_NP_214688.1_179	mce1F	Rv0174	9156	9581	12718	12463	12856	608	11506	7457	14527
lcl|NC_000962.3_cds_NP_214689.3_180		Rv0175	3797	3545	5083	5382	4602	468	4907	3348	5324
lcl|NC_000962.3_cds_NP_214690.1_181		Rv0176	1469	1874	1884	1992	1983	79	1780	1406	2386
lcl|NC_000962.3_cds_NP_214691.1_182		Rv0177	8174	7786	11218	11018	9100	353	9218	8791	9932
lcl|NC_000962.3_cds_NP_214692.1_183		Rv0178	4148	3403	5488	4895	4676	476	4709	4515	5684
lcl|NC_000962.3_cds_NP_214693.1_184	lprO	Rv0179c	4716	3654	6226	6294	7212	294	6214	7000	8145
lcl|NC_000962.3_cds_NP_214694.1_185		Rv0180c	1593	2292	1612	1432.91	1865	351	1570	1890	2326
lcl|NC_000962.3_cds_NP_214695.1_186		Rv0181c	1413	3338	2016	1734	2684	108	1955	1565	3271
lcl|NC_000962.3_cds_NP_214696.1_187	sigG	Rv0182c	2081	3889	2403	2135	3473	238	2149	2194	3587
lcl|NC_000962.3_cds_NP_214697.2_188		Rv0183	453	751	593	508	550	49	565	431	699
lcl|NC_000962.3_cds_NP_214698.1_189		Rv0184	992	3700	1592	1627	1944	82	1825	987	2410
lcl|NC_000962.3_cds_NP_214699.1_190		Rv0185	548	1509	947	838	1155	71	1058	513	1246
lcl|NC_000962.3_cds_NP_214700.1_191	bglS	Rv0186	8450	8463	5672	4771	8575	1368	6873	11033	9862
lcl|NC_000962.3_cds_YP_004837046.2_192	mymT	Rv0186A	4560	2155	2645	1746	3733		2311	7963	4242
lcl|NC_000962.3_cds_NP_214701.1_193		Rv0187	1218	1694	1259	1115	1454	123	1322	1193	1763
lcl|NC_000962.3_cds_NP_214702.1_194		Rv0188	6057	3493	4094	4270	3484		4211	5154	4009
lcl|NC_000962.3_cds_NP_214703.1_195	ilvD	Rv0189c	2816.01	5523	3635	3401	3872	542	3535	2892.09	4621
lcl|NC_000962.3_cds_NP_214704.1_196		Rv0190	9504	8277	6306	5190	11619	476	6264	16597	14840
lcl|NC_000962.3_cds_NP_214705.1_197		Rv0191	1200	1805	1048	983	1644	84	1161	1560	1860
lcl|NC_000962.3_cds_NP_214706.1_198		Rv0192	987	1351	1103	1009	1368	83	1075	1036	1674
lcl|NC_000962.3_cds_NP_214707.1_199		Rv0193c	582	889	669	549	789	25	608	723	949
lcl|NC_000962.3_cds_NP_214708.1_200		Rv0194	263	242	265	258	264	32	250	260	334
lcl|NC_000962.3_cds_NP_214709.1_201		Rv0195	49	43	42.2974	15	40	4	39	54	50
lcl|NC_000962.3_cds_NP_214710.1_202		Rv0196	67	67	64	77	87	24	70	82	90
lcl|NC_000962.3_cds_NP_214711.1_203		Rv0197	481	435	478	478	520	394	446	614	548
lcl|NC_000962.3_cds_NP_214712.1_204	zmp1	Rv0198c	5401.21	3717	6364	5825	5295	531	5854	6402	6091
lcl|NC_000962.3_cds_NP_214713.1_205		Rv0199	304	581	469	361	501	72	424	337	585
lcl|NC_000962.3_cds_NP_214714.1_206		Rv0200	462	563	509	503	494	62	528	481	485
lcl|NC_000962.3_cds_NP_214715.1_207		Rv0201c	451	354	442	424	604	31	439	426	622
lcl|NC_000962.3_cds_NP_214716.1_208	mmpL11	Rv0202c	6126	6053	6922	6005	8237	587	6906	5936	9502
lcl|NC_000962.3_cds_NP_214717.1_209		Rv0203	708	425.894	1115	1059	811	157	980	753	864
lcl|NC_000962.3_cds_NP_214718.2_210		Rv0204c	1584	1504	2088	2086	1939	260	2184	1570	2220
lcl|NC_000962.3_cds_NP_214719.1_211		Rv0205	590	449	723	603	684	23	644	520	758
lcl|NC_000962.3_cds_NP_214720.1_212	mmpL3	Rv0206c	10009	8079	12897	11965	12546	725	12983	8274.74	13879
lcl|NC_000962.3_cds_NP_214721.1_213		Rv0207c	2123	2260	2374	2119	2694	176	2378	2154	3086
lcl|NC_000962.3_cds_NP_214722.1_214		Rv0208c	1230	1648	1722	1478	1800.34	39	1500	1101	1973
lcl|NC_000962.3_cds_NP_214723.1_215		Rv0209	122	166	182	162	164	24	171	120	215
lcl|NC_000962.3_cds_NP_214724.1_216		Rv0210	278	277	420	349	335	30	426	220	434
lcl|NC_000962.3_cds_NP_214725.1_217	pckA	Rv0211	9451	8745	10216	10010	10027	2796	9962	12418	11257
lcl|NC_000962.3_cds_NP_214726.1_218	nadR	Rv0212c	673	722	585	544	733	58	584	978	741
lcl|NC_000962.3_cds_NP_214727.1_219		Rv0213c	1715	1384	1364	1175	1468	136	1387	1898	1713
lcl|NC_000962.3_cds_NP_214728.1_220	fadD4	Rv0214	481	542	555	626	581	86	551	552	625
lcl|NC_000962.3_cds_NP_214730.1_221		Rv0216	322.944	453	411	370	362	20	393	289	425
lcl|NC_000962.3_cds_NP_214731.1_222	lipW	Rv0217c	305	337	407	427	398	51.7486	390.656	305	399
lcl|NC_000962.3_cds_NP_214732.1_223		Rv0218	327	339	368	318	381	42	342	328	491.078
lcl|NC_000962.3_cds_NP_214733.1_224		Rv0219	39.1673	40	44.473	41	51	11	47	47	70
lcl|NC_000962.3_cds_NP_214734.1_225	lipC	Rv0220	3287	8620	6177	6029	6985	471	6006	2848	8126
lcl|NC_000962.3_cds_NP_214735.1_226		Rv0221	2319	6256	4056	3547	5747	166	3783	2258	6620
lcl|NC_000962.3_cds_NP_214736.1_227	echA1	Rv0222	1390	3550	2081	2003	2925.23	217	2055	1018	3194
lcl|NC_000962.3_cds_NP_214737.1_228		Rv0223c	888	373	745	657	586	197	633	878	666
lcl|NC_000962.3_cds_NP_214738.1_229		Rv0224c	188.13	169	184	165	201	19	197	250	222
lcl|NC_000962.3_cds_NP_214739.1_230		Rv0225	782.704	477	1005	923	775	45	964	671	909
lcl|NC_000962.3_cds_NP_214740.1_231		Rv0226c	445	225	510	498	316	43	442	378.836	366
lcl|NC_000962.3_cds_NP_214741.1_232		Rv0227c	2210	738	2814	2812	1590	190	2594	2371	1751
lcl|NC_000962.3_cds_NP_214742.1_233		Rv0228	753	1109	873	799.101	948	85	874	730	1025
lcl|NC_000962.3_cds_NP_214743.2_234		Rv0229c	228	890	317	277	374	9	321	296	487
lcl|NC_000962.3_cds_NP_214744.1_235	php	Rv0230c	603	402	686	650.959	541	97	591	597	562
lcl|NC_000962.3_cds_NP_214745.1_236	fadE4	Rv0231	1042	697	1223.69	1181	1000	104	1255	845	1122
lcl|NC_000962.3_cds_NP_214746.1_237		Rv0232	3026	1209	3598	3273	3014	347	3469	2627	2870
lcl|NC_000962.3_cds_NP_214747.1_238	nrdB	Rv0233	4643	1176	4448	4403	2615	2076	4513	3158	3225
lcl|NC_000962.3_cds_NP_216247.2_239	gabD1	Rv0234c	1353	1102	1555	1471	1652	298	1471	1521	2005
lcl|NC_000962.3_cds_NP_214749.1_240		Rv0235c	934	968	1185.36	1226	1189	236	1236	1136	1448
lcl|NC_000962.3_cds_YP_177619.1_242		Rv0236A	367	418	612	499	515	66	503	351	517
lcl|NC_000962.3_cds_NP_214750.1_241	aftD	Rv0236c	2782.72	5093	4567	3999	5021	346	4326	2577	5107
lcl|NC_000962.3_cds_YP_177702.1_243	lpqI	Rv0237	753	411	962	994	619	115	937	674	653
lcl|NC_000962.3_cds_NP_214752.1_244		Rv0238	3087	6325	4531	3209	5264	285	3855	3492	6022
lcl|NC_000962.3_cds_NP_214753.1_245	vapB24	Rv0239	758	720	1058	765	1329	39	1016	996	1640
lcl|NC_000962.3_cds_NP_214754.1_246	vapC24	Rv0240	316	304	348	259	391	9	371	361	563
lcl|NC_000962.3_cds_NP_214755.1_247	htdX	Rv0241c	1024	2044	1981	1725	2248	74	1816	723	2557
lcl|NC_000962.3_cds_NP_214756.1_248	fabG4	Rv0242c	1172	2868	2532	1989	2873	114	2303	666	3212
lcl|NC_000962.3_cds_NP_214757.1_249	fadA2	Rv0243	4261	12670	8516	7504	11682	380	8856	2572	13670
lcl|NC_000962.3_cds_NP_214758.1_250	fadE5	Rv0244c	2899	1849	1946	2016	1905	5364	2000	3325	2063
lcl|NC_000962.3_cds_NP_214759.1_251		Rv0245	1026	1630	1253	1025	1471	136	1046	974	1792
lcl|NC_000962.3_cds_NP_214760.1_252		Rv0246	1867	3097	1959	1562	3339	117	1888	2857	3851
lcl|NC_000962.3_cds_NP_214761.1_253		Rv0247c	3639	4095	4154	3551	5227	718	3588	4794	6390
lcl|NC_000962.3_cds_NP_214762.1_254		Rv0248c	8693	12263	9898	8756	17284	921	9847	11556	19282
lcl|NC_000962.3_cds_NP_214763.1_255		Rv0249c	2241	3281	2345	1973	3849	127	2121	3248	5110
lcl|NC_000962.3_cds_NP_214764.1_256		Rv0250c	4911	4350	3328	2548	7352	90	3201	6846	8507
lcl|NC_000962.3_cds_NP_214765.1_257	hsp	Rv0251c	37380	9679	6578	4077	40744	6963	9182		37366
lcl|NC_000962.3_cds_NP_214766.1_258	nirB	Rv0252	620	460	370	309	506	113.325	371	754	486
lcl|NC_000962.3_cds_NP_214767.1_259	nirD	Rv0253	75.6783	47	69	47	57	10	60	86	82
lcl|NC_000962.3_cds_NP_214768.1_260	cobU	Rv0254c	89	55	92	59	58	10	80	82	88
lcl|NC_000962.3_cds_YP_177703.1_261	cobQ1	Rv0255c	355	231	456	458	373	81	458	309.47	427
lcl|NC_000962.3_cds_YP_177704.1_262	PPE2	Rv0256c	2264	3230	3490	2890	3072	428	3271	2112	3571
lcl|NC_000962.3_cds_YP_177620.1_263		Rv0257	1452	995	1783	1707	1436	123	1646	1361	1697
lcl|NC_000962.3_cds_NP_214772.1_264		Rv0258c	208	218	166	164	199	30	177	203	253
lcl|NC_000962.3_cds_NP_214773.1_265		Rv0259c	178	109	107	90	126	20	100	283	152
lcl|NC_000962.3_cds_NP_214774.1_266		Rv0260c	255	126	81	72	113	50	64	450	115
lcl|NC_000962.3_cds_NP_214775.1_267	narK3	Rv0261c	248	339	191	174	324	13	170	325	339
lcl|NC_000962.3_cds_NP_214776.1_268	aac	Rv0262c	1342	1803	1442	1489	1909	62	1240	1136	2031
lcl|NC_000962.3_cds_NP_214777.1_269		Rv0263c	585	932	824	910	799	51	719	261	816
lcl|NC_000962.3_cds_NP_214778.1_270		Rv0264c	485	783	893.406	872	799	52	738	258	831
lcl|NC_000962.3_cds_YP_177705.1_271		Rv0265c	945	1766	1494	1301	1409	170	1319	1047	1524
lcl|NC_000962.3_cds_NP_214780.1_272	oplA	Rv0266c	773	646	898	732	897	164	808	819	945
lcl|NC_000962.3_cds_NP_214781.1_273	narU	Rv0267	1439	945	1923	1517	1797	72	1754	1427	1895
lcl|NC_000962.3_cds_NP_214782.1_274		Rv0268c	2435	2783	3319	2421	3866	102	3203	2347	4075
lcl|NC_000962.3_cds_NP_214783.1_275		Rv0269c	499	819	587	509	666	63	562	497	741
lcl|NC_000962.3_cds_NP_214784.1_276	fadD2	Rv0270	4545	13896	6996	6355	8840	614	6989	3200	10697
lcl|NC_000962.3_cds_NP_214785.1_277	fadE6	Rv0271c	2469	2422	2510	2405	2533	1724	2464	2121	2854
lcl|NC_000962.3_cds_NP_214786.1_278		Rv0272c	1412	2292	2026	1625	2320	161	1703	1696	2465
lcl|NC_000962.3_cds_NP_214787.1_279		Rv0273c	518	695	645	636	824	81	675	512	966
lcl|NC_000962.3_cds_NP_214788.1_280		Rv0274	667	1033	782.286	709	1026	565	730	711	1268
lcl|NC_000962.3_cds_YP_177706.1_281		Rv0275c	1537	4838	1889	1604	2505	214	1639	2080	2875
lcl|NC_000962.3_cds_NP_214790.1_282		Rv0276	2642	3525	3884	3369	4189	359	3940	2005	5058
lcl|NC_000962.3_cds_NP_214791.1_283	vapC25	Rv0277c	1409	1376	897	665	1012	37	904	1306.77	1399
lcl|NC_000962.3_cds_YP_177707.1_284		Rv0278c	222	163.162	237	272	288	79	199	228.689	261
lcl|NC_000962.3_cds_YP_177708.1_285	PE_PGRS4	Rv0279c	247	306	310	326	396	55	356	204	504
lcl|NC_000962.3_cds_YP_177709.1_286	PPE3	Rv0280	5734	17246	9030	6916	12206	242	8452	4249	14920
lcl|NC_000962.3_cds_NP_214795.1_287		Rv0281	5294	9010	7895	6933	11916	510	8278	5107	12919
lcl|NC_000962.3_cds_NP_214796.1_288	eccA3	Rv0282	33809	66283	38566	32906	54883	1926	36865	29259	63478
lcl|NC_000962.3_cds_NP_214797.1_289	eccB3	Rv0283	5729	9276	7787	7091	9318	769	8056	5158.47	10130
lcl|NC_000962.3_cds_NP_214798.1_290	eccC3	Rv0284	17539	65930	30193	26660	46557	1621	30300	19723	55093
lcl|NC_000962.3_cds_YP_177710.1_291	PE5	Rv0285	1333	2124	2322	2033	2550	673	2102	1345	2628
lcl|NC_000962.3_cds_YP_177711.1_292	PPE4	Rv0286	4838	10415	11080	10229	12346	1499	11017	4448	14826
lcl|NC_000962.3_cds_NP_214801.1_293	esxG	Rv0287	2503	3925	4846	4871	5165	2666	4710	2215	6390
lcl|NC_000962.3_cds_NP_214802.1_294	esxH	Rv0288	2579	1908	4110	4028	4306	2931	4136	3102	4834
lcl|NC_000962.3_cds_NP_214803.1_295	espG3	Rv0289	3344	5927	4414	4874	5710	1187	4802	2876	6836
lcl|NC_000962.3_cds_NP_214804.1_296	eccD3	Rv0290	1803	4006	2141	2300	2979	497	2333	1324	3723
lcl|NC_000962.3_cds_NP_214805.1_297	mycP3	Rv0291	1627	3864	2338	2194	3570.32	637	2440	1555	3890
lcl|NC_000962.3_cds_NP_214806.1_298	eccE3	Rv0292	1133	1917	1399	1438	1822	209	1369	1103	2207
lcl|NC_000962.3_cds_NP_214807.1_299		Rv0293c	1455	2239	1333	1194	1689	194	1255	1659	1940
lcl|NC_000962.3_cds_NP_214808.1_300	tam	Rv0294	259	166	252	199	296	7	317	413	264
lcl|NC_000962.3_cds_NP_214809.1_301		Rv0295c	398	328	527	453	392	60	479	351	489
lcl|NC_000962.3_cds_YP_177712.1_302		Rv0296c	921	397	1168	1001	722	64	1035	1085	842
lcl|NC_000962.3_cds_YP_177713.1_303	PE_PGRS5	Rv0297	2387	1842	2366	2337	2700	1203	2337	1449	2662
lcl|NC_000962.3_cds_NP_214812.1_304		Rv0298	2808	12785	5508	4447	4562	129	5243	3898	6647.65
lcl|NC_000962.3_cds_NP_214813.1_305		Rv0299	1090	4550	1573	1345	1847	44	1657	1460	2303
lcl|NC_000962.3_cds_NP_214814.1_306	vapB2	Rv0300	554	1510	743	615	972	22	871	696	1165
lcl|NC_000962.3_cds_NP_214815.1_307	vapC2	Rv0301	1054	2590	1336	1153	1792	37	1596	1355	2235
lcl|NC_000962.3_cds_NP_214816.1_308		Rv0302	669.841	1408	1001	763	1187	42	907	812	1319
lcl|NC_000962.3_cds_NP_214817.1_309		Rv0303	420	829	558	438	746	20	550	427	824.916
lcl|NC_000962.3_cds_YP_177714.1_310	PPE5	Rv0304c	1723	2363	2051	1801	2207	104	1921	1824	2774
lcl|NC_000962.3_cds_YP_177715.1_311	PPE6	Rv0305c	1170	1112	1654	1417	1606	212	1498	1099	2019.46
lcl|NC_000962.3_cds_NP_214820.1_312		Rv0306	91	90	110	78	94	6	89.1973	82	124
lcl|NC_000962.3_cds_NP_214821.1_313		Rv0307c	352	429	291	278	359	59	326	303	448
lcl|NC_000962.3_cds_NP_214822.1_314		Rv0308	982	1094	964	941	948	186	1014	1061	1295
lcl|NC_000962.3_cds_NP_214823.1_315		Rv0309	1844	2202	2219	2123	2396	234.022	2099	2108.83	2751
lcl|NC_000962.3_cds_NP_214824.1_316		Rv0310c	243	181	253	181	205	15	210	272	263
lcl|NC_000962.3_cds_NP_214825.1_317		Rv0311	481	947	425	378	481	171	390	497	608
lcl|NC_000962.3_cds_NP_214826.1_318		Rv0312	1419	877	1744	1820.68	1453	110	1958	1595	1666
lcl|NC_000962.3_cds_NP_214827.1_319		Rv0313	1869	3305	2304	1582	2991	139	2194	2054	4088
lcl|NC_000962.3_cds_NP_214828.1_320		Rv0314c	3601	4823	4012	3252	4487	239	3432	4287	4786
lcl|NC_000962.3_cds_NP_214829.1_321		Rv0315	3129	1623	3685	3519	1892	165	2963	2857	2169
lcl|NC_000962.3_cds_NP_214830.1_322		Rv0316	266	177	262	218	207	10	244	231	219
lcl|NC_000962.3_cds_NP_214831.1_323	glpQ2	Rv0317c	702	1583	1058	977	1304	65	913.236	793	1495
lcl|NC_000962.3_cds_YP_177716.1_324		Rv0318c	142	110	171	153	120	11	146	118	163
lcl|NC_000962.3_cds_NP_214833.1_325	pcp	Rv0319	317	665	620	464	486	22	552	338	684
lcl|NC_000962.3_cds_NP_214834.1_326		Rv0320	135	300	351	421	314	7	312	143	353
lcl|NC_000962.3_cds_NP_214835.1_327	dcd	Rv0321	226	202	256	249	211	48	211	213	237
lcl|NC_000962.3_cds_NP_214836.1_328	udgA	Rv0322	231	401	348	244	314	14	295	216	338
lcl|NC_000962.3_cds_NP_214837.1_329		Rv0323c	179	181	201	180	178	13	177	177	248.994
lcl|NC_000962.3_cds_NP_214838.1_330		Rv0324	151	368	143	137	203	42	167	201	238
lcl|NC_000962.3_cds_NP_214839.1_331		Rv0325	22	18	21	13	29	7	16	27	34
lcl|NC_000962.3_cds_NP_214840.1_332		Rv0326	160	257	158	154	220	24	191	220	229
lcl|NC_000962.3_cds_NP_214841.1_333	cyp135A1	Rv0327c	328	381	336	264	360	62	310	469	476
lcl|NC_000962.3_cds_NP_214842.1_334		Rv0328	118	500	181	138	257.28	16	189	127	333
lcl|NC_000962.3_cds_NP_214843.1_335		Rv0329c	158	389	170	140	254.387	12	176	132	344
lcl|NC_000962.3_cds_NP_214844.1_336		Rv0330c	141	227	160	114	194	23	162	129	199
lcl|NC_000962.3_cds_NP_214845.1_337		Rv0331	330.893	639	393	320	451	56	358	340	485
lcl|NC_000962.3_cds_NP_214846.1_338		Rv0332	498	273	472	463	354	81	354	469	352
lcl|NC_000962.3_cds_NP_214847.1_339		Rv0333	471	645	552	461.208	473	128	513	386	564
lcl|NC_000962.3_cds_NP_214848.1_340	rmlA	Rv0334	555	487	604	546	480	46	548	477	583
lcl|NC_000962.3_cds_YP_177717.1_341	PE6	Rv0335c	214	133	186	139	134.126	49	141	198	162
lcl|NC_000962.3_cds_NP_214850.1_342		Rv0336	2019	8700	2254	1707	2499	226	2255	2040	2051
lcl|NC_000962.3_cds_NP_214851.1_343	aspC	Rv0337c	2919	2309	3010	3113	2441.22	192	3018.68	2842	3008
lcl|NC_000962.3_cds_NP_214852.1_344		Rv0338c	13519	11963	19318	18725	15810	4033	18689	12492	17851
lcl|NC_000962.3_cds_NP_214853.1_345		Rv0339c	1792	2475	2450	2213	2972	190	2353	2040	3101
lcl|NC_000962.3_cds_NP_214854.1_346		Rv0340	2388	4219	3434	2845	5866	136	3230	1960	6385
lcl|NC_000962.3_cds_NP_214855.1_347	iniB	Rv0341	9034	13031	13102	13586	15469	489	13310	4999	15266
lcl|NC_000962.3_cds_NP_214856.1_348	iniA	Rv0342	6518	7286	8009	7641	8992	596	8885	7312	10751
lcl|NC_000962.3_cds_NP_214857.1_349	iniC	Rv0343	1940	1637	1798	1676	2056	209	1844	2005	2190
lcl|NC_000962.3_cds_NP_214858.1_350	lpqJ	Rv0344c	392	300.148	358	344	305	29	351	437	381
lcl|NC_000962.3_cds_NP_214859.1_351		Rv0345	551	540	441	358	513	41	438	407	632
lcl|NC_000962.3_cds_YP_177718.1_352	ansP2	Rv0346c	2855	2152.87	3540	3154	3278	93	3694	2146	4044
lcl|NC_000962.3_cds_NP_214861.1_353		Rv0347	1192	857	1217.59	996	1197	140	994	1541	1386
lcl|NC_000962.3_cds_NP_214862.1_354		Rv0348	948	533	792	678	1038	182.438	823	1387	1257
lcl|NC_000962.3_cds_NP_214863.1_355		Rv0349	446	296	356	279	447	20	391	638	492
lcl|NC_000962.3_cds_NP_214864.1_356	dnaK	Rv0350		20285	44656	18110			227639
lcl|NC_000962.3_cds_NP_214865.1_357	grpE	Rv0351	20014	7134	11608	5659	23241	1558	17163	26236	25528
lcl|NC_000962.3_cds_YP_177719.1_358	dnaJ1	Rv0352	28713	9877	17122	11059	45497	5377	24099	36267	45385
lcl|NC_000962.3_cds_NP_214867.1_359	hspR	Rv0353	3576	3347	4383	2116	6365	249	4979	4125	7835
lcl|NC_000962.3_cds_YP_177720.1_360	PPE7	Rv0354c	948	1554	1152	810	1678	12	1157	1114	2394
lcl|NC_000962.3_cds_YP_177721.2_361	PPE8	Rv0355c	3693	7924	4787	4297	5842	322	4468	3703	7330
lcl|NC_000962.3_cds_NP_214870.1_362		Rv0356c	622	325	593	495	557	40	553	595	648
lcl|NC_000962.3_cds_NP_214871.1_363	purA	Rv0357c	918	697	1305	1217	1038	123	1161	946	1113
lcl|NC_000962.3_cds_NP_214872.1_364		Rv0358	101	69	87	107	90	37	91	78	101
lcl|NC_000962.3_cds_NP_214873.1_365		Rv0359	208	199	255	220.815	197.683	7	236	186	264
lcl|NC_000962.3_cds_NP_214874.1_366		Rv0360c	99	211	162	186	135	13	142	96	142
lcl|NC_000962.3_cds_NP_214875.1_367		Rv0361	2054	3238	2732	2381	2985	195	2422	2389.38	3587
lcl|NC_000962.3_cds_NP_214876.1_368	mgtE	Rv0362	839	659	790	655	914	54	764	1021	959
lcl|NC_000962.3_cds_NP_214877.1_369	fba	Rv0363c	4778	7013	6097	6243	6292	2634	5829	4201	6901
lcl|NC_000962.3_cds_NP_214878.1_370		Rv0364	723	873	894	779	890	27	876	742	1135
lcl|NC_000962.3_cds_NP_214879.1_371		Rv0365c	533	706	595	581	630	38	637	610	698
lcl|NC_000962.3_cds_NP_214880.1_372		Rv0366c	172	212	225	172	238	5	256	261.891	259
lcl|NC_000962.3_cds_NP_214881.1_373		Rv0367c	961	1311	1300	996	943	64	1135	922	1143
lcl|NC_000962.3_cds_NP_214882.1_374		Rv0368c	62	38.7737	76	60	86	12	63	80	63
lcl|NC_000962.3_cds_NP_214883.1_375		Rv0369c	294	891	471	282	733	69	396	397	702.38
lcl|NC_000962.3_cds_NP_214884.1_376		Rv0370c	387	225	291	237	331	17	272	671	316
lcl|NC_000962.3_cds_NP_214885.1_377		Rv0371c	29	16	20	12	23	3	22	37	24
lcl|NC_000962.3_cds_NP_214886.1_378		Rv0372c	43	33	21	20	29.9303	10	27	39	35
lcl|NC_000962.3_cds_NP_214887.1_379		Rv0373c	223	196	200	169	200	112	150	218	241
lcl|NC_000962.3_cds_NP_214888.1_380		Rv0374c	42	24	38	23	33	12	21	30	41.0874
lcl|NC_000962.3_cds_NP_214889.1_381		Rv0375c	56	38	51	37	47	18	38	57	67
lcl|NC_000962.3_cds_NP_214890.1_382		Rv0376c	506	570	583	389	602	92	452	435	665
lcl|NC_000962.3_cds_NP_214891.1_383		Rv0377	259	587	279	261	441	23	275	246	462
lcl|NC_000962.3_cds_NP_214892.1_384		Rv0378	50	50	56	33	68	10	42	63	56
lcl|NC_000962.3_cds_YP_177722.1_385	secE2	Rv0379	311	172	483	380	340	50	456	265	385
lcl|NC_000962.3_cds_NP_214894.1_386		Rv0380c	320	398	391.785	351	426	25	403	280	446
lcl|NC_000962.3_cds_NP_214895.1_387		Rv0381c	635	565	778.527	626	784	40	745	692	928
lcl|NC_000962.3_cds_YP_177723.1_388	pyrE	Rv0382c	773	1711	1225	1112	1616	45	1251	987	1881
lcl|NC_000962.3_cds_NP_214897.1_389		Rv0383c	5755	9662	7005	6548	8577	505	6658	6382	9394
lcl|NC_000962.3_cds_NP_214898.1_390	clpB	Rv0384c	12967	6179	6007	4488	12499	5664	6485	20789	13380
lcl|NC_000962.3_cds_NP_214899.1_391		Rv0385	223	256	242	179	285	20	189	202	303
lcl|NC_000962.3_cds_NP_214900.1_392		Rv0386	858	1621	2234	2018	1995	172	2215	938	2198
lcl|NC_000962.3_cds_NP_214903.1_393	purT	Rv0389	621	1181	811	724	920	209	783	551.071	1162
lcl|NC_000962.3_cds_NP_214904.1_394		Rv0390	226.114	267	307	327	300	27	353	176	347
lcl|NC_000962.3_cds_NP_214905.1_395	metZ	Rv0391	874	829	1119	1012	1072	131	1004	747	1185
lcl|NC_000962.3_cds_NP_214906.1_396	ndhA	Rv0392c	1301	1037	1478	1346	1260	169	1347	1230	1446
lcl|NC_000962.3_cds_NP_214907.1_397		Rv0393	411	348	448	438	469	90	487	358	526
lcl|NC_000962.3_cds_NP_214908.1_398		Rv0394c	257	263	331	329	266	54	307	314	346
lcl|NC_000962.3_cds_NP_214909.1_399		Rv0395	27	25	22	18	30	3	21	38	33
lcl|NC_000962.3_cds_NP_214910.1_400		Rv0396	45	60	44	37	48	2	47	72	84
lcl|NC_000962.3_cds_NP_214911.1_401		Rv0397	79	96	106	86	122.812	7	103	89.6354	151
lcl|NC_000962.3_cds_YP_004837048.2_402		Rv0397A	451	381	408	388	455	235	381	522.465	596
lcl|NC_000962.3_cds_NP_214912.1_403		Rv0398c	246	182	213	187	209	100	209	211	237
lcl|NC_000962.3_cds_NP_214913.1_404	lpqK	Rv0399c	368	610	488	431	551	48	410	417	576
lcl|NC_000962.3_cds_NP_214914.1_405	fadE7	Rv0400c	971	1953	1111	1151	1140	500	1146	753	1305
lcl|NC_000962.3_cds_NP_214915.1_406		Rv0401	112	135	168	131	164	18	149	128	199
lcl|NC_000962.3_cds_NP_214916.1_407	mmpL1	Rv0402c	1820	1489	2027	1576	1799	82	1786	2087	2170
lcl|NC_000962.3_cds_NP_214917.1_408	mmpS1	Rv0403c	154	150	187	156	175	10	154	164	193.673
lcl|NC_000962.3_cds_NP_214918.1_409	fadD30	Rv0404	1498	1065	1869.97	1510	1549	37	1678	2204	2135
lcl|NC_000962.3_cds_NP_214919.1_410	pks6	Rv0405	2347	3339	5591	4999	3633	101	5743	3489	4742
lcl|NC_000962.3_cds_NP_214920.1_411		Rv0406c	255	321	320	315	312	28	289	264	309
lcl|NC_000962.3_cds_NP_214921.1_412	fgd1	Rv0407	897	787	1126	1095	1150	232	1048	803	1333
lcl|NC_000962.3_cds_NP_214922.1_413	pta	Rv0408	1102	1150	1272	1311	1482	126	1190	910	1693
lcl|NC_000962.3_cds_NP_214923.1_414	ackA	Rv0409	873	1075	1038	1118	1498	75	1104	953	1603
lcl|NC_000962.3_cds_NP_214924.1_415	pknG	Rv0410c	5087	5899	4112	3549	4653	875	4046	6056	5649
lcl|NC_000962.3_cds_NP_214925.1_416	glnH	Rv0411c	2789	2251	2048	2075	2537	372	2216	3272	2860
lcl|NC_000962.3_cds_NP_214926.1_417		Rv0412c	3475	5931	2857	2396	3732	638	2800	4489	3803
lcl|NC_000962.3_cds_NP_214927.1_418	mutT3	Rv0413	617	611	572	515	594	185	516	567	655
lcl|NC_000962.3_cds_NP_214928.1_419	thiE	Rv0414c	223	216	239	200.42	245	48	235	223	262
lcl|NC_000962.3_cds_NP_214929.1_420	thiO	Rv0415	540	704	574	415	685	115	545	444	790
lcl|NC_000962.3_cds_NP_214930.1_421	thiS	Rv0416	26	22	18	14	27	1	20	24	31
lcl|NC_000962.3_cds_NP_214931.1_422	thiG	Rv0417	238	162	172	133	171	35	161	196	214
lcl|NC_000962.3_cds_NP_214932.1_423	lpqL	Rv0418	2137	2057	2913	2611	2486	654	2721	2535	2902
lcl|NC_000962.3_cds_NP_214933.1_424	lpqM	Rv0419	3118	2373	3160	2613	2810	492	3054	3071	3258
lcl|NC_000962.3_cds_NP_214934.1_425		Rv0420c	917	750	873	616	1074	48	863	1316	1355
lcl|NC_000962.3_cds_NP_214935.1_426		Rv0421c	216	199	209	177	251	22	196.274	261	230
lcl|NC_000962.3_cds_NP_214936.1_427	thiD	Rv0422c	551	486	547	453	700	50	480	597	786
lcl|NC_000962.3_cds_NP_214937.1_428	thiC	Rv0423c	9091	7455	10606	10023	12707	1166	9805	9442	13225
lcl|NC_000962.3_cds_NP_214938.1_429		Rv0424c	2686	1571	3707	3755.59	3462	190	3442	2834	3666
lcl|NC_000962.3_cds_NP_214939.1_430	ctpH	Rv0425c	10481	9901	10923	9517	13170	1475	10308	8513	13872
lcl|NC_000962.3_cds_NP_214940.1_431		Rv0426c	3636	2235	4255	3256	4734	523	3724	2919	5153
lcl|NC_000962.3_cds_NP_214941.1_432	xthA	Rv0427c	864	2111	1137	1146	1222	95	1164	813	1505
lcl|NC_000962.3_cds_NP_214942.1_433		Rv0428c	147	130	176	189	135	19	154	179.861	164
lcl|NC_000962.3_cds_NP_214943.1_434	def	Rv0429c	201	219	358	367	307	23.3627	334	228	309
lcl|NC_000962.3_cds_NP_214944.1_435		Rv0430	1098	216	1129	882	530	41	1103	1288	727
lcl|NC_000962.3_cds_NP_214945.1_436		Rv0431	1155	1119	1606	1411	1211	123	1440	1426	1382
lcl|NC_000962.3_cds_NP_214946.1_437	sodC	Rv0432	1019	1002	1215	1160	1180	120	1206	1110	1248
lcl|NC_000962.3_cds_NP_214947.1_438		Rv0433	1627	2422	2129	1859	2275	87	2010	1581	2698
lcl|NC_000962.3_cds_NP_214948.1_439		Rv0434	634	774	816	697	747	54	760	574	890
lcl|NC_000962.3_cds_NP_214949.1_440		Rv0435c	1420	1211	1474	1441	1419	133	1445	1245	1562.29
lcl|NC_000962.3_cds_NP_214950.1_441	pssA	Rv0436c	842	666	816	790.068	760	63	749	653	852
lcl|NC_000962.3_cds_NP_214951.1_442	psd	Rv0437c	452	339	496.315	527	481	100	543	424	477
lcl|NC_000962.3_cds_YP_177725.1_443	moeA2	Rv0438c	959	526	878	792	836	133	823	898	835
lcl|NC_000962.3_cds_NP_214953.1_444		Rv0439c	474	704	499	467	499.794	66	447	466	532
lcl|NC_000962.3_cds_NP_214954.1_445	groEL2	Rv0440		5104	32011	19821	11539		39024		12387
lcl|NC_000962.3_cds_NP_214955.1_446		Rv0441c	1303	1109	1103	825	1248	124	1052	1198	1356
lcl|NC_000962.3_cds_YP_177726.2_447	PPE10	Rv0442c	773	1884	1271	1009	1403	40.2514	1050	596	1732
lcl|NC_000962.3_cds_NP_214957.1_448		Rv0443	1655	3741	1836	1814	2556	104	1849	1493	2884
lcl|NC_000962.3_cds_NP_214958.1_449	rskA	Rv0444c	1194	1194	3681	2477	1946	163	2948	1071	2194
lcl|NC_000962.3_cds_NP_214959.1_450	sigK	Rv0445c	1455	1942	6174	3957	2950	111	4840	1270	3590
lcl|NC_000962.3_cds_NP_214960.1_451		Rv0446c	1461	1217	9929	6183	3301	233	7819	831	4014
lcl|NC_000962.3_cds_NP_214961.1_452	ufaA1	Rv0447c	1594	1307	13145	8036	4936	154	10641	864	5296
lcl|NC_000962.3_cds_NP_214962.1_453		Rv0448c	1519	1104	9689	5720	3476	304	7691	830	3351
lcl|NC_000962.3_cds_NP_214963.1_454		Rv0449c	2482	1712	12417	7106	3879	409	9687	1168	4595
lcl|NC_000962.3_cds_NP_214964.1_455	mmpL4	Rv0450c	13839	16961	22904	19265	23452	378	19241	12189	25590
lcl|NC_000962.3_cds_NP_214965.1_456	mmpS4	Rv0451c	2178	2421	4677	4232	3845	26	3815	2455	4726
lcl|NC_000962.3_cds_NP_214966.1_457		Rv0452	747	351	723	622	502	65	710	694	588
lcl|NC_000962.3_cds_YP_177727.1_458	PPE11	Rv0453	524	337	526	399	458	56	463	583	560
lcl|NC_000962.3_cds_NP_214969.1_459		Rv0455c	3793	12857	7984	6133	8800	542	6749	3348	9542
lcl|NC_000962.3_cds_YP_177621.1_461	mazF1	Rv0456A	56	82	43	36.7486	43	6	37	52	61
lcl|NC_000962.3_cds_YP_007409102.1_462	mazE1	Rv0456B	222	491	365	218	617	8	315	237	717
lcl|NC_000962.3_cds_NP_214970.1_460	echA2	Rv0456c	253	241	303	258	255	39	269	217	353
lcl|NC_000962.3_cds_NP_214971.1_463		Rv0457c	605	501	596	528	551	148	581	807	586
lcl|NC_000962.3_cds_NP_214972.1_464		Rv0458	3159	7620	4225	4278	5657	210.499	3842	1471	6395
lcl|NC_000962.3_cds_NP_214973.1_465		Rv0459	851	983	921	834	935.267	12	870	603	1137
lcl|NC_000962.3_cds_NP_214974.1_466		Rv0460	486	186	445	411	352	45	433	455	435
lcl|NC_000962.3_cds_NP_214975.1_467		Rv0461	921	465	1013	842	841	81	1002	892	868
lcl|NC_000962.3_cds_NP_214976.1_468	lpdC	Rv0462	9915	8797	12791	12865	9709	2370	11183	10418	10785
lcl|NC_000962.3_cds_NP_214977.1_469		Rv0463	463	263	539	463	545	30.9943	537	409	678
lcl|NC_000962.3_cds_NP_214978.1_470		Rv0464c	970	665	1562	1341	1211	48	1367	1090	1577
lcl|NC_000962.3_cds_NP_214979.1_471		Rv0465c	432	379.339	608	502	683	41	529	471	666
lcl|NC_000962.3_cds_NP_214980.1_472		Rv0466	1056	813	1496	1279	1131	212	1503	1223	1426
lcl|NC_000962.3_cds_YP_177728.1_473	icl1	Rv0467	1788	1475	1180	951	1856	329	1168	1426	2150
lcl|NC_000962.3_cds_NP_214982.1_474	fadB2	Rv0468	914	668	1150	958	1096	39	1065	865	1480
lcl|NC_000962.3_cds_YP_177729.1_475	umaA	Rv0469	5607	4114	8023	6689	8008	390	7923	7265	9929
lcl|NC_000962.3_cds_YP_177622.1_477		Rv0470A	303	1225	483	306	717	11	370	226	793
lcl|NC_000962.3_cds_YP_177730.1_476	pcaA	Rv0470c	4596	7303	6382	5887	7801	394	6875	4000	10998
lcl|NC_000962.3_cds_NP_214985.1_478		Rv0471c	189	240	231	184	293	9	184	154.82	324
lcl|NC_000962.3_cds_NP_214986.1_479		Rv0472c	2098	4488	3865	3184	4171	125	3582	2306	4759
lcl|NC_000962.3_cds_NP_214987.2_480		Rv0473	1880	3415	2968	2255	3353	249	2651	2010	3868
lcl|NC_000962.3_cds_NP_214988.1_481		Rv0474	2093	1825	2747	2299	2562	548	2596	1855	2994
lcl|NC_000962.3_cds_NP_214989.1_482	hbhA	Rv0475	12557	11994	23383	28830	26770		32779	14812	35002
lcl|NC_000962.3_cds_NP_214990.1_483		Rv0476	1718	4753	1751	1467	2275	388	1865	1375	2869
lcl|NC_000962.3_cds_NP_214991.1_484		Rv0477	684	726	569	528	717	86	627	674	891
lcl|NC_000962.3_cds_NP_214992.1_485	deoC	Rv0478	1039	1101	866	752	1112	54	942	924	1349
lcl|NC_000962.3_cds_NP_214993.1_486		Rv0479c	3907	5431	5054	4432	5202	275	4689	3946	6128
lcl|NC_000962.3_cds_NP_214994.2_487		Rv0480c	1184	1740	1891	1489	2101	78	1782	1178	2236
lcl|NC_000962.3_cds_NP_214995.1_488		Rv0481c	384	639	463	399	732	9	432	312	811
lcl|NC_000962.3_cds_NP_214996.1_489	murB	Rv0482	500	1025	725	685	884	34	685	445.904	992
lcl|NC_000962.3_cds_NP_214997.1_490	lprQ	Rv0483	3891	2399	3572	2975	2922	736	3435	5394	3498
lcl|NC_000962.3_cds_NP_214998.1_491		Rv0484c	757	826	798	740	826	71	799	823	919
lcl|NC_000962.3_cds_NP_214999.1_492		Rv0485	3401	3429	2888	2450	3054	1531	2958	4873	3468
lcl|NC_000962.3_cds_NP_215000.1_493	mshA	Rv0486	4805	11397	5892	5331	7259	1912	6061	4286	8229
lcl|NC_000962.3_cds_NP_215001.1_494		Rv0487	1491	3566	2229	1488	2685	194	1971	1219	3202
lcl|NC_000962.3_cds_NP_215002.1_495		Rv0488	193	191	183	134	207	13	178	229	252
lcl|NC_000962.3_cds_YP_177731.1_496	gpm1	Rv0489	2268	7241	4878	5177	4320	233	4139	2036	4809
lcl|NC_000962.3_cds_NP_215004.1_497	senX3	Rv0490	6228	17773.7	9749	8461	10541	784	9381	5962	13158
lcl|NC_000962.3_cds_NP_215005.1_498	regX3	Rv0491	1649	2495	2221	1811	2152	729	2032	1270	2718
lcl|NC_000962.3_cds_YP_177623.1_500		Rv0492A	38	22	36	25	42	6	32	25.5156	39
lcl|NC_000962.3_cds_NP_215006.2_499		Rv0492c	502	633	472	402	631	126	544	441	715
lcl|NC_000962.3_cds_NP_215007.1_501		Rv0493c	118	114	122	76	115	37	98	89	117
lcl|NC_000962.3_cds_NP_215008.2_502		Rv0494	260	257	303	243	301	64	289	257	318
lcl|NC_000962.3_cds_NP_215009.1_503		Rv0495c	1249	2418	1799	1732	1654	278	1781	1074	2184
lcl|NC_000962.3_cds_NP_215010.3_504		Rv0496	1942	1726	2558.51	2301	2278	216	2345	1873	2597
lcl|NC_000962.3_cds_NP_215011.1_505		Rv0497	1547	1011	1781.89	1680	1493.58	312	1665	1317	1657
lcl|NC_000962.3_cds_NP_215012.1_506		Rv0498	263	231	292	271.242	295	36	274	274	341
lcl|NC_000962.3_cds_NP_215013.1_507		Rv0499	317	244	404.763	375	381	18	411	333	396
lcl|NC_000962.3_cds_NP_215014.1_508	proC	Rv0500	1401	1875	2021	1862	1622	93	1849	1405	1962
lcl|NC_000962.3_cds_YP_177624.1_509		Rv0500A	2063	1098	2010	1693	1693	138	1836	1474	2190
lcl|NC_000962.3_cds_NP_215050.2_510	galE2	Rv0501	3567	2196.66	3970	3219	3459	241	3686	3620	4079
lcl|NC_000962.3_cds_NP_215016.1_511		Rv0502	3459	3156	3840	3114	3891	202	3799	2803	5130
lcl|NC_000962.3_cds_NP_215017.1_512	cmaA2	Rv0503c	4202	6609	6579	6078	6744	105	5765	3494	7870
lcl|NC_000962.3_cds_NP_215018.1_513		Rv0504c	480	396	511	527	540	50	511	421	606
lcl|NC_000962.3_cds_YP_177732.1_514	serB1	Rv0505c	2757	2750	4479	4531	4628	640	4163	2505	4877
lcl|NC_000962.3_cds_NP_215020.1_515	mmpS2	Rv0506	928	548	1250	1111	1041	42	1120	806	1350
lcl|NC_000962.3_cds_NP_215021.1_516	mmpL2	Rv0507	4117	5955	6821	6290	7022	288	6707	3844.49	8771
lcl|NC_000962.3_cds_NP_215022.1_517		Rv0508	703	829	1034	942	1219	62	1160	688	1457
lcl|NC_000962.3_cds_NP_215023.1_518	hemA	Rv0509	5224	5654	6299	5362.23	7060	802	6576	4291	8224
lcl|NC_000962.3_cds_NP_215024.1_519	hemC	Rv0510	5701	21773	8811	6990	10836	474	8804	5349	13431
lcl|NC_000962.3_cds_YP_177733.1_520	hemD	Rv0511	4305	11944	6083	5879.93	8193	570	6368	4192	8738
lcl|NC_000962.3_cds_NP_215026.1_521	hemB	Rv0512	3390	10173	5702	4752	7081	184	5663	3622	7798
lcl|NC_000962.3_cds_NP_215027.1_522		Rv0513	2276	4325	4019	3284	4982	149	4178	2491	5900
lcl|NC_000962.3_cds_NP_215028.1_523		Rv0514	244	611.619	432	308	518	16	448	272	619
lcl|NC_000962.3_cds_NP_215029.1_524		Rv0515	4130	12376	5429	5124	6320	226	5171	2725	8185
lcl|NC_000962.3_cds_NP_215030.1_525		Rv0516c	9275	13810	24971	25564	34722	368.5	18522	3384	36742
lcl|NC_000962.3_cds_NP_215031.1_526		Rv0517	1331	1474	1925	1786	1894	59	1888	1209	2335
lcl|NC_000962.3_cds_NP_215032.1_527		Rv0518	666	503	646	525	605	79	572	776	667
lcl|NC_000962.3_cds_NP_215033.1_528		Rv0519c	575	496	707	790	493	118	758	559	530
lcl|NC_000962.3_cds_YP_177734.1_529	gabP	Rv0522	2446	2725	2510	2294	3134	110	2480	2715	4015
lcl|NC_000962.3_cds_NP_215037.1_530		Rv0523c	124	183	153	152	215	15	159	127	227
lcl|NC_000962.3_cds_NP_215038.1_531	hemL	Rv0524	1751	4939	2486	2528	2722	257	2396	1685	3082
lcl|NC_000962.3_cds_NP_215039.1_532		Rv0525	905	3564	1555	1398	1796	136	1536	1068	1957
lcl|NC_000962.3_cds_NP_215040.1_533		Rv0526	471.5	1451	788	606	967	63	776	518	1016
lcl|NC_000962.3_cds_YP_177735.1_534	ccdA	Rv0527	1042	2669	1384	1349.67	1493	97	1355	791	1658
lcl|NC_000962.3_cds_NP_215042.1_535		Rv0528	866	1996	1183	1240	1487	161	1133	937	1623
lcl|NC_000962.3_cds_NP_215041.2_536	ccsA	Rv0529	823	1540	1094	1076	1174	144	1211	686	1548
lcl|NC_000962.3_cds_NP_215044.1_537		Rv0530	6514	8693	8745	8879	9501	1468	8596	6194	11272
lcl|NC_000962.3_cds_YP_007409181.1_538		Rv0530A	1010	1104	1136	938	1535	59	1137	1136	1600
lcl|NC_000962.3_cds_NP_215045.1_539		Rv0531	391	695	492	429	497	62	423	288	532
lcl|NC_000962.3_cds_YP_177736.1_540	PE_PGRS6	Rv0532	323	354	387	468	527	47	423	233	528
lcl|NC_000962.3_cds_NP_215047.1_541	fabH	Rv0533c	678	625	1002	902	949	109	938	622	1046
lcl|NC_000962.3_cds_NP_215048.1_542	menA	Rv0534c	480	294	550	522	412	36	507	428	474
lcl|NC_000962.3_cds_NP_215049.1_543		Rv0535	97	136	95	102	128	4	107	74	173
lcl|NC_000962.3_cds_YP_177737.1_544	galE3	Rv0536	172	283	247	209	239	21	213	171	271
lcl|NC_000962.3_cds_NP_215051.1_545		Rv0537c	1252	1015	1358	1299	1210	145	1326	1015	1397
lcl|NC_000962.3_cds_NP_215052.1_546		Rv0538	1212	1343	1434	1313	1513	213	1463	1002	1829
lcl|NC_000962.3_cds_NP_215053.1_547		Rv0539	1280	1763	1085	793	1676	186	1023	1210	1566
lcl|NC_000962.3_cds_NP_215054.1_548		Rv0540	135	184	196	174.551	182	18	153	99	184
lcl|NC_000962.3_cds_NP_215055.1_549		Rv0541c	817	1089	1059	924	1206	143	1183	839	1224
lcl|NC_000962.3_cds_NP_215056.1_550	menE	Rv0542c	634	666	701	564	815	37	694	701	893.002
lcl|NC_000962.3_cds_NP_215057.1_551		Rv0543c	3303	1949	3539	3504	3564	229	3555	3655	4320
lcl|NC_000962.3_cds_NP_215058.1_552		Rv0544c	394	338	515	456	501	23	494	430	540
lcl|NC_000962.3_cds_NP_215059.1_553	pitA	Rv0545c	5350	4966	6696	6339	5826	441	6887	4499	6999
lcl|NC_000962.3_cds_NP_215060.1_554		Rv0546c	585	645	683	651	673	63	599	524	764
lcl|NC_000962.3_cds_NP_215061.1_555		Rv0547c	564	594	781	687	637	132	657	592	636
lcl|NC_000962.3_cds_NP_215062.1_556	menB	Rv0548c	2684	3665	3272	3002	3569	541	3169	3208.37	3818
lcl|NC_000962.3_cds_NP_215063.1_557	vapC3	Rv0549c	373	505	300	193	318	36	257	548	411
lcl|NC_000962.3_cds_NP_215064.1_558	vapB3	Rv0550c	1065	1715	767	646	1035	119	774	1304	1372
lcl|NC_000962.3_cds_NP_215065.1_559	fadD8	Rv0551c	565	540	660	606	696	127	602	517	800
lcl|NC_000962.3_cds_NP_215066.1_560		Rv0552	554	735	692	635	785	61	638	540	850
lcl|NC_000962.3_cds_NP_215067.1_561	menC	Rv0553	136.023	181	150	138	161	17	155	134	209
lcl|NC_000962.3_cds_NP_215068.1_562	bpoC	Rv0554	293	178	368	309	292	38	360	276	348
lcl|NC_000962.3_cds_NP_215069.1_563	menD	Rv0555	968	1253	1267	1142	1281	159	1116	902	1371
lcl|NC_000962.3_cds_NP_215070.1_564		Rv0556	911	1080	1378	1240.26	1332	45	1179	1025	1390
lcl|NC_000962.3_cds_NP_215071.1_565	mgtA	Rv0557	440	941	682	611	756	36	560	437	813
lcl|NC_000962.3_cds_YP_177738.1_566	menH	Rv0558	1389	4053	2006	1754	2381	205	1903	1421	2759
lcl|NC_000962.3_cds_NP_215073.1_567		Rv0559c	1065	2124	1472	1132	1353	55	1193	1047	1685
lcl|NC_000962.3_cds_NP_215074.1_568		Rv0560c	195	286	219	219	276	20	274	223	333
lcl|NC_000962.3_cds_NP_215075.1_569		Rv0561c	285	323	349	329	330	51	352	280	428
lcl|NC_000962.3_cds_NP_215076.1_570	grcC1	Rv0562	2786	2759	3890	3284	3495	295	3635	2727	4149
lcl|NC_000962.3_cds_NP_215077.1_571	htpX	Rv0563	3343.94	2155	2089	1410	3223	493	2338	4745	3758
lcl|NC_000962.3_cds_NP_215078.1_572	gpdA1	Rv0564c	1480	1742	989.507	732	1615	98	1053	2065	1932
lcl|NC_000962.3_cds_NP_215079.1_573		Rv0565c	1265	888	901	790	1262	81	846	1923	1424
lcl|NC_000962.3_cds_NP_215080.1_574		Rv0566c	267	308	452	425	278	146	372.131	215	410
lcl|NC_000962.3_cds_NP_215081.1_575		Rv0567	3288	1356	3507	3201	2854	298	3263	3485	3297
lcl|NC_000962.3_cds_NP_215082.1_576	cyp135B1	Rv0568	3071	3060	3698	3262	3831	515	3484	2819	3858
lcl|NC_000962.3_cds_NP_215083.1_577		Rv0569	16050	1224	8973	9025	2205		10120	11349	3027
lcl|NC_000962.3_cds_NP_215084.1_578	nrdZ	Rv0570	12964	1890	5558	5314	2176	7243	5754	11253	2388
lcl|NC_000962.3_cds_NP_215085.1_579		Rv0571c	2640	874	1355	1291	868	364	1442	1847	1000
lcl|NC_000962.3_cds_NP_215086.1_580		Rv0572c	3312	458	1651	1943	1104	1497	1672	2653	1161
lcl|NC_000962.3_cds_NP_215087.1_581	pncB2	Rv0573c	773	305	476	380	341	154	458	604	443
lcl|NC_000962.3_cds_NP_215088.1_582		Rv0574c	1804	526	1076	984	803	444	989	1337	975
lcl|NC_000962.3_cds_NP_215089.1_583		Rv0575c	502	137	239	175	184	447	237	607	216
lcl|NC_000962.3_cds_NP_215090.1_584		Rv0576	1006	987	1057	1048	1039	246	1141	926	1208
lcl|NC_000962.3_cds_NP_215091.1_585	TB27.3	Rv0577	1276	1039	1564	1542	1243	580	1491	1133	1332
lcl|NC_000962.3_cds_YP_177739.1_586	PE_PGRS7	Rv0578c	1312	1872	1743	1718	1961	355	1593	982	1922
lcl|NC_000962.3_cds_NP_215093.1_587		Rv0579	613	959	675	558.462	736	51	606	450	927
lcl|NC_000962.3_cds_NP_215094.1_588		Rv0580c	3447	4704	4078	3832	3887	1423	3348	3243	3885
lcl|NC_000962.3_cds_NP_215095.1_589	vapB26	Rv0581	756	743	901	774	855	176	875	1006	938
lcl|NC_000962.3_cds_NP_215096.1_590	vapC26	Rv0582	268	117	206.655	205	167	37	190	212	180
lcl|NC_000962.3_cds_NP_215097.1_591	lpqN	Rv0583c	1109	763	1479	1261	1277	70	1329	1090	1290.31
lcl|NC_000962.3_cds_NP_215098.1_592		Rv0584	971	746	998	820	959	93	956	1129	1053
lcl|NC_000962.3_cds_NP_215099.1_593		Rv0585c	809	708	754	725	902	77	762.864	902	1058
lcl|NC_000962.3_cds_NP_215100.1_594	mce2R	Rv0586	2252	5282.72	1923	1484	4646	241	1962	2219	5176
lcl|NC_000962.3_cds_NP_215101.1_595	yrbE2A	Rv0587	1956.83	4200	1926	1867	3698	398	1874	1816	4014
lcl|NC_000962.3_cds_NP_215102.1_596		Rv0588	1195	2039	1044	896	2235	109	1166	1314	2661
lcl|NC_000962.3_cds_YP_177740.1_597	mce2A	Rv0589	2762	4244	2289	2239	4939	216	2360	2883	5662
lcl|NC_000962.3_cds_NP_215105.1_598	mce2C	Rv0591	1320.75	2927	1341	1111	3045.56	139	1336	1831	3324
lcl|NC_000962.3_cds_NP_215106.1_599	mce2D	Rv0592	886	1384	805	822	1561	187	876	1113.33	2028
lcl|NC_000962.3_cds_NP_215107.1_600	lprL	Rv0593	1206	2513	1365	1088	2654	111	1279	1616	3033
lcl|NC_000962.3_cds_NP_215108.1_601	mce2F	Rv0594	1719	2787	1743	1687	3284	302	1794	2086	3808
lcl|NC_000962.3_cds_NP_215109.1_602	vapC4	Rv0595c	269	486	191.037	185	395	15	222	371	491
lcl|NC_000962.3_cds_NP_215110.1_603	vapB4	Rv0596c	51.1026	98	51	43	82	3	42.4928	76	94
lcl|NC_000962.3_cds_NP_215111.1_604		Rv0597c	729	761	920	900	699	92	903	833.929	860
lcl|NC_000962.3_cds_NP_215112.1_605	vapC27	Rv0598c	390	318	469	451	374	34	450	498	514
lcl|NC_000962.3_cds_NP_215113.1_606	vapB27	Rv0599c	171	328	234	178	246	11	214	218	296
lcl|NC_000962.3_cds_NP_215114.2_607		Rv0600c	35	26	41.9293	34	48	4	46	45	52
lcl|NC_000962.3_cds_NP_215115.1_608		Rv0601c	40	31	51	49	47	2	58	54	46
lcl|NC_000962.3_cds_NP_215116.1_609	tcrA	Rv0602c	42	42	40	30	42	8	49	44	49
lcl|NC_000962.3_cds_NP_215117.1_610		Rv0603	18	15	18	13	19	4	13	22	21
lcl|NC_000962.3_cds_NP_215118.1_611	lpqO	Rv0604	1030	890	1597	1573	1468	94	1489	925	1821
lcl|NC_000962.3_cds_NP_215119.2_612		Rv0605	1390	7347	2275	1959	2524	116	2326	1000	3306
lcl|NC_000962.3_cds_NP_215121.1_613		Rv0607	193	519	266	177	395	13	279	223	391
lcl|NC_000962.3_cds_NP_215122.1_614	vapB28	Rv0608	1055	1260	1396	1282	1390	372	1312	1280.79	1502
lcl|NC_000962.3_cds_NP_215123.1_615	vapC28	Rv0609	555	521	548	548	598	128	665	682	794
lcl|NC_000962.3_cds_YP_177628.1_616		Rv0609A	388	501.121	437	307	391	32	380	429	497
lcl|NC_000962.3_cds_NP_215124.1_617		Rv0610c	448	440	549	426	473	41	541	368	627
lcl|NC_000962.3_cds_NP_215125.2_618		Rv0611c	429	817	742	447	1007	54	681	526	1258
lcl|NC_000962.3_cds_NP_215126.1_619		Rv0612	253	261	299	259	326	26	239	303	342
lcl|NC_000962.3_cds_NP_215127.1_620		Rv0613c	4030	1703	4756	4758	3152	1136	4035	4068	3267
lcl|NC_000962.3_cds_NP_215128.2_621		Rv0614	86	58	86.9999	64	86	11	63	81	77
lcl|NC_000962.3_cds_NP_215129.1_622		Rv0615	991	1184	1079	735.008	1206	54	1021	942	1544
lcl|NC_000962.3_cds_YP_007409270.1_623	vapB29	Rv0616A	460	731	465	370	558	33	428	695	537
lcl|NC_000962.3_cds_NP_215131.1_624	vapC29	Rv0617	324	659	325	292	344	24	343	437	386
lcl|NC_000962.3_cds_NP_215134.1_625	galK	Rv0620	34	29	23	22	34	8	36	40	35
lcl|NC_000962.3_cds_NP_215135.1_626		Rv0621	180	273	193	141	195	23	173	147	220
lcl|NC_000962.3_cds_NP_215136.2_627		Rv0622	240	259	204	147	203	35	204	257	243
lcl|NC_000962.3_cds_NP_215137.1_628	vapB30	Rv0623	161	363	129	110	152	32	170	167	211
lcl|NC_000962.3_cds_NP_215138.1_629	vapC30	Rv0624	820	970	558	471	641	52	517	1063	765
lcl|NC_000962.3_cds_NP_215139.1_630		Rv0625c	524	675	684	521	594	92	642	522	609.24
lcl|NC_000962.3_cds_NP_215140.1_631	vapB5	Rv0626	937	993	1196	905	1207	63	1075	1132	1237
lcl|NC_000962.3_cds_NP_215141.1_632	vapC5	Rv0627	217	328	219	192	330	30	234	274	391
lcl|NC_000962.3_cds_NP_215142.1_633		Rv0628c	1548	1155	1060	897	1318	994	1047	1129	1235
lcl|NC_000962.3_cds_NP_215143.1_634	recD	Rv0629c	244	256	237	221	259	94	268	284	232
lcl|NC_000962.3_cds_NP_215144.1_635	recB	Rv0630c	408	393	429	457	419	61	400	306	418
lcl|NC_000962.3_cds_NP_215145.1_636	recC	Rv0631c	296	224	314	343	304	45	300	308	289
lcl|NC_000962.3_cds_NP_215146.1_637	echA3	Rv0632c	2791	3573	3073	3111	2604	645	2952	2587	3446
lcl|NC_000962.3_cds_NP_215147.1_638		Rv0633c	1270	1287	1466	1265	1348	95	1341	1487	1674
lcl|NC_000962.3_cds_YP_177629.1_640		Rv0634A	1341	1271	2274	2053	1759	82	2125	1268	2028
lcl|NC_000962.3_cds_YP_177630.1_641	rpmG2	Rv0634B	1426	647	2394	2111	1232	55	2202	1869	1764
lcl|NC_000962.3_cds_NP_215148.1_639		Rv0634c	1303	1789	1365	1273	1478	290	1277	1218	1776
lcl|NC_000962.3_cds_NP_215149.1_642	hadA	Rv0635	5598	2160	9136	7189	5178	300	9035	6544	7112
lcl|NC_000962.3_cds_NP_215150.1_643	hadB	Rv0636	1790	701	2044	1860	1301	250	1950	1605	1716
lcl|NC_000962.3_cds_NP_215151.1_644	hadC	Rv0637	2546	698	2468	2142	1516	195	2282	2496	1894
lcl|NC_000962.3_cds_YP_177743.1_645	secE1	Rv0638	5935	5578	7333	6031	6460	679	7072	7299	8323
lcl|NC_000962.3_cds_NP_215153.1_646	nusG	Rv0639	10731	8355	12911	10633	11494	1798	13132	11036	13613
lcl|NC_000962.3_cds_NP_215154.1_647	rplK	Rv0640	19741	9981	26110	23166	21003	2644	25094	28439	21700
lcl|NC_000962.3_cds_NP_215155.1_648	rplA	Rv0641	9588	7419	13388	12043	12167	1574	14703	11484	15302
lcl|NC_000962.3_cds_NP_215156.1_649	mmaA4	Rv0642c	4538	4018	5963	5474	5429	417	5523	4545	6702
lcl|NC_000962.3_cds_NP_215157.1_650	mmaA3	Rv0643c	2552	1647	3269	2796	2839	78	2873	2389	3373
lcl|NC_000962.3_cds_NP_215158.1_651	mmaA2	Rv0644c	1458	940	2646	2032	1745	67	2177	1536	2148
lcl|NC_000962.3_cds_NP_215159.1_652	mmaA1	Rv0645c	524.335	454	710	604	728.351	148	644	568.394	815
lcl|NC_000962.3_cds_NP_215160.1_653	lipG	Rv0646c	837	1115	1204	980	1205	71.0113	1141	921	1345.73
lcl|NC_000962.3_cds_NP_215161.1_654		Rv0647c	824	1628	1434	1257	1452	74	1218	967	1594
lcl|NC_000962.3_cds_NP_215162.1_655		Rv0648	331	557	422	429	484	187	395	276	519
lcl|NC_000962.3_cds_YP_177744.1_656	fabD2	Rv0649	40	54	62	54	51	17	38	44	51
lcl|NC_000962.3_cds_NP_215164.1_657		Rv0650	46	50	55	61	67	5	55	35.1802	67
lcl|NC_000962.3_cds_NP_215165.1_658	rplJ	Rv0651	1808	1650	3603	4052	2957	194	3293	1902	3228
lcl|NC_000962.3_cds_NP_215166.1_659	rplL	Rv0652	1097	865	2416	2706	1499	183.904	2171	1335	1672
lcl|NC_000962.3_cds_NP_215167.1_660		Rv0653c	455	341	619	616	567	117	616	526	697
lcl|NC_000962.3_cds_NP_215168.1_661		Rv0654	462	445	393	395	482	535	381	335	614
lcl|NC_000962.3_cds_NP_215169.1_662	mkl	Rv0655	36457			75862		728		17533
lcl|NC_000962.3_cds_NP_215170.1_663	vapC6	Rv0656c	614	978	657	463	880	38	606	668	1030
lcl|NC_000962.3_cds_NP_215171.1_664	vapB6	Rv0657c	250	491	339	208	364.883	36	288	365	436
lcl|NC_000962.3_cds_NP_215172.1_665		Rv0658c	493	1504	580	473	636	54	700	639	801
lcl|NC_000962.3_cds_NP_215173.1_666	mazF2	Rv0659c	1118	2519	1071	936	1125	151	1079	1285	1290.31
lcl|NC_000962.3_cds_NP_215174.1_667	mazE2	Rv0660c	1278	2235	1645	1385	1784	336	1627	1623	1631
lcl|NC_000962.3_cds_NP_215175.1_668	vapC7	Rv0661c	19	20	20	15	19	4	14	24	24
lcl|NC_000962.3_cds_NP_215176.2_669	vapB7	Rv0662c	19	16	20	13	19	1	16	25	21
lcl|NC_000962.3_cds_NP_215177.1_670	atsD	Rv0663	2009	1914	2434	2086	2700	528	2341	2563	3315
lcl|NC_000962.3_cds_NP_215178.1_671	vapB8	Rv0664	80	49	75	48	104	7	63	109	100
lcl|NC_000962.3_cds_NP_215179.1_672	vapC8	Rv0665	194	149	182	156	189	22	184	266	282
lcl|NC_000962.3_cds_NP_215180.1_673		Rv0666	125	127	112	99	118	4	106	153	150
lcl|NC_000962.3_cds_NP_215181.1_674	rpoB	Rv0667		27722		65447	54592				276837
lcl|NC_000962.3_cds_NP_215182.1_675	rpoC	Rv0668	55133	86929						53320
lcl|NC_000962.3_cds_NP_215183.1_676		Rv0669c	1308	2022	2098	1732	1988	137	1861	1359	2347
lcl|NC_000962.3_cds_NP_215184.1_677	end	Rv0670	3502	5280	3205	2569	2975	1776	2886	4273	3273
lcl|NC_000962.3_cds_NP_215185.1_678	lpqP	Rv0671	851.834	1217	672	568	828	85	630	963	1002
lcl|NC_000962.3_cds_NP_215186.1_679	fadE8	Rv0672	2329	2188	1884	1674	2174	196	1846	2452	2795
lcl|NC_000962.3_cds_NP_215187.1_680	echA4	Rv0673	343	548	395	336	419	54	406	332	528
lcl|NC_000962.3_cds_NP_215188.1_681		Rv0674	209	316	205	160	284	16	185	199	291
lcl|NC_000962.3_cds_YP_177745.1_682	echA5	Rv0675	287	380	278	222	328	52	297	282	358
lcl|NC_000962.3_cds_NP_215190.1_683	mmpL5	Rv0676c	5032	4148	3095	2763	4590	1520	3389	9606	5027
lcl|NC_000962.3_cds_NP_215191.1_684	mmpS5	Rv0677c	1238	831	625	575	909	517	684	2950	945
lcl|NC_000962.3_cds_NP_215192.1_685		Rv0678	2518	1124	1335	1108	1312	5109	1401	4352	1573
lcl|NC_000962.3_cds_NP_215193.1_686		Rv0679c	520.399	395	570	449	608	129	600	533	708
lcl|NC_000962.3_cds_NP_215194.1_687		Rv0680c	226.114	294	273	237	334	21	308	192	379
lcl|NC_000962.3_cds_NP_215195.1_688		Rv0681	555	371	778	638	685	40	745	494	859
lcl|NC_000962.3_cds_NP_215196.1_689	rpsL	Rv0682	3721	1503	5537	3941	3004	120	4474	4827	3433
lcl|NC_000962.3_cds_NP_215197.1_690	rpsG	Rv0683	3308	1071	4399	3208	2477	141	3970	3882	3025
lcl|NC_000962.3_cds_YP_177746.1_691	fusA1	Rv0684	21322	11126	53653	35712	25372	1255	39871	24888	31295
lcl|NC_000962.3_cds_NP_215199.1_692	tuf	Rv0685	11032	6209	33999	21418	15843	1728	25066	13121	19787
lcl|NC_000962.3_cds_NP_215200.1_693		Rv0686	2251	2363.36	2910	2768	2648	485	2942	2236	3486
lcl|NC_000962.3_cds_NP_215201.1_694		Rv0687	1289	590	932	714	1228	281	1004	1600	1510
lcl|NC_000962.3_cds_NP_215202.1_695		Rv0688	1612	988	1353	1245	1237	203.617	1198	1746	1526
lcl|NC_000962.3_cds_NP_215203.1_696		Rv0689c	43	29	32	22	39	3	22	62	39.0681
lcl|NC_000962.3_cds_NP_215204.1_697		Rv0690c	3103	2206	2267	1904	2995	134	2212	4435	3400
lcl|NC_000962.3_cds_YP_007409348.2_699		Rv0691A	24	15	20	14	26	3	18	44	34
lcl|NC_000962.3_cds_NP_215205.1_698		Rv0691c	713	489	505	423	821	41	538	1172	836
lcl|NC_000962.3_cds_NP_215206.1_700		Rv0692	882	162	315	280	323	79	376	918	523
lcl|NC_000962.3_cds_NP_215207.1_701		Rv0693	2484	650	912	931	952	146	1008	2036	1292
lcl|NC_000962.3_cds_NP_215208.1_702		Rv0694	4392	1636	2092	1915	2672	137	2146	3830	2954
lcl|NC_000962.3_cds_NP_215209.1_703		Rv0695	902	430	563	471	698	23	551	883	752
lcl|NC_000962.3_cds_NP_215210.1_704		Rv0696	851.834	646	637	604	765	34	680	736	970
lcl|NC_000962.3_cds_NP_215211.1_705		Rv0697	333	475	298	315	457	20	316	345	485
lcl|NC_000962.3_cds_NP_215212.1_706		Rv0698	548	571	667	538	680	37	670	682	862.724
lcl|NC_000962.3_cds_NP_215213.1_707		Rv0699	34	48	27	21	43	2	36	35	46
lcl|NC_000962.3_cds_NP_215214.1_708	rpsJ	Rv0700	13894	5084	16122	13774	8839	454	16439	13510	10536
lcl|NC_000962.3_cds_NP_215215.1_709	rplC	Rv0701	13614	4113	16356	15688	9954	552	16929	15021	10615
lcl|NC_000962.3_cds_NP_215216.1_710	rplD	Rv0702	4830	2008	6211	5691	3820	503	6645	5151	4570
lcl|NC_000962.3_cds_NP_215217.1_711	rplW	Rv0703	5187	1656	6719	5835	3903	306	6401	5736	4321
lcl|NC_000962.3_cds_NP_215218.1_712	rplB	Rv0704	8798	3033	11528	10543	6425	626	11990	8846	7889
lcl|NC_000962.3_cds_NP_215219.1_713	rpsS	Rv0705	6167	2194	9489	10474	5155	372	9691	6958	5978
lcl|NC_000962.3_cds_NP_215220.1_714	rplV	Rv0706	1672	862	3011	2695	1751	147	2886	1950	1966
lcl|NC_000962.3_cds_NP_215221.1_715	rpsC	Rv0707	7151	2501	10505	16261	6126	1012	8086	7649	6021
lcl|NC_000962.3_cds_NP_215222.1_716	rplP	Rv0708	4297	1966	6991	7290	4554	704	7731	5117	5095
lcl|NC_000962.3_cds_NP_215223.1_717	rpmC	Rv0709	3650	1379	7949	6875	4127.15	273	6496	4791	4379
lcl|NC_000962.3_cds_NP_215224.1_718	rpsQ	Rv0710	11835	3891	24760	23035	12283	909	19994	16139	14788
lcl|NC_000962.3_cds_NP_215225.1_719	atsA	Rv0711	2600	3321	3083	2759	3680	1193	2944	3241	4359.11
lcl|NC_000962.3_cds_NP_215226.1_720		Rv0712	596	916	618	523	720	335	673	678	923
lcl|NC_000962.3_cds_NP_215227.1_721		Rv0713	1197	839	1426	1267	1047	67	1319	1323	1415
lcl|NC_000962.3_cds_NP_215228.1_722	rplN	Rv0714	1693	843	2093	1643	1473	49	2110	1824	1843
lcl|NC_000962.3_cds_NP_215229.1_723	rplX	Rv0715	1956	870	2531	2313	1932	67	2667	2592	2471
lcl|NC_000962.3_cds_NP_215230.1_724	rplE	Rv0716	5443	1648	6011	5424	4366	243	5784	6427	4955
lcl|NC_000962.3_cds_YP_177747.1_725	rpsN1	Rv0717	2183	877	3080	2570	2048	87	2819	2604	2237
lcl|NC_000962.3_cds_NP_215232.1_726	rpsH	Rv0718	3016	1359	3830	3400	2820	612	4410	3339	3442
lcl|NC_000962.3_cds_NP_215233.1_727	rplF	Rv0719	4330	2436	5471	5141	4208	483	5814	4396	5027
lcl|NC_000962.3_cds_NP_215234.1_728	rplR	Rv0720	883	633	1549	1218	904	232	1342	794	950
lcl|NC_000962.3_cds_NP_215235.1_729	rpsE	Rv0721	6921	3266	10717	10172	8090	1366	10443	6623	8032
lcl|NC_000962.3_cds_NP_215236.1_730	rpmD	Rv0722	1053	980	1774	1832	1467	110	2243	1246	1821
lcl|NC_000962.3_cds_NP_215237.1_731	rplO	Rv0723	2532	2114	3996	3534	3201	588	3981	2406	3615
lcl|NC_000962.3_cds_NP_215238.1_732	sppA	Rv0724	28459		26964	24573	67934	5222	27054	27279	59983
lcl|NC_000962.3_cds_NP_215239.1_733		Rv0725c	708.249	980	645	482	906	62	627	769	1096
lcl|NC_000962.3_cds_NP_215240.1_734		Rv0726c	1168	1579	1686	1505	1314	290	1663	1053	1520
lcl|NC_000962.3_cds_NP_215241.1_735	fucA	Rv0727c	394	324	377	243	420	77	367	459	447
lcl|NC_000962.3_cds_NP_215242.1_736	serA2	Rv0728c	101	90	99	82	104	16	95	95	104
lcl|NC_000962.3_cds_NP_215243.1_737	xylB	Rv0729	397	1034	800	570	1242	42	752	395	1148
lcl|NC_000962.3_cds_NP_215244.1_738		Rv0730	1652	4798	2341	2454	2666	195	2753	1341	3102
lcl|NC_000962.3_cds_NP_215245.1_739		Rv0731c	774	751	989.151	863	777	115	931	603	946
lcl|NC_000962.3_cds_NP_215246.1_740	secY	Rv0732	6105	2175	7253	7476	4230	402	6132	5250	4885
lcl|NC_000962.3_cds_NP_215247.1_741	adk	Rv0733	930	473	1311	1161	762	169	1230	1018	1022
lcl|NC_000962.3_cds_YP_177748.1_742	mapA	Rv0734	603	264	645	592	490	134	595	443	484
lcl|NC_000962.3_cds_NP_215249.1_743	sigL	Rv0735	254	296	266	199	262	50	289	237	250
lcl|NC_000962.3_cds_NP_215250.1_744	rslA	Rv0736	204	229	213	168	176	25	232	182	242
lcl|NC_000962.3_cds_NP_215251.1_745		Rv0737	90	138	90	76	122	20	110	76	154
lcl|NC_000962.3_cds_NP_215252.1_746		Rv0738	1636	1919	1687	1597	1608	1497	1669	1212	1731
lcl|NC_000962.3_cds_NP_215253.1_747		Rv0739	277	267	361	292	408	10	347	353	452
lcl|NC_000962.3_cds_NP_215254.1_748		Rv0740	420	211	414	349	352	26	490	283	529
lcl|NC_000962.3_cds_YP_177749.1_749		Rv0742	157	95	160.328	116	166	23	160	117	154
lcl|NC_000962.3_cds_NP_215257.1_750		Rv0743c	201	266	206	207	250	15	203	169	289
lcl|NC_000962.3_cds_NP_215258.1_751		Rv0744c	420	800	600	517	704	47	532	419	718
lcl|NC_000962.3_cds_NP_215259.1_752		Rv0745	53	56	46	38	61	4	38	61	82
lcl|NC_000962.3_cds_YP_177750.1_753	PE_PGRS9	Rv0746	170	80	204	157	159	124	165	178	172
lcl|NC_000962.3_cds_YP_177751.1_754	PE_PGRS10	Rv0747	1458.5	1367	1595	1412	1436	673.642	1722	1358	2018
lcl|NC_000962.3_cds_NP_215262.1_755	vapB31	Rv0748	331	438	345	314	260	38	370	274	297
lcl|NC_000962.3_cds_NP_215263.1_756	vapC31	Rv0749	330.893	317	327	238	287	43	302	342	356
lcl|NC_000962.3_cds_YP_177632.1_757		Rv0749A	239.905	386	272	150	345.714	4	168	298	358
lcl|NC_000962.3_cds_NP_215264.1_758		Rv0750	600	991	695	450	876	19	638	736	1039.35
lcl|NC_000962.3_cds_NP_215265.1_759	mmsB	Rv0751c	668	674	678	512	886	106	620	667	932
lcl|NC_000962.3_cds_NP_215266.1_760	fadE9	Rv0752c	670	706	523	500	713	56	522	524	829
lcl|NC_000962.3_cds_NP_215267.1_761	mmsA	Rv0753c	1122	1217.26	932	838.796	1168	222	916	905	1315
lcl|NC_000962.3_cds_YP_177752.1_762	PE_PGRS11	Rv0754	362	346	284	228	282	118	269	275	375
lcl|NC_000962.3_cds_YP_177753.1_763	PPE12	Rv0755c	1562	2514	2939.77	2158	3186	171	2664	1414	4109
lcl|NC_000962.3_cds_NP_215270.1_764		Rv0756c	1588	1787	1702	1379	2112	361	1695	1358	2048
lcl|NC_000962.3_cds_NP_215271.1_765	phoP	Rv0757	4991	4709	4163	3861	5492.81	658	3999	5825	6444
lcl|NC_000962.3_cds_NP_215272.1_766	phoR	Rv0758	1137	1323	952	796	1310	132	976	1206	1580.39
lcl|NC_000962.3_cds_NP_215273.3_767		Rv0759c	318	401	291	235	362	14	246	396	432
lcl|NC_000962.3_cds_NP_215274.1_768		Rv0760c	510	214	485	443	353.166	76	474	555	420
lcl|NC_000962.3_cds_YP_177754.1_769	adhB	Rv0761c	2098	821	2208	2403	1373	807	2132	1978	1778
lcl|NC_000962.3_cds_NP_215276.1_770		Rv0762c	384	289	291	236	276	62	248	424	346
lcl|NC_000962.3_cds_NP_215277.1_771		Rv0763c	173	185	137	120	187	9	130	250	224
lcl|NC_000962.3_cds_NP_215278.1_772	cyp51	Rv0764c	1146	660	635	564	764	158	592	1283	789
lcl|NC_000962.3_cds_NP_215279.1_773		Rv0765c	664	394.928	323	324	389	113	320	620	441
lcl|NC_000962.3_cds_NP_215280.1_774	cyp123	Rv0766c	465	271	217	153	229	92	220	414	315
lcl|NC_000962.3_cds_NP_215281.1_775		Rv0767c	270	169	105	84	127	57	104.975	223	143
lcl|NC_000962.3_cds_NP_215282.1_776	aldA	Rv0768	1363	418	498.406	464	523	200	482	939	647
lcl|NC_000962.3_cds_NP_215283.1_777		Rv0769	599	230	321	305	369	104	345	458	446
lcl|NC_000962.3_cds_NP_215284.1_778		Rv0770	279	118	143	132	181	34	167	253	190
lcl|NC_000962.3_cds_NP_215285.1_779		Rv0771	141	68	73	59	98	14	74	121	97
lcl|NC_000962.3_cds_NP_215286.1_780	purD	Rv0772	349	222	344	329	274	38	309	409	331
lcl|NC_000962.3_cds_NP_215287.1_781	ggtA	Rv0773c	724	540	925	923	795	45	812	860	865
lcl|NC_000962.3_cds_NP_215288.2_782		Rv0774c	544	519	739	627	853	30	678	594	867
lcl|NC_000962.3_cds_NP_215289.1_783		Rv0775	432	370	452	348	480	24	380	483	588
lcl|NC_000962.3_cds_NP_215290.1_784		Rv0776c	103	96	106	78	129	7	91	137	160
lcl|NC_000962.3_cds_NP_215291.1_785	purB	Rv0777	4328	4909	5101	4527	5689	500	4887	4078	6600
lcl|NC_000962.3_cds_NP_215292.1_786	cyp126	Rv0778	1393	1707	1852	1589	1986	119	1660	1699	2399
lcl|NC_000962.3_cds_NP_215293.1_787		Rv0779c	84	89	100	74	129	8	91	126	143
lcl|NC_000962.3_cds_NP_215294.1_788	purC	Rv0780	644	772	958	857	927	83	862	844	995
lcl|NC_000962.3_cds_NP_215297.1_789	emrB	Rv0783c	1858	1357	1830	1745	1795	155.584	1711	2140	2172
lcl|NC_000962.3_cds_NP_215298.1_790		Rv0784	377	1374	600	585	675	38	536	368	727.192
lcl|NC_000962.3_cds_NP_215299.1_791		Rv0785	1076	1183	1392	1431	1234	135	1359	1281	1529
lcl|NC_000962.3_cds_NP_215300.2_792		Rv0786c	332	366	290	276	326	44	325	335	380
lcl|NC_000962.3_cds_NP_215301.1_793		Rv0787	1687	2974	2851	1874	4237	193	2522	1889	4412
lcl|NC_000962.3_cds_YP_177755.1_794		Rv0787A	2055	1410	2513	1855.76	2841	115	2640	2789	3875
lcl|NC_000962.3_cds_NP_215303.1_795	purQ	Rv0788	897	615	808	677	918	70	797	1032	1277
lcl|NC_000962.3_cds_NP_215304.1_796		Rv0789c	404	308	273	237	383	14	305	645	480
lcl|NC_000962.3_cds_NP_215305.1_797		Rv0790c	152	147	111	88	140	17	104	133	156
lcl|NC_000962.3_cds_NP_215306.1_798		Rv0791c	146	117	132	105	149	18	118	117	158.174
lcl|NC_000962.3_cds_NP_215307.1_799		Rv0792c	290	300	306	219	350	30	253	178	490
lcl|NC_000962.3_cds_NP_215308.1_800		Rv0793	4510	2528	2042.56	1380	2953	768	1866	5271	3164
lcl|NC_000962.3_cds_YP_177756.1_801		Rv0794c	1615	837	826	628	1017	186	850	1900	1290
lcl|NC_000962.3_cds_NP_215312.1_802		Rv0797	72	33	74	39	118	2	66	97	74
lcl|NC_000962.3_cds_NP_215313.1_803	cfp29	Rv0798c	453	354	683.565	621	566	29	615	484	737
lcl|NC_000962.3_cds_NP_215314.1_804		Rv0799c	773	620	1035	1047	902	81	969	830	1114
lcl|NC_000962.3_cds_NP_215315.1_805	pepC	Rv0800	420	543	499	495	490	73	504	397	520.815
lcl|NC_000962.3_cds_NP_215316.1_806		Rv0801	303	184	290	294.275	242	26	298	201	342
lcl|NC_000962.3_cds_NP_215317.1_807		Rv0802c	291	226	219	186	224	35	219	284	284
lcl|NC_000962.3_cds_NP_215318.1_808	purL	Rv0803	1850	1264	2255	2331	1776	361	2081	1850	1878
lcl|NC_000962.3_cds_NP_215319.1_809		Rv0804	148	106	146.361	136	139	10	121	150	144
lcl|NC_000962.3_cds_NP_215320.1_810		Rv0805	5752	3669	5818	4863	5955	334	5930	7348	7844
lcl|NC_000962.3_cds_NP_215321.1_811	cpsY	Rv0806c	2291	1534	2037	1617	1974	138	1991	3591	2324
lcl|NC_000962.3_cds_NP_215322.1_812		Rv0807	97	187	101.569	101	124	17	122	124	146
lcl|NC_000962.3_cds_NP_215323.1_813	purF	Rv0808	3656	8948	4353	3810	5978	631	4248	3108	6479
lcl|NC_000962.3_cds_NP_215324.1_814	purM	Rv0809	5367	6777	5392	4652	5884	465	4784	5644	6786
lcl|NC_000962.3_cds_NP_215325.1_815		Rv0810c	3461	2521	4253	3654	3026	385	3613	4043	4400
lcl|NC_000962.3_cds_NP_215326.1_816		Rv0811c	5975	11814	6726	6034	8577	1541	6443	5870	9489
lcl|NC_000962.3_cds_YP_177757.1_817		Rv0812	1231	2548.85	1309	896	1797	99	1222	1365	1841
lcl|NC_000962.3_cds_NP_215328.1_818		Rv0813c	1559	1125	1495	1233	1396	218	1349	1482	1652
lcl|NC_000962.3_cds_NP_215329.1_819		Rv0814c	895	303	1017	939	520	399	918	862	638
lcl|NC_000962.3_cds_NP_215330.1_820	cysA2	Rv0815c	2054	782	2186	1992	1616	431	2018	2700	1876
lcl|NC_000962.3_cds_NP_215331.1_821	thiX	Rv0816c	339	298	439	305	394	38	421	320	517
lcl|NC_000962.3_cds_NP_215332.1_822		Rv0817c	200	136	231	204	247	17	197	179	240
lcl|NC_000962.3_cds_NP_215333.1_823		Rv0818	2580	4091	3558	3060	4409	243	3731	2560	5330
lcl|NC_000962.3_cds_NP_215334.1_824	mshD	Rv0819	1317	2005	1410	1286	1966	80	1577	1214	2224
lcl|NC_000962.3_cds_NP_215335.1_825	phoT	Rv0820	1411	2053	1698	1377	2216	106	1715	1452	2803
lcl|NC_000962.3_cds_NP_215336.1_826	phoY2	Rv0821c	4635	17353	7355	6332	10379	476	6886	4566	11831
lcl|NC_000962.3_cds_NP_215337.1_827		Rv0822c	4719	15507	5256	4497	8297	141	5378	4809	9532
lcl|NC_000962.3_cds_NP_215338.1_828		Rv0823c	11533	28200	12594	9660	21090	1270	11502	13720	21008
lcl|NC_000962.3_cds_YP_177758.1_829	desA1	Rv0824c	44646		50185	41737			48508	70186
lcl|NC_000962.3_cds_NP_215340.1_830		Rv0825c	755	710	685	572	809	44	687	818	936
lcl|NC_000962.3_cds_NP_215341.1_831		Rv0826	7415	6672	6367	5694	6932	609	6065	6418	7657
lcl|NC_000962.3_cds_NP_215342.1_832	kmtR	Rv0827c	2156	1102	2139	2785.54	1475	257	2219	2166	1620
lcl|NC_000962.3_cds_NP_215343.1_833		Rv0828c	79	87	62	54	107	2	60	109	121
lcl|NC_000962.3_cds_NP_215345.1_834		Rv0830	875	2427	1280	916	1052	216	1245.45	916	1391
lcl|NC_000962.3_cds_NP_215346.1_835		Rv0831c	4378	12481	7913	7048	8741	277	7703	5220	10127
lcl|NC_000962.3_cds_YP_177759.1_836	PE_PGRS12	Rv0832	238	198	302	213	274	23	266	205	364
lcl|NC_000962.3_cds_YP_177760.1_837	PE_PGRS13	Rv0833	392	342	629	597	637	270	517	399	647
lcl|NC_000962.3_cds_YP_177761.1_838	PE_PGRS14	Rv0834c	2154	1170	1680	1577	1797	3243	1702	1702	1695
lcl|NC_000962.3_cds_NP_215350.1_839	lpqQ	Rv0835	461	802	783	602	1067	14	759	453	1221
lcl|NC_000962.3_cds_NP_215351.1_840		Rv0836c	203	210	238	128	268	29	206	234	304
lcl|NC_000962.3_cds_NP_215352.1_841		Rv0837c	216.095	235	190	156.449	269	49	188	252	269.67
lcl|NC_000962.3_cds_NP_215353.1_842	lpqR	Rv0838	125	203	198.258	151	178	13	202	151	238
lcl|NC_000962.3_cds_NP_215354.1_843		Rv0839	425	388	363	411	421	19	435	489	529
lcl|NC_000962.3_cds_NP_215355.1_844	pip	Rv0840c	325	261	263	222	293	15	281	410	371
lcl|NC_000962.3_cds_YP_177634.1_845		Rv0841	479	373	250	210	305	42	264	671	317
lcl|NC_000962.3_cds_NP_215357.1_846		Rv0842	902	840	563	422	592	70	496	1012	756
lcl|NC_000962.3_cds_NP_215358.1_847		Rv0843	167	276	186	128	246	24	173	167	258
lcl|NC_000962.3_cds_NP_215359.1_848	narL	Rv0844c	609	1081	946	786	1025	71	850	542	1187
lcl|NC_000962.3_cds_NP_215360.1_849		Rv0845	470	378	497	401	499	25	443	593	584
lcl|NC_000962.3_cds_NP_215361.1_850		Rv0846c	949	710	611	533	853	81	589	1133	1087
lcl|NC_000962.3_cds_NP_215362.1_851	lpqS	Rv0847	3185	2403	1862	1589.15	2304	1209	1666	3507	2563
lcl|NC_000962.3_cds_YP_177762.1_852	cysK2	Rv0848	2580	1525	1311	1178	1693	361	1444	3292	1930
lcl|NC_000962.3_cds_NP_215364.1_853		Rv0849	1382	1053	792	589	1263	132	841	1789	1536
lcl|NC_000962.3_cds_NP_215366.1_854		Rv0851c	923	656	755	666	908	87	752	1182	1110
lcl|NC_000962.3_cds_NP_215367.2_855		Rv0852	337	212	296	272	279.667	13	263	294	326
lcl|NC_000962.3_cds_NP_215368.1_856	pdc	Rv0853c	680	401	649	656	633	143	630	535	814
lcl|NC_000962.3_cds_NP_215369.1_857		Rv0854	505	892	818	785	848	47	741	448	962
lcl|NC_000962.3_cds_NP_215370.1_858	far	Rv0855	271	304	313	322	308	38	328	214	359
lcl|NC_000962.3_cds_NP_215371.1_859		Rv0856	2188	3767	3348	2543	4345	71	3310	2120	5279
lcl|NC_000962.3_cds_NP_215372.2_860		Rv0857	1015	2181	1273	964	1858	60	1236	1014	2239
lcl|NC_000962.3_cds_NP_215373.1_861	dapC	Rv0858c	317	185	393	294	280	16	298	269	332
lcl|NC_000962.3_cds_NP_215374.1_862		Rv0859	2623	1732	2591	2639	2496	1825	2475	2307	3005
lcl|NC_000962.3_cds_NP_215375.1_863	fadB	Rv0860	7269	6272	7519	7309	7404		7640	5408	8681
lcl|NC_000962.3_cds_NP_215376.3_864	ercc3	Rv0861c	2813	5463	3940	3873	4871	238	3975	2652	5739
lcl|NC_000962.3_cds_NP_215377.1_865		Rv0862c	499	1023	777	772	853	31	694	394	967
lcl|NC_000962.3_cds_NP_215378.2_866		Rv0863	619	1337	681	582	769	111	724	739	895
lcl|NC_000962.3_cds_NP_215379.1_867	moaC2	Rv0864	1846	1785	1983	1752	2213	219	2085	2254	2454
lcl|NC_000962.3_cds_NP_215380.1_868	mog	Rv0865	364.84	492.758	421	414	596	60	458	417	686
lcl|NC_000962.3_cds_NP_215381.1_869	moaE2	Rv0866	974	1829	1266	1025	1967	151	1243	1152	1975
lcl|NC_000962.3_cds_NP_215382.1_870	rpfA	Rv0867c	1394	652	1141	1010	714	123	1016	2306	808
lcl|NC_000962.3_cds_NP_215383.1_871	moaD2	Rv0868c	432	676	645	489	735	17	599	584	910
lcl|NC_000962.3_cds_NP_215384.1_872	moaA2	Rv0869c	829	1589	1153	953	1347	72	1174	624	1538
lcl|NC_000962.3_cds_NP_215385.1_873		Rv0870c	526	926	519	480	697	38	552	420	866
lcl|NC_000962.3_cds_NP_215386.1_874	cspB	Rv0871	847	419	982	935	744	63	1010	785	959
lcl|NC_000962.3_cds_YP_177763.1_875	PE_PGRS15	Rv0872c	3611	4460	4798	3836	5263	1592	4277	2458	5548
lcl|NC_000962.3_cds_NP_215388.1_876	fadE10	Rv0873	5276	6490	7703	7231	8212	1971	7401	4127	10250
lcl|NC_000962.3_cds_NP_215389.1_877		Rv0874c	1968	2339	2142	1684	2703	481	1977	1739	2653
lcl|NC_000962.3_cds_NP_215390.1_878		Rv0875c	626	643	494	470	578	97	514	512.962	608
lcl|NC_000962.3_cds_NP_215391.1_879		Rv0876c	1661	2127	1809	1562	1763	595	1860	1666	2042
lcl|NC_000962.3_cds_NP_215392.1_880		Rv0877	3042	2805	3392	2742.34	3645	1094	3439	2139	4128
lcl|NC_000962.3_cds_YP_177764.1_881	PPE13	Rv0878c	1520	1302	1538	1291	1553	84	1560	1431	1959
lcl|NC_000962.3_cds_NP_215394.1_882		Rv0879c	123	90	163	118	83	14	93	120	84
lcl|NC_000962.3_cds_NP_215395.1_883		Rv0880	43	27	44	35	51	2	41	51	52
lcl|NC_000962.3_cds_NP_215396.1_884		Rv0881	213	128	224	172	198	15	196	243	211
lcl|NC_000962.3_cds_NP_215397.1_885		Rv0882	104.5	64	101	89	81	10	96	113	57
lcl|NC_000962.3_cds_NP_215398.1_886		Rv0883c	678.87	400	923	905	496	142	800	629	610.649
lcl|NC_000962.3_cds_NP_215399.1_887	serC	Rv0884c	1494	2458	1840	1692	2011	422	1764	1258	2322
lcl|NC_000962.3_cds_NP_215400.1_888		Rv0885	3944	7431	9047	7312	7810	191	8349	1061	9347
lcl|NC_000962.3_cds_NP_215401.1_889	fprB	Rv0886	3692	5383	7524	7914	5608	443	7445	1026	5874
lcl|NC_000962.3_cds_NP_215402.1_890		Rv0887c	433	176	568	518	306	202	654	451	326
lcl|NC_000962.3_cds_NP_215403.1_891		Rv0888	1530	1300	1560	1415	1645	71	1566	1599	1918
lcl|NC_000962.3_cds_NP_215404.1_892	citA	Rv0889c	1302	2383	1600	1411	1499	500	1657	1227	1677
lcl|NC_000962.3_cds_NP_215405.1_893		Rv0890c	1102	1336	1668	1563	1519	100	1604	1532	1838.5
lcl|NC_000962.3_cds_NP_215406.1_894		Rv0891c	1321	1689	1973	1658	1906	31	2011	1682	2402
lcl|NC_000962.3_cds_NP_215407.1_895		Rv0892	1134	620	1438	1272	1130	90	1284	1601	1345
lcl|NC_000962.3_cds_NP_215408.1_896		Rv0893c	419	551	609	512	575	35	559	696	774
lcl|NC_000962.3_cds_NP_215409.1_897		Rv0894	498	1129	672	614	823	27	635	732	1046
lcl|NC_000962.3_cds_NP_215410.1_898		Rv0895	93	164	157	156	192	20	165	119	209
lcl|NC_000962.3_cds_NP_215411.1_899	gltA2	Rv0896	7198	8306	12192	11808	11598	978	10559	7037	14430
lcl|NC_000962.3_cds_NP_215412.1_900		Rv0897c	1053.7	1819	1289	1107	2064	108	1198	1165	2224
lcl|NC_000962.3_cds_NP_215413.1_901		Rv0898c	1811	3729	2047	1872	3083	358	2013	1921	3279
lcl|NC_000962.3_cds_NP_215414.1_902	arfA	Rv0899	963	1078	1037	868	1171	97	994	1021	1341
lcl|NC_000962.3_cds_NP_215415.1_903	arfB	Rv0900	64	35	76	55	98	8.4821	67	75	110
lcl|NC_000962.3_cds_NP_215416.1_904	arfC	Rv0901	505	347	702	710	581	99	635	530	676
lcl|NC_000962.3_cds_NP_215417.1_905	prrB	Rv0902c	1325	1852	1603	1444.9	1545	354	1562	1324	1728
lcl|NC_000962.3_cds_NP_215418.1_906	prrA	Rv0903c	1774	2660	2163	1830	2077	378	2150	1449	2508
lcl|NC_000962.3_cds_NP_215419.1_907	accD3	Rv0904c	391	276	391	360	388	90	409	321	450
lcl|NC_000962.3_cds_NP_215420.1_908	echA6	Rv0905	1711	2993	2336	2286	2302	843	2267	2388	2517
lcl|NC_000962.3_cds_NP_215421.1_909		Rv0906	774	1187	993	932	1086	248	940	887	1087
lcl|NC_000962.3_cds_NP_215422.1_910		Rv0907	796	1291	1119	1067	1186	84	1110	845	1315
lcl|NC_000962.3_cds_NP_215423.1_911	ctpE	Rv0908	1370	2048	1843	1675	1741	133	1700.26	1588	2323
lcl|NC_000962.3_cds_NP_215424.1_912		Rv0909	1571	2356	3512	2683	3478	128	2824	1945	4192
lcl|NC_000962.3_cds_NP_215425.1_913		Rv0910	2439	3230	3856	3558	3744	229	3210	2203	4690
lcl|NC_000962.3_cds_NP_215426.1_914		Rv0911	373	281	490	460	481	35	450	445	587
lcl|NC_000962.3_cds_NP_215427.1_915		Rv0912	340	471	370	329	386	14	369	366	417
lcl|NC_000962.3_cds_NP_215428.1_916		Rv0913c	1203	2073	2035	1953	1788	216	1882	1007	2101
lcl|NC_000962.3_cds_NP_215429.1_917		Rv0914c	992	2114	1761	1715	1685	143	1655	687	1802
lcl|NC_000962.3_cds_YP_177765.1_918	PPE14	Rv0915c	234	389	284	234	334	57	197	169	334
lcl|NC_000962.3_cds_YP_177766.1_919	PE7	Rv0916c	51	72	48	42	74	17	57	69	66
lcl|NC_000962.3_cds_NP_215432.1_920	betP	Rv0917	814	847	1042	826	880	81	876	873	1166
lcl|NC_000962.3_cds_NP_215433.1_921		Rv0918	250	330	244	171	252	14	216	283	272
lcl|NC_000962.3_cds_NP_215434.1_922		Rv0919	2162	2366	3103	2841	3044	117	2787	2610	3769
lcl|NC_000962.3_cds_NP_215435.1_923		Rv0920c	1120	862	1415	1127	1079	64	1261	1373	1433
lcl|NC_000962.3_cds_NP_215436.1_924		Rv0921	553	1536	851	584	991	61	823	672	1318
lcl|NC_000962.3_cds_NP_215437.1_925		Rv0922	4889	8586	7926	6529	7085	1206	7533	5088	8720
lcl|NC_000962.3_cds_NP_215438.1_926		Rv0923c	1735	2494	2341	2109	2457	343	2303	1629	2510
lcl|NC_000962.3_cds_YP_177767.1_927	mntH	Rv0924c	123	106	144	115	121	11.6206	133.025	159	127
lcl|NC_000962.3_cds_NP_215440.1_928		Rv0925c	709	557	1070	1042	676	141	1016	770	842
lcl|NC_000962.3_cds_NP_215441.1_929		Rv0926c	433	460	588	593	521	205	550	541	597
lcl|NC_000962.3_cds_NP_215442.1_930		Rv0927c	127	153	179	195	152	44	177	131	175
lcl|NC_000962.3_cds_YP_177768.1_931	pstS3	Rv0928	3811	6670	6649	5533	6253	363	5651	4290	7041
lcl|NC_000962.3_cds_NP_215444.1_932	pstC2	Rv0929	704	1013	1073	954	1037	100	1069	717	1165
lcl|NC_000962.3_cds_NP_215445.2_933	pstA1	Rv0930	2551	3428	2738	2091	3085	156	2952	3098	3715
lcl|NC_000962.3_cds_NP_215446.1_934	pknD	Rv0931c	12674	27007	15263	14508	20701	2124	14985	13982	25255
lcl|NC_000962.3_cds_YP_177769.1_935	pstS2	Rv0932c	32568		39171	29863	122706	5401	36829	36056	115053
lcl|NC_000962.3_cds_NP_215448.1_936	pstB	Rv0933	1054	1258	1963	1779	1644	36	1829	950	1879
lcl|NC_000962.3_cds_YP_177770.1_937	pstS1	Rv0934	1022	878	1511	1440	1176	164	1222	817	1258
lcl|NC_000962.3_cds_YP_177771.1_938	pstC1	Rv0935	972	1036	1078	1115	1048	132	1043	691	1167
lcl|NC_000962.3_cds_NP_215451.1_939	pstA2	Rv0936	651	907	884	799	970	36	839	664	1076
lcl|NC_000962.3_cds_NP_215452.1_940	mku	Rv0937c	1107	2377	1693	1341	2000	90	1501	1244	2223
lcl|NC_000962.3_cds_NP_215453.1_941	ligD	Rv0938	2836	10263	4369	3945	6292	442	4312	3014	7251
lcl|NC_000962.3_cds_NP_215454.1_942		Rv0939	2981	8328	4115	3586	6050	884	4167	3107	6694
lcl|NC_000962.3_cds_NP_215455.1_943		Rv0940c	853	746	578	504	621	360	571	1180	828
lcl|NC_000962.3_cds_NP_215456.1_944		Rv0941c	529	304	383	330	408	51	368	568	402
lcl|NC_000962.3_cds_NP_215457.1_945		Rv0942	2177	3384	2369	1865	2590	310	2114	1802	3565
lcl|NC_000962.3_cds_NP_215458.1_946		Rv0943c	35	17	26	21	30	3	19	23	27
lcl|NC_000962.3_cds_NP_215459.1_947		Rv0944	237	546	439	379	553	25	445	288	655
lcl|NC_000962.3_cds_NP_215460.1_948		Rv0945	1338	1496	1928	1980.5	1805	164	1860	1539	2076
lcl|NC_000962.3_cds_NP_215461.1_949	pgi	Rv0946c	534	942	644	561	697	116	614	497	748
lcl|NC_000962.3_cds_NP_215463.1_950		Rv0948c	897	598	1012	823	843	12	861	1193	947
lcl|NC_000962.3_cds_YP_177772.1_951	uvrD1	Rv0949	1768	2151	2176	1812	2111	307	2132	1746	2416
lcl|NC_000962.3_cds_NP_215465.1_952		Rv0950c	1754	1092	2640	2618	1768	198	2615.78	1675	1991
lcl|NC_000962.3_cds_NP_215466.1_953	sucC	Rv0951	8825	2882	10305	11334	6414		10755.8	11063	7466
lcl|NC_000962.3_cds_NP_215467.1_954	sucD	Rv0952	2437	818	2644	2970	1703	1086	2761	2740	2153
lcl|NC_000962.3_cds_NP_215468.1_955		Rv0953c	153	140	193	153	221	26	179	114	235
lcl|NC_000962.3_cds_NP_215469.1_956		Rv0954	5327	2443	6399	6305	4281	1045	5947	4036	5265
lcl|NC_000962.3_cds_NP_215470.1_957		Rv0955	1815	1671	2163	1940	2198	210	2124	1737	2527
lcl|NC_000962.3_cds_NP_215471.1_958	purN	Rv0956	805	426	1106	1110	844	45	1085	1069	1088
lcl|NC_000962.3_cds_NP_215472.1_959	purH	Rv0957	1251	787	1491	1490	1153	263	1332	1205	1271.25
lcl|NC_000962.3_cds_NP_215473.1_960		Rv0958	1615	1485	1583	1579	1836	316	1545	1334	2023
lcl|NC_000962.3_cds_NP_215474.1_961		Rv0959	2088	2236	1904	1855	2232	261	1901	1898	2478
lcl|NC_000962.3_cds_YP_007409620.1_962	vapB9	Rv0959A	36.3506	66	41	26	48	6	22	70	46
lcl|NC_000962.3_cds_NP_215475.1_963	vapC9	Rv0960	335	508	349	281	346	19	323	416	392
lcl|NC_000962.3_cds_NP_215476.1_964		Rv0961	897	2333	1272	993	1341	168	1109	1061.81	1453
lcl|NC_000962.3_cds_NP_215477.1_965	lprP	Rv0962c	282	360	237	142	278	12	211	343	351
lcl|NC_000962.3_cds_NP_215478.1_966		Rv0963c	137	122	135	114	140	9	126	217	166
lcl|NC_000962.3_cds_NP_215479.1_967		Rv0964c	134	169	148	106	148	8	120	131	199
lcl|NC_000962.3_cds_NP_215480.1_968		Rv0965c	788	746	1048	866	959	40	917	659	928
lcl|NC_000962.3_cds_NP_215481.2_969		Rv0966c	558	710	977	781	863	42	854	479	993
lcl|NC_000962.3_cds_NP_215482.1_970	csoR	Rv0967	5833	13186.5	2946	2215	7964	1294	3848	6883	11692
lcl|NC_000962.3_cds_NP_215483.1_971		Rv0968	4653	4930	2382	1875	4913	1618.08	2528	5012	5540
lcl|NC_000962.3_cds_NP_215484.3_972	ctpV	Rv0969	6203	7068	2895	2509	7006	2632	3547	6402	7669
lcl|NC_000962.3_cds_NP_215485.1_973		Rv0970	1426	2230	813	630	1863	120	963	1538	2419
lcl|NC_000962.3_cds_NP_215486.1_974	echA7	Rv0971c	610	348	292	273	401	767	294	791.109	440
lcl|NC_000962.3_cds_NP_215487.1_975	fadE12	Rv0972c	1770	579	1192	1379	863	19761	1091	2661	1034
lcl|NC_000962.3_cds_NP_215488.1_976	accA2	Rv0973c	1048	392	568	550	517	1013	604	1508	630
lcl|NC_000962.3_cds_NP_215489.1_977	accD2	Rv0974c	575	201	320	296	203	568.178	272	679	208
lcl|NC_000962.3_cds_NP_215490.1_978	fadE13	Rv0975c	643	174	399	356	249	885	365	890	274
lcl|NC_000962.3_cds_NP_215491.1_979		Rv0976c	536	143.293	272	238	195.148	636	289	857	221
lcl|NC_000962.3_cds_YP_177773.1_980	PE_PGRS16	Rv0977	614	486	807	668	772	195	718	583.617	779
lcl|NC_000962.3_cds_YP_177774.1_981	PE_PGRS17	Rv0978c	41	25	42	32	42	7	48	35	46
lcl|NC_000962.3_cds_YP_177635.1_983	rpmF	Rv0979A	54	28	89	50	76	5	69	79	80
lcl|NC_000962.3_cds_NP_215494.2_982		Rv0979c	27	17	21	13	24	4	19	29	27
lcl|NC_000962.3_cds_YP_177775.1_984	PE_PGRS18	Rv0980c	373	254	412	332	358	92	418	385	459.76
lcl|NC_000962.3_cds_NP_215496.2_985	mprA	Rv0981	482	607	491	366	566	56	524	421	735
lcl|NC_000962.3_cds_NP_215497.1_986	mprB	Rv0982	4386	7486	4071	3421	5516	617	3970	4661	6236
lcl|NC_000962.3_cds_NP_215498.1_987	pepD	Rv0983	4746	4798	3960	2955	7511	393	4546	5790	8042
lcl|NC_000962.3_cds_NP_215499.1_988	moaB2	Rv0984	1866	2096	1850	1456	2690	328	2130	1796	3176
lcl|NC_000962.3_cds_NP_215500.1_989	mscL	Rv0985c	1459	1262	1106	800	1570	188	1140	2099	1874
lcl|NC_000962.3_cds_NP_215501.1_990		Rv0986	656	479	706	703	514	92	648	848	738
lcl|NC_000962.3_cds_NP_215502.1_991		Rv0987	1829	1658	1988	1870	1731	283	1912	2090	2220
lcl|NC_000962.3_cds_NP_215503.1_992		Rv0988	1121	1019	1402	1091	1210	114	1248	1263	1524
lcl|NC_000962.3_cds_NP_215504.1_993	grcC2	Rv0989c	607	387	633	488	548	30	557	741	651
lcl|NC_000962.3_cds_NP_215505.1_994		Rv0990c	360	172.555	191	158	204	73	179	438	219
lcl|NC_000962.3_cds_NP_215506.1_995		Rv0991c	7183	763	1760	1328	1324	5327	1790	7321	1522
lcl|NC_000962.3_cds_NP_215507.1_996		Rv0992c	578	1263	792	738	945	73	699	491	1066.27
lcl|NC_000962.3_cds_NP_215508.1_997	galU	Rv0993	1213	1652	2010	1968	1666	64	1751	922	2084
lcl|NC_000962.3_cds_YP_177776.1_998	moeA1	Rv0994	2240	1937	2767	2580	2592	962	2605	1599	2807
lcl|NC_000962.3_cds_NP_215510.1_999	rimJ	Rv0995	287	171	381.074	360	314	26	350	242	320
lcl|NC_000962.3_cds_NP_215511.1_1000		Rv0996	3348	2724	4909	4510	3978	1373	4977.72	3156	4677
lcl|NC_000962.3_cds_NP_215512.1_1002		Rv0997	419	516	718	702	630	93	861	326.576	823
lcl|NC_000962.3_cds_YP_009030028.1_1001		Rv0997a	725.688	1193	1082	1042	864	70	955	633	891
lcl|NC_000962.3_cds_NP_215513.1_1003		Rv0998	1026	1835	1298	1022	1648	191	1207	1015	1862
lcl|NC_000962.3_cds_NP_215514.1_1004		Rv0999	291	277	371	309	293	19	324	285	371
lcl|NC_000962.3_cds_YP_177777.1_1005		Rv1000c	841	2507	1203	1030	1393	141	1235	962	1506
lcl|NC_000962.3_cds_NP_215517.1_1006	arcA	Rv1001	688	1065	993	870	1058	84	904.5	756	1215
lcl|NC_000962.3_cds_NP_215518.1_1007		Rv1002c	919	542	939	863	713	101	899	809	772
lcl|NC_000962.3_cds_NP_215519.1_1008		Rv1003	325	352	485	435	464	60	474.809	255	526
lcl|NC_000962.3_cds_NP_215520.1_1009		Rv1004c	491	687	595	523	638	175	566	374	757
lcl|NC_000962.3_cds_NP_215521.1_1010		Rv1005c	651	923	689	537	889	104	578	555	958
lcl|NC_000962.3_cds_NP_215522.1_1011		Rv1006	4017	3641	5545.12	4784	4924	147	5401	3729	5927
lcl|NC_000962.3_cds_NP_215523.1_1012	metS	Rv1007c	1424	2100	1879	1771	1844	165	1676	1328	2088
lcl|NC_000962.3_cds_NP_215524.1_1013	tatD	Rv1008	170	125	170	149	132	27	159	151	149
lcl|NC_000962.3_cds_NP_215525.1_1014	rpfB	Rv1009	1720	1555	2566	2462	2003	137	2651	1289	2193
lcl|NC_000962.3_cds_NP_215526.1_1015	ksgA	Rv1010	448	376	518	526	459	22	533	422	539
lcl|NC_000962.3_cds_NP_215527.1_1016	ispE	Rv1011	206	131	236	224	180	22	255	201	227
lcl|NC_000962.3_cds_NP_215528.1_1017		Rv1012	46	30	41	39	66	10	46	43.1401	81
lcl|NC_000962.3_cds_NP_215529.1_1018	pks16	Rv1013	1735	555	1384	1301	959	635	1363	1863	1119
lcl|NC_000962.3_cds_NP_215530.1_1019	pth	Rv1014c	206	84	224	170	177	19	175	264	201
lcl|NC_000962.3_cds_NP_215531.1_1020	rplY	Rv1015c	1104	489	1200.61	969	812	64	1193	1244	1011
lcl|NC_000962.3_cds_NP_215532.1_1021	lpqT	Rv1016c	1155	2441	1667	1137	2008	50	1592	1291	2585
lcl|NC_000962.3_cds_NP_215533.1_1022	prsA	Rv1017c	2917	1618	3371	2923	2502	432	2719	2738	2838
lcl|NC_000962.3_cds_NP_215534.1_1023	glmU	Rv1018c	1877	1856	2179	1899	2234	160	2024	1574	2617
lcl|NC_000962.3_cds_NP_215535.1_1024		Rv1019	2107	2818	2720	2165	3593	302	2471	2247	3804
lcl|NC_000962.3_cds_NP_215536.1_1025	mfd	Rv1020	3828	7229	4847	4499	5771	592	4484	3726	6128
lcl|NC_000962.3_cds_NP_215537.1_1026		Rv1021	2575	5183	3468	3168	3716	158	3023	2320	4201
lcl|NC_000962.3_cds_NP_215538.1_1027	lpqU	Rv1022	640	827	712	548	839	56	656	613	1040
lcl|NC_000962.3_cds_NP_215539.1_1028	eno	Rv1023	1756	1171	2166	1997	1911	387	2314	1756	2244
lcl|NC_000962.3_cds_NP_215540.1_1029		Rv1024	344	274	392	340	370	16	335	403	458
lcl|NC_000962.3_cds_NP_215541.1_1030		Rv1025	134	141	155	153	190	6	154	144	202
lcl|NC_000962.3_cds_NP_215542.1_1031		Rv1026	206	267	268	252	286	10	256	243	318
lcl|NC_000962.3_cds_NP_215543.1_1032	kdpE	Rv1027c	357	246	321	269	279	45	346	322	316
lcl|NC_000962.3_cds_YP_177636.1_1034	kdpF	Rv1028A	54	50	57	53	69	10	47	70	68
lcl|NC_000962.3_cds_NP_215544.1_1033	kdpD	Rv1028c	1077	1282	1032	886	1121	282	1035	1159	1306
lcl|NC_000962.3_cds_NP_215545.1_1035	kdpA	Rv1029	784	797	651	626	644	76	613	1030	789
lcl|NC_000962.3_cds_NP_215546.1_1036	kdpB	Rv1030	226	116	215	220	191	18	171	210	183
lcl|NC_000962.3_cds_NP_215547.1_1037	kdpC	Rv1031	109	77	131	94	117	13	133	107.5	159
lcl|NC_000962.3_cds_NP_215548.1_1038	trcS	Rv1032c	511	385	482	403	442	47	400	490	501
lcl|NC_000962.3_cds_NP_215549.1_1039	trcR	Rv1033c	405	392	358	269	326	31	310	415	387
lcl|NC_000962.3_cds_NP_215553.1_1040	esxI	Rv1037c	235	176	215	227	185	39	242	343	233
lcl|NC_000962.3_cds_NP_215554.1_1041	esxJ	Rv1038c	2033	1045	2616	2776	1850	138	2702	2002	2656
lcl|NC_000962.3_cds_YP_177778.1_1042	PPE15	Rv1039c	401	123	170	140	152	23	172	586	211.527
lcl|NC_000962.3_cds_YP_177779.1_1043	PE8	Rv1040c	988	152	179	162	147	42	171	1480	187
lcl|NC_000962.3_cds_NP_215557.1_1044		Rv1041c	1349	1215	931	809	1184	75	996	1761	1317
lcl|NC_000962.3_cds_NP_215558.1_1045		Rv1042c	438	696	676	361	605	33	480	442	712
lcl|NC_000962.3_cds_NP_215559.1_1046		Rv1043c	1857	1501	1606	1200	1628	115	1807	2507	1853
lcl|NC_000962.3_cds_NP_215560.1_1047		Rv1044	260	761	209	172	290	16	211	320	311
lcl|NC_000962.3_cds_NP_215561.1_1048		Rv1045	1300	1365	932	735	1252	40	995	2021	1522
lcl|NC_000962.3_cds_NP_215563.1_1049		Rv1047	869	620	1221	796	739	104	1411	764	1053
lcl|NC_000962.3_cds_NP_215564.1_1050		Rv1048c	974	695	650	505	598	172	571	1145	643
lcl|NC_000962.3_cds_NP_215565.1_1051		Rv1049	142	256	238	171	223	11	162	170	244.078
lcl|NC_000962.3_cds_NP_215566.1_1052		Rv1050	50	29	61	46	35	6	37	43	46
lcl|NC_000962.3_cds_NP_215567.1_1053		Rv1051c	36	23	41	32	29	9	25	53	35
lcl|NC_000962.3_cds_NP_215568.1_1054		Rv1052	827	1296	908	536	937	54	709	1186	1255
lcl|NC_000962.3_cds_NP_215572.1_1055		Rv1056	498	540	570	538	587	52	512	585	751
lcl|NC_000962.3_cds_NP_215573.1_1056		Rv1057	622	1091	690	624	1012	85	793	679	1197
lcl|NC_000962.3_cds_NP_215574.1_1057	fadD14	Rv1058	761	733	854	795	879	193	770	702	944
lcl|NC_000962.3_cds_NP_215575.1_1058		Rv1059	1967	1809	2563	2404	2446	333	2272	2264	2579
lcl|NC_000962.3_cds_NP_215576.1_1059		Rv1060	364	311	480	435	464	40	483	320	653
lcl|NC_000962.3_cds_NP_215577.1_1060		Rv1061	1300	1828	1718	1574	2407	180	1678	1503	2489
lcl|NC_000962.3_cds_NP_215578.1_1061		Rv1062	245	300	261	188	274	51	223	247	304
lcl|NC_000962.3_cds_NP_215579.1_1062		Rv1063c	905	1586	918	833	996	873	966	889	1165
lcl|NC_000962.3_cds_NP_215580.1_1063	lpqV	Rv1064c	320	196	387	308	341	91	385	288	343
lcl|NC_000962.3_cds_NP_215581.1_1064		Rv1065	1426	1386	1228	1070	1209	423	1273	1091	1414
lcl|NC_000962.3_cds_NP_215582.1_1065		Rv1066	143	159	125	112	138	79	136	125	176
lcl|NC_000962.3_cds_YP_177780.1_1066	PE_PGRS19	Rv1067c	91	106	92	106.568	128	52	103	95	113
lcl|NC_000962.3_cds_YP_177781.1_1067	PE_PGRS20	Rv1068c	60.2282	70	74	41	86	13	97	53	107.826
lcl|NC_000962.3_cds_NP_215585.1_1068		Rv1069c	1450	1894	2439	2501	2040	277	2275	1300	2540
lcl|NC_000962.3_cds_NP_215586.1_1069	echA8	Rv1070c	472	410	807	828	690	206	796	455	752
lcl|NC_000962.3_cds_NP_215587.1_1070	echA9	Rv1071c	675	684	1439	1327	1186	190	1310	619	1227
lcl|NC_000962.3_cds_NP_215588.1_1071		Rv1072		49722	110401	33926		5614
lcl|NC_000962.3_cds_NP_215589.1_1072		Rv1073	17370	7811	10881.6	6196	17528	432	14948	21397	23521
lcl|NC_000962.3_cds_NP_215590.1_1073	fadA3	Rv1074c	3292	3986	4814	4793	5308	519	4949	3033	6931
lcl|NC_000962.3_cds_NP_215591.1_1074		Rv1075c	173	287	349	347	349	38	360	215	445
lcl|NC_000962.3_cds_NP_215592.1_1075	lipU	Rv1076	590	1009	1839	1932	1393	228	1947	577	1465
lcl|NC_000962.3_cds_YP_177782.1_1076	cbs	Rv1077	1913	4174	2519	2665	2382	730	2537	1704	2723
lcl|NC_000962.3_cds_NP_215594.1_1077		Rv1078	3511	1019	3076	3117	1875	1059	2638	2521	1972
lcl|NC_000962.3_cds_NP_215595.1_1078	metB	Rv1079	2578	1006	2324	1968	1736	165	2341	2623.55	1917
lcl|NC_000962.3_cds_NP_215596.1_1079	greA	Rv1080c	5852	3128	6700	6239	4649	274	6247	6956	5736
lcl|NC_000962.3_cds_NP_215597.1_1080		Rv1081c	350	305	337	259	400	14	339	375	390
lcl|NC_000962.3_cds_NP_215598.1_1081	mca	Rv1082	1435	1855	1639	1332	1960	195	1524	1532	2154
lcl|NC_000962.3_cds_NP_215599.1_1082		Rv1083	238	272	338	242	400	35	306	296	461
lcl|NC_000962.3_cds_NP_215600.1_1083		Rv1084	686	744	724	605	836	146	690	706	919
lcl|NC_000962.3_cds_NP_215601.1_1084		Rv1085c	412	394	554	548	469	16	539	362	505
lcl|NC_000962.3_cds_NP_215602.1_1085		Rv1086	1641	2206	1404	1404	1885	246.875	1555	1535	2173
lcl|NC_000962.3_cds_YP_177783.1_1086	PE_PGRS21	Rv1087	607	468	575	551	627	213.5	516	471	651
lcl|NC_000962.3_cds_YP_177784.1_1087	PE9	Rv1088	31	30	37	32	45	5	37	36	45
lcl|NC_000962.3_cds_YP_009030029.1_1088		Rv1088a	57	41	51	52	65	5	55	52	65.1534
lcl|NC_000962.3_cds_YP_177786.1_1089	PE_PGRS22	Rv1091	1127	938	1407	1342	1365	692	1406	789	1393
lcl|NC_000962.3_cds_NP_215608.1_1090	coaA	Rv1092c	684	1385	1126	1100	1445	50	1172	773	1676
lcl|NC_000962.3_cds_YP_177787.3_1091	glyA1	Rv1093	2691	1999	3081	3490	3373	362	3276	3134	3821
lcl|NC_000962.3_cds_NP_215610.1_1092	desA2	Rv1094
lcl|NC_000962.3_cds_NP_215611.1_1093	phoH2	Rv1095	7527	8079	10400	9754	8546	1696	11564	7568	10231
lcl|NC_000962.3_cds_NP_215612.1_1094		Rv1096	1636	1236	1631	1225	1415	89	1501	1851.53	1605
lcl|NC_000962.3_cds_NP_215613.1_1095		Rv1097c	896	569.701	932	869	854	93	881	979	986
lcl|NC_000962.3_cds_NP_215614.1_1096	fum	Rv1098c	1665	1047	2140	2200	1670	186	1992	1675	1880
lcl|NC_000962.3_cds_NP_215615.3_1097	glpX	Rv1099c	2553	2455	3246	3053	2265	250	2658	2316	2455
lcl|NC_000962.3_cds_NP_215616.1_1098		Rv1100	1216	1972	1308	1125	1467	151	1327	1037	1839
lcl|NC_000962.3_cds_NP_215617.1_1099		Rv1101c	1290	1439	1149	929	1711	107	1074	1648	2069
lcl|NC_000962.3_cds_NP_215618.1_1100	mazF3	Rv1102c	377	510.242	321	244.414	400	23	319	429	428
lcl|NC_000962.3_cds_NP_215619.1_1101	mazE3	Rv1103c	269	652	413	317	454	17	367	365	416
lcl|NC_000962.3_cds_NP_215622.1_1102		Rv1106c	609	1260	1062	878	1185	25	1015	628	1507
lcl|NC_000962.3_cds_NP_215623.1_1103	xseB	Rv1107c	2941	8991	5349	5273	7525	61	5417	2531	9378
lcl|NC_000962.3_cds_NP_215624.1_1104	xseA	Rv1108c	924	3416	1702	1343	2020	86	1498	779	2236
lcl|NC_000962.3_cds_NP_215625.1_1105		Rv1109c	4527	13627	7221.49	6714	8000	770	6720	4066	9428
lcl|NC_000962.3_cds_YP_177788.1_1106	lytB2	Rv1110	3440	9624	4611	4058	6229	371	4581	3262.3	7079
lcl|NC_000962.3_cds_NP_215627.2_1107		Rv1111c	1366	1633	2488	1882	1701	100	2140	1509	2043
lcl|NC_000962.3_cds_NP_215628.1_1108		Rv1112	343.67	206	471	362	367	24	403	374	422
lcl|NC_000962.3_cds_NP_215629.1_1109	vapB32	Rv1113	688	543	1174	994	896	98	1076	708	1010
lcl|NC_000962.3_cds_NP_215630.1_1110	vapC32	Rv1114	126	108	153	125	141	9	136	131	146
lcl|NC_000962.3_cds_NP_215631.1_1111		Rv1115	225	135	269	206	299	12	207	318	310
lcl|NC_000962.3_cds_NP_215632.1_1112		Rv1116	132	62	119	127	110	6	112	116	116
lcl|NC_000962.3_cds_NP_215633.1_1113		Rv1117	2246	5078	2798	2484	3923	74	2783	1720.75	4224
lcl|NC_000962.3_cds_NP_215634.1_1114		Rv1118c	547	635	595	510	668	49	543	636	782
lcl|NC_000962.3_cds_NP_215635.1_1115		Rv1119c	19	15	16	14	20	1	13	22.0217	25
lcl|NC_000962.3_cds_NP_215636.1_1116		Rv1120c	73	111	68	72	98	5	73	105	121
lcl|NC_000962.3_cds_YP_177789.1_1117	zwf1	Rv1121	2494	2532	2937	2614	2836	369	2629	3023	3295
lcl|NC_000962.3_cds_NP_215638.1_1118	gnd2	Rv1122	1353	1338	1786	1672	1735	342	1786	1756	2011
lcl|NC_000962.3_cds_NP_215639.1_1119	bpoB	Rv1123c	541	676	1042	790.068	764	81	721	686	828
lcl|NC_000962.3_cds_NP_215640.1_1120	ephC	Rv1124	167	259	222	199	232	64	256	147	291
lcl|NC_000962.3_cds_NP_215641.1_1121		Rv1125	251	263	197	179	248	19	189	324	271
lcl|NC_000962.3_cds_NP_215642.1_1122		Rv1126c	554	643	534	475	639	62	498	663.673	806
lcl|NC_000962.3_cds_NP_215643.1_1123	ppdK	Rv1127c	2985	4490	3402	3073	4459	530	3303	3878	4898
lcl|NC_000962.3_cds_NP_215644.1_1124		Rv1128c	1283	3922	774	595	1269	105	806	1537	1431
lcl|NC_000962.3_cds_NP_215645.1_1125		Rv1129c	3826	4423	934	1000	1542.31	98	978	1551	1727
lcl|NC_000962.3_cds_NP_215646.1_1126	prpD	Rv1130	19572	12751	4728	4102	6901	294	4421	3974	7761
lcl|NC_000962.3_cds_NP_215647.1_1127	prpC	Rv1131	8553	5089	2354	1931	3103	127	2303	1884	3797
lcl|NC_000962.3_cds_NP_215648.1_1128		Rv1132	4924	3807	4650	4373	4255	316	4356	3704	4983
lcl|NC_000962.3_cds_NP_215649.1_1129	metE	Rv1133c	10639	6186	13235	14065	11005		13090	9190	12525
lcl|NC_000962.3_cds_NP_215650.1_1130		Rv1134	40	45.5584	71	48	60	3	44	36	76
lcl|NC_000962.3_cds_YP_177790.1_1131	PPE16	Rv1135c	524	577	756	581	664	41	673	577	816
lcl|NC_000962.3_cds_YP_009030030.1_1132		Rv1138a	49	20	29	30	34	4	37	63	40
lcl|NC_000962.3_cds_NP_215654.1_1133		Rv1138c	213	292	240	231	271	18	254	237	284
lcl|NC_000962.3_cds_NP_215655.1_1134		Rv1139c	278	338	316	258	260	21	292	253	361
lcl|NC_000962.3_cds_NP_215656.1_1135		Rv1140	1155	1094	1163	1038	1357	215	1151	1214	1518
lcl|NC_000962.3_cds_NP_215657.1_1136	echA11	Rv1141c	616	597	538	449	646	39	480	846	780
lcl|NC_000962.3_cds_NP_215658.1_1137	echA10	Rv1142c	578	3926	930	844	1175	170	898	541	1380
lcl|NC_000962.3_cds_NP_215659.1_1138	mcr	Rv1143	537	847	713	631	829	69	698	578	937
lcl|NC_000962.3_cds_NP_215660.1_1139		Rv1144	2137	6727	3751	3734	6192	78	3748	1220	7444
lcl|NC_000962.3_cds_NP_215661.1_1140		Rv1145	175.322	208	282	308	294	32	277	165	324
lcl|NC_000962.3_cds_NP_215662.1_1141		Rv1146	412	611.619	553	561	616	21	578	393	708
lcl|NC_000962.3_cds_NP_215663.1_1142		Rv1147	341	294	359	297	323	25	344	379	417
lcl|NC_000962.3_cds_NP_215664.1_1143		Rv1148c	3450	5357	3394	2767	2976	1262	3463	3324	3541
lcl|NC_000962.3_cds_NP_215665.1_1144		Rv1149	438	696	677	361	606	33	480	442	713
lcl|NC_000962.3_cds_NP_215667.1_1145		Rv1151c	574	848	899	631	723	100	689	431	893
lcl|NC_000962.3_cds_NP_215668.1_1146		Rv1152	326	728	433	329	425	162.688	420	283	474
lcl|NC_000962.3_cds_NP_215669.1_1147	omt	Rv1153c	1536	1332	1652	1174	1175	158	1343	2115	1505
lcl|NC_000962.3_cds_NP_215670.1_1148		Rv1154c	410	935	628	563	618	38	607	256	835
lcl|NC_000962.3_cds_NP_215671.1_1149		Rv1155	1242	2475	1865	1731	2302	117	1905	1189	2864
lcl|NC_000962.3_cds_YP_009030031.1_1150		Rv1155a	580	1285	829	787	1009.9	62	998	465	1581
lcl|NC_000962.3_cds_NP_215672.1_1151		Rv1156	7064	8232.64	9175	8627	8614	2628	8347	7473	9951
lcl|NC_000962.3_cds_NP_215673.1_1152		Rv1157c	1990	1949	2599	2384	2613	359	2810	2058	2803
lcl|NC_000962.3_cds_NP_215674.1_1153		Rv1158c	1263	612	2252	2726	1197	228	2343	1105	1272
lcl|NC_000962.3_cds_NP_215675.1_1154	pimE	Rv1159	1876	2754	2079	1895	2423	145	1812	1761	2859
lcl|NC_000962.3_cds_YP_177641.1_1155		Rv1159A	1296	4516	2256	2337	2341	190	2406	1396	3666
lcl|NC_000962.3_cds_NP_215676.1_1156	mutT2	Rv1160	126	186	179	136	165	11	159	123	216
lcl|NC_000962.3_cds_NP_215677.1_1157	narG	Rv1161	13057	18638	13616	12206	18546	1628	13936.2	11882	23188
lcl|NC_000962.3_cds_NP_215678.1_1158	narH	Rv1162	7582	9963	10300	9463	12315	846	10096	6706	13467
lcl|NC_000962.3_cds_NP_215679.1_1159	narJ	Rv1163	653	1149.78	1127	834	1143	49	932.158	597	1205
lcl|NC_000962.3_cds_NP_215680.1_1160	narI	Rv1164	908	2194	1743	1183	1804	55	1544	867	2161
lcl|NC_000962.3_cds_NP_215681.1_1161	typA	Rv1165	1223	2082	1951	1589	2205	120	2046	1142	2634
lcl|NC_000962.3_cds_NP_215682.1_1162	lpqW	Rv1166	1175	1873	1574	1277	1812	90	1539	1026	1989.89
lcl|NC_000962.3_cds_NP_215683.1_1163		Rv1167c	1129	3784	1715	1461	1879	86	1347	1092	2075
lcl|NC_000962.3_cds_YP_177791.1_1164	PPE17	Rv1168c	3362	2192	1840	1691	2299	316	1845	3890	2656
lcl|NC_000962.3_cds_YP_177792.1_1165	lipX	Rv1169c	1732	1090	501	380	833	91	455	1851	971
lcl|NC_000962.3_cds_NP_215686.1_1166	mshB	Rv1170	711	1251	812	677	733.643	36	781	628	894
lcl|NC_000962.3_cds_NP_215687.2_1167		Rv1171	961	1329	1117	950	1342	60	1045	931	1657
lcl|NC_000962.3_cds_YP_177793.1_1168	PE12	Rv1172c	4372	1541	3661	3441	2562	135	3250	4359	3068
lcl|NC_000962.3_cds_NP_215689.1_1169	fbiC	Rv1173	6597	11451	8267	7664	9261	1232	7951	6187	11599
lcl|NC_000962.3_cds_NP_215690.1_1170	TB8.4	Rv1174c	3306	1918	3516	3111	3240	76	3326	2649.99	4436
lcl|NC_000962.3_cds_NP_215691.1_1171	fadH	Rv1175c	3891	4529	4261	3378	5593	233	4114	3836	7033
lcl|NC_000962.3_cds_NP_215692.1_1172		Rv1176c	1413	700	1508	1257	1243	49	1265	1397	1336
lcl|NC_000962.3_cds_NP_215693.1_1173	fdxC	Rv1177	11905	9262	13328	13018	16682	3955	13369	16801	18943
lcl|NC_000962.3_cds_NP_215694.1_1174		Rv1178	5053	5308	4973	4400	6938	549	5771	5470	7977
lcl|NC_000962.3_cds_NP_215695.1_1175		Rv1179c	2045	2151	2129	1776	2886	267	2337	2198	3263
lcl|NC_000962.3_cds_NP_215696.1_1176	pks3	Rv1180	512	391	336	276	326	407	313	505	415
lcl|NC_000962.3_cds_NP_215697.1_1177	pks4	Rv1181	1500	1030	1266	1223	1069	1971	1180	1866	1269
lcl|NC_000962.3_cds_NP_215698.1_1178	papA3	Rv1182	1834	1601	1764	1414	1807	911	1560	2905	2205
lcl|NC_000962.3_cds_NP_215699.1_1179	mmpL10	Rv1183	1249	930	932	923	962	299	907	1963	1091
lcl|NC_000962.3_cds_NP_215700.1_1180		Rv1184c	1003	1181	952	850	1115	200	941	1683	1323
lcl|NC_000962.3_cds_NP_215701.1_1181	fadD21	Rv1185c	7399	9350	7963	7226	8430	1091	7527	12768	9974
lcl|NC_000962.3_cds_NP_215702.1_1182		Rv1186c	401	373	343	252	407	53	316	521	465
lcl|NC_000962.3_cds_NP_215703.1_1183	rocA	Rv1187	1130	1448	1353	1024	887	490	1137	880	807
lcl|NC_000962.3_cds_NP_215704.1_1184		Rv1188	401	273	376	291	223	73	391	281	273
lcl|NC_000962.3_cds_NP_215705.1_1185	sigI	Rv1189	207	194	175	140	192	27	194	183	195
lcl|NC_000962.3_cds_NP_215706.1_1186		Rv1190	161	201	142	92	126.5	20	122.5	135	192
lcl|NC_000962.3_cds_NP_215707.1_1187		Rv1191	413	341	533	535	390	46	538	418	468
lcl|NC_000962.3_cds_NP_215708.1_1188		Rv1192	1837	1771	2693	2418	2147	455	2548	1698	2359
lcl|NC_000962.3_cds_NP_215709.1_1189	fadD36	Rv1193	641	455	727	582	580	73	671	562	680.212
lcl|NC_000962.3_cds_NP_215710.1_1190		Rv1194c	2723	1528	3187	2759	2579	252	3206	2785	2897
lcl|NC_000962.3_cds_YP_177794.1_1191	PE13	Rv1195	2883	2843	5180	3412	2631	269	6378	2430	2886
lcl|NC_000962.3_cds_YP_177795.1_1192	PPE18	Rv1196	3304	2862	7581	5036	3827	800	9063	3027	4513
lcl|NC_000962.3_cds_NP_215713.1_1193	esxK	Rv1197	7679	3353	14681	11192	7808	3306	17910	5601	9924
lcl|NC_000962.3_cds_NP_215714.1_1194	esxL	Rv1198	3054	2131	6733	5519	3707	2383	8346	2731	4427
lcl|NC_000962.3_cds_NP_215715.1_1195		Rv1199c	722	1198	2266	1465	1275	221	2646	594	1307
lcl|NC_000962.3_cds_NP_215716.1_1196		Rv1200	859	920	767	687	937	46	787	1064	1063
lcl|NC_000962.3_cds_NP_215717.1_1197	dapD	Rv1201c	1747	801	2036.22	2009	1409	256	1758	1650	1614
lcl|NC_000962.3_cds_YP_177796.1_1198	dapE	Rv1202	629	495	653	646	528	107	631.843	559	617
lcl|NC_000962.3_cds_NP_215719.1_1199		Rv1203c	96	45	59	58	61	4.37405	53	74	80
lcl|NC_000962.3_cds_NP_215720.1_1200		Rv1204c	384	324	446	360	433	60	394	381	453
lcl|NC_000962.3_cds_NP_215721.1_1201		Rv1205	1234	2408	1981	1788	2351	127	1851	1054	2550
lcl|NC_000962.3_cds_NP_215722.1_1202	fadD6	Rv1206	676	683	813	782	799	101	856	493	923
lcl|NC_000962.3_cds_NP_215723.1_1203	folP2	Rv1207	758	1157	1213	930	1175	173	1098	775	1326
lcl|NC_000962.3_cds_NP_215724.1_1204	gpgS	Rv1208	1060	1158	1372	1343	1447.92	115	1371	920	1653
lcl|NC_000962.3_cds_NP_215725.1_1205		Rv1209	1438	3912	2114	1821	1929	192	1749	1100	2248
lcl|NC_000962.3_cds_NP_215726.1_1206	tagA	Rv1210	2000	2716	2618	2355	3320	122	2842	1801	4349
lcl|NC_000962.3_cds_NP_215727.1_1207		Rv1211	9530	11067	12906	10776	16532	3016	13031	12018	18650
lcl|NC_000962.3_cds_NP_215728.1_1208	glgA	Rv1212c	2633	1890	2309	1962	2462	217	2410	3363	2929
lcl|NC_000962.3_cds_NP_215729.1_1209	glgC	Rv1213	5100	3931	4113	3856	2541	1874	4355	5109	3334.32
lcl|NC_000962.3_cds_YP_177797.1_1210	PE14	Rv1214c	140	188	137	102.049	173	32	124	174	173
lcl|NC_000962.3_cds_NP_215731.1_1211		Rv1215c	2364	2446	2633	2041	2858	214	2363	2439	2891
lcl|NC_000962.3_cds_NP_215732.1_1212		Rv1216c	801	1072	798	603	978	134	794	1116	1222
lcl|NC_000962.3_cds_NP_215733.1_1213		Rv1217c	321	364	292	280	345	119	328	325	364
lcl|NC_000962.3_cds_NP_215734.1_1214		Rv1218c	371	418	412	391	518	112	436	529	604
lcl|NC_000962.3_cds_NP_215735.1_1215		Rv1219c	618	699	826	673	884	710	807	935	994
lcl|NC_000962.3_cds_NP_215736.1_1216		Rv1220c	574	908	1046	871	892	124	1124	634	927
lcl|NC_000962.3_cds_NP_215737.1_1217	sigE	Rv1221	10075	5551	2463	2388	4783	1169	2841	12194	5459
lcl|NC_000962.3_cds_NP_215738.1_1218	rseA	Rv1222	2818	4214	3232	2443	3730	263	2540	2864	3971
lcl|NC_000962.3_cds_NP_215739.2_1219	htrA	Rv1223	15044	21554	18604	15877	25443	1133	16449	15336	29619
lcl|NC_000962.3_cds_NP_215740.1_1220	tatB	Rv1224	2721	2861	2753	2370	3754	168	3263	2604	5010
lcl|NC_000962.3_cds_NP_215741.1_1221		Rv1225c	1051	1250	1147	967	1598	65	1182	1007.87	1712
lcl|NC_000962.3_cds_NP_215742.1_1222		Rv1226c	335	491	361	311	350	147	380	342	394
lcl|NC_000962.3_cds_NP_215743.1_1223		Rv1227c	114	147	88	94	99	57	81	113	119
lcl|NC_000962.3_cds_NP_215744.1_1224	lpqX	Rv1228	655	738.483	583	500	706	53.9935	603	610	745
lcl|NC_000962.3_cds_YP_009030032.1_1225		Rv1228a	1028	1969	1300	875	1658	68	1312	971	2104
lcl|NC_000962.3_cds_NP_215745.1_1226	mrp	Rv1229c	4188	5075	4553	4520	5220	674	4700	3843	5551
lcl|NC_000962.3_cds_NP_215746.1_1227		Rv1230c	1178	1127	1686	1568	1699	48	1495	675	2139
lcl|NC_000962.3_cds_NP_215747.1_1228		Rv1231c	1001	1550	1545	1434	1429	52	1320	877	1709
lcl|NC_000962.3_cds_NP_215748.1_1229		Rv1232c	623	1175	777	648	871	133	759	626	1023
lcl|NC_000962.3_cds_NP_215749.1_1230		Rv1233c	2665	6238	5611	5313	6965	200	5609	3043	7359
lcl|NC_000962.3_cds_NP_215750.1_1231		Rv1234	1206	2497	1509	1420	1447	300	1352	982	1719
lcl|NC_000962.3_cds_NP_215751.1_1232	lpqY	Rv1235	894	1047	957	782	1007	150	811	853.954	1132
lcl|NC_000962.3_cds_NP_215752.1_1233	sugA	Rv1236	789	736	879	834	898	88	843	856	1034
lcl|NC_000962.3_cds_NP_215753.1_1234	sugB	Rv1237	450	454	496	422	498	40	472	519	649
lcl|NC_000962.3_cds_NP_215754.1_1235	sugC	Rv1238	1465	1735.25	1756	1528	1800	160	1537	1751	2082
lcl|NC_000962.3_cds_NP_215755.1_1236	corA	Rv1239c	340	192	440	352	341	72	383	425	393
lcl|NC_000962.3_cds_NP_215756.1_1237	mdh	Rv1240	1764.06	1489	2921	2755	1886	557	2490	1634	2081
lcl|NC_000962.3_cds_NP_215757.1_1238	vapB33	Rv1241	164	117	237	158	176	11	191	200	180
lcl|NC_000962.3_cds_NP_215758.1_1239	vapC33	Rv1242	92	59	98	77	91	10	98	86	107
lcl|NC_000962.3_cds_YP_177798.1_1240	PE_PGRS23	Rv1243c	197	320	279	260	318	20	285	120	322
lcl|NC_000962.3_cds_NP_215760.1_1241	lpqZ	Rv1244	689	709	952	840	731	73	824	680	838.922
lcl|NC_000962.3_cds_NP_215761.1_1242		Rv1245c	1648	2859.76	3421	3230	3293	176	3421	1015	3547
lcl|NC_000962.3_cds_NP_215762.1_1243	relE	Rv1246c	342	268	355	236	366	23	298	320	397
lcl|NC_000962.3_cds_NP_215763.1_1244	relB	Rv1247c	390	422	414	361	480	62	389	411	564
lcl|NC_000962.3_cds_NP_215764.2_1245		Rv1248c	8045	5746	10412	9142	9454	1983	9387	7318	10949
lcl|NC_000962.3_cds_NP_215765.1_1246		Rv1249c	1273	1159	1627	1508	1467	183	1406	1007	1572
lcl|NC_000962.3_cds_NP_215766.1_1247		Rv1250	760	569.072	751	623	870	77	740	790	990
lcl|NC_000962.3_cds_NP_215767.1_1248		Rv1251c	743	226	627	668	361	149	641	770	383
lcl|NC_000962.3_cds_NP_215768.1_1249	lprE	Rv1252c	361	148	563	516	277	52	469	452	307
lcl|NC_000962.3_cds_NP_215769.1_1250	deaD	Rv1253	3829	4240	4081	3719	4418	253	3750	4292	4730
lcl|NC_000962.3_cds_NP_215770.1_1251		Rv1254	1301	1240	1544	1360	1520	133	1416	1417	1780
lcl|NC_000962.3_cds_NP_215771.1_1252		Rv1255c	191	141	150	145	193	32	172	198.128	226
lcl|NC_000962.3_cds_NP_215772.1_1253	cyp130	Rv1256c	369	387	354	286	433	113	345	447	459
lcl|NC_000962.3_cds_NP_215773.1_1254		Rv1257c	1164	1167	1507	1242	1401	107	1391	1048	1711
lcl|NC_000962.3_cds_NP_215774.1_1255		Rv1258c	360	135	278	243	200	28	291	217	237
lcl|NC_000962.3_cds_NP_215775.1_1256	udgB	Rv1259	143	89	134	139	131	85	144	135	122
lcl|NC_000962.3_cds_NP_215776.1_1257		Rv1260	2216	2720	2671	2193	2544	210	2422	3070	3007
lcl|NC_000962.3_cds_NP_215777.1_1258		Rv1261c	875	1120	957	872	881	111	899	863	1064
lcl|NC_000962.3_cds_NP_215778.1_1259		Rv1262c	399	698	553	437	561	10	507	483	666.383
lcl|NC_000962.3_cds_NP_215779.1_1260	amiB2	Rv1263	265	170	280	220.815	195	69	238	237	237
lcl|NC_000962.3_cds_NP_215780.1_1261		Rv1264	3297	4154	4656	3999	4848	423	4971	3143	5478
lcl|NC_000962.3_cds_NP_215781.1_1262		Rv1265	4177	3197	3527	2600	3098	1165	3112	4733	3303
lcl|NC_000962.3_cds_NP_215782.1_1263	pknH	Rv1266c	2041	2348	2743	2346	2970	354	2552	2033	3411
lcl|NC_000962.3_cds_NP_215783.1_1264	embR	Rv1267c	254	178	281	249	270	80	240	244	295
lcl|NC_000962.3_cds_NP_215784.1_1265		Rv1268c	184	173	170	131	212	6	156	160	203
lcl|NC_000962.3_cds_NP_215785.1_1266		Rv1269c	448	228	475	529	427	39	493	334.065	515
lcl|NC_000962.3_cds_NP_215786.1_1267	lprA	Rv1270c	949	819	1394	1318	1084	132.356	1170	770	1209
lcl|NC_000962.3_cds_NP_215787.1_1268		Rv1271c	1303	1769	2202	1970	2136	79	2292	1333.41	2629
lcl|NC_000962.3_cds_NP_215788.1_1269		Rv1272c	988	1921	1468	1348	1635	76	1328	1232	1740
lcl|NC_000962.3_cds_NP_215789.1_1270		Rv1273c	288	334.266	449	393	439	17	443	266	525
lcl|NC_000962.3_cds_NP_215790.1_1271	lprB	Rv1274	3573	2182	3387	2747	3221	571	3065	2878	3829
lcl|NC_000962.3_cds_NP_215791.1_1272	lprC	Rv1275	2875	1470	2843	2408	2892	373	2775	2420	3502
lcl|NC_000962.3_cds_NP_215792.1_1273		Rv1276c	173	98	142.672	112	154	22	133	154	149
lcl|NC_000962.3_cds_NP_215793.1_1274		Rv1277	1862	2691	2373	2253	2090	422	2141.22	1780	2218
lcl|NC_000962.3_cds_NP_215794.1_1275		Rv1278	1737	2148	2245	1963	1958	546	2144	1739	2325
lcl|NC_000962.3_cds_NP_215795.1_1276		Rv1279	3862	4157	5527	4913.56	4960	657	5151	3835	5288
lcl|NC_000962.3_cds_NP_215796.1_1277	oppA	Rv1280c	2573	1682	2532	2311	2726	264.043	2379	3659	3148
lcl|NC_000962.3_cds_NP_215797.1_1278	oppD	Rv1281c	574	481	586	525	622	92	512	707	648
lcl|NC_000962.3_cds_NP_215798.1_1279	oppC	Rv1282c	248	167	286	296	265	29	267	260	314
lcl|NC_000962.3_cds_NP_215799.1_1280	oppB	Rv1283c	604	337	657	699	531	36	665	496	572
lcl|NC_000962.3_cds_NP_215800.1_1281	canA	Rv1284	362	173	433	350	246	70	365	393	247
lcl|NC_000962.3_cds_NP_215801.1_1282	cysD	Rv1285	1180.95	325	290	202	597.785	154	284	1254	686
lcl|NC_000962.3_cds_NP_215802.1_1283		Rv1286	3534	973	1014	910	1646	488	970	3898	1923
lcl|NC_000962.3_cds_NP_215803.1_1284		Rv1287	839	773	720	579	805	66	604	874	825
lcl|NC_000962.3_cds_NP_215804.1_1285		Rv1288	264	182	221	180	290	31	240	303	302
lcl|NC_000962.3_cds_NP_215805.1_1286		Rv1289	464	732	641	629	601	46	686	591	759
lcl|NC_000962.3_cds_YP_177642.1_1288		Rv1290A	145	130	125	93	164	18	108	208	174
lcl|NC_000962.3_cds_NP_215806.1_1287		Rv1290c	1022	1139	1155	1099	1295.57	83	1161	1193	1526
lcl|NC_000962.3_cds_NP_215807.1_1289		Rv1291c	37	31	26	21	29	7	24	36	24
lcl|NC_000962.3_cds_NP_215808.1_1290	argS	Rv1292	1942	1403	2421	1982	2106	162	2011	2654	2358
lcl|NC_000962.3_cds_NP_215809.1_1291	lysA	Rv1293	3265	2515	3826	3303	3857	270	3549	4252	4150
lcl|NC_000962.3_cds_NP_215810.1_1292	thrA	Rv1294	3271	2271	3860	3687	3317	581	3606	4174	4063
lcl|NC_000962.3_cds_NP_215811.1_1293	thrC	Rv1295	2315	2341	2831	2851	3117	333.364	2965	2928	3428
lcl|NC_000962.3_cds_NP_215812.1_1294	thrB	Rv1296	666	633	713	590	723	119	632	805	932
lcl|NC_000962.3_cds_NP_215813.1_1295	rho	Rv1297	56276	110166				1046		90505
lcl|NC_000962.3_cds_NP_215814.1_1296	rpmE	Rv1298	27627	27353	47605	31434	100913	4375	48396	32141
lcl|NC_000962.3_cds_NP_215815.1_1297	prfA	Rv1299	3781	4997	4940	4406	5604	288	5109	4124	6339
lcl|NC_000962.3_cds_NP_215816.1_1298	hemK	Rv1300	1930	2802	2181	1978	2414	184	2187	2196	2942
lcl|NC_000962.3_cds_NP_215817.1_1299		Rv1301	1344	1814	1450	1323	1739	133.5	1491	1384	2122
lcl|NC_000962.3_cds_NP_215818.1_1300	rfe	Rv1302	778	867	871	865	832	56	821	799	1060
lcl|NC_000962.3_cds_NP_215819.1_1301		Rv1303	2718	1332	2867	2515	1754	207	2537	2687	2236
lcl|NC_000962.3_cds_NP_215820.1_1302	atpB	Rv1304	3276	874	3077	2774	1955	252	2831	4093	2496
lcl|NC_000962.3_cds_NP_215821.1_1303	atpE	Rv1305	1613	475	1668	1838	769	346	1567	1603	1180
lcl|NC_000962.3_cds_NP_215822.1_1304	atpF	Rv1306	6111	1956	6658	6209	3818	767	6040	6741	4453
lcl|NC_000962.3_cds_NP_215823.1_1305	atpH	Rv1307	11498	3452	10567	10322	6759.44	1366	9912	11585	7672
lcl|NC_000962.3_cds_NP_215824.1_1306	atpA	Rv1308	9700	2668	10659	10598	6382	1881	9703	9348	7036
lcl|NC_000962.3_cds_NP_215825.1_1307	atpG	Rv1309	4297	1757	4794	4160	3155	246	4128	4202	3784
lcl|NC_000962.3_cds_NP_215826.1_1308	atpD	Rv1310	7926	4237	9995	10445	7237	960	9909	7612	8422
lcl|NC_000962.3_cds_NP_215827.1_1309	atpC	Rv1311	515	518	862	721	619	63	734	522	826
lcl|NC_000962.3_cds_NP_215828.1_1310		Rv1312	659.082	664	1036	887	892	94	985	730	1132
lcl|NC_000962.3_cds_NP_215829.1_1311		Rv1313c	1488	1591	2074	1635	1824	142	2037	1406	2257
lcl|NC_000962.3_cds_NP_215830.1_1312		Rv1314c	494	1041	739	673	815	62	755	557	1000
lcl|NC_000962.3_cds_NP_215831.1_1313	murA	Rv1315	1774	1125	1978	1834	1493	164	1944	1854	1921
lcl|NC_000962.3_cds_NP_215832.1_1314	ogt	Rv1316c	1108	2530	1747	1532	1926	214	1533	1217	2068
lcl|NC_000962.3_cds_NP_215833.1_1315	alkA	Rv1317c	1243	3807	1617	1408.3	1802	308	1576	1202	1993
lcl|NC_000962.3_cds_NP_215834.1_1316		Rv1318c	572	1023.57	758	689	803	58	644	548	886
lcl|NC_000962.3_cds_NP_215835.1_1317		Rv1319c	1299	1622	1756	1683	1847	153	1833	1260	2051
lcl|NC_000962.3_cds_NP_215836.1_1318		Rv1320c	1074	1651	1420	1083	1272	47	1301	1129	1570
lcl|NC_000962.3_cds_NP_215837.1_1319		Rv1321	2200	1717	2792	2219	2528	172	2587	2439	2820
lcl|NC_000962.3_cds_NP_215838.1_1320		Rv1322	889	2293	962	759	1452	84	940	1083	1567
lcl|NC_000962.3_cds_YP_177643.1_1321		Rv1322A	5659	19971	7755	6381	9023	677	6921	5711	9683.25
lcl|NC_000962.3_cds_NP_215839.1_1322	fadA4	Rv1323	5793	6033	7324	6445	7178	963	7148	5231	7983
lcl|NC_000962.3_cds_NP_215840.1_1323		Rv1324	5953	9327	7647	6866	7992	450	7839	6490	9328
lcl|NC_000962.3_cds_YP_177799.1_1324	PE_PGRS24	Rv1325c	569	601	610	586	792.241	231	543	640	827
lcl|NC_000962.3_cds_NP_215842.1_1325	glgB	Rv1326c	4470	6193	4182	3956	5556	1096	3893	5270.1	6614
lcl|NC_000962.3_cds_NP_215843.2_1326	glgE	Rv1327c	3932	4883	4685	4154	6388	487	4687	4772	7519
lcl|NC_000962.3_cds_NP_215844.1_1327	glgP	Rv1328	3729	2915	4854	4723	4050	1238	4691	3515	4384
lcl|NC_000962.3_cds_NP_215845.1_1328	dinG	Rv1329c	669	641	764	697	746	101	663	683	788
lcl|NC_000962.3_cds_NP_215846.2_1329	pncB1	Rv1330c	277	378	297.239	277	372	47	282	247	386
lcl|NC_000962.3_cds_NP_215847.1_1330		Rv1331	1761	6577	2081	1983	2747	195	2158	1737	3798
lcl|NC_000962.3_cds_NP_215848.1_1331		Rv1332	2368	6144	2143	1912	3089	455	2172	2308	3715
lcl|NC_000962.3_cds_NP_215849.1_1332		Rv1333	2602	5709	2816	2736	3714	377	2889	2780	4281
lcl|NC_000962.3_cds_NP_215850.1_1333	mec	Rv1334	1372	1985	1168	998	1561	108	1072	1618	1723
lcl|NC_000962.3_cds_NP_215851.1_1334	cysO	Rv1335	889	1458	993	955	1393	119	1094	1106	1528
lcl|NC_000962.3_cds_NP_215852.1_1335	cysM	Rv1336	1834	4043	2232	1885	3235	189	2013	2146	3368
lcl|NC_000962.3_cds_NP_215853.1_1336		Rv1337	1897	3001	1909	1604	2360	147	1919	1787	3191
lcl|NC_000962.3_cds_NP_215854.1_1337	murI	Rv1338	756	1200	805	735	1175	47	835	913.139	1388
lcl|NC_000962.3_cds_NP_215855.1_1338		Rv1339	1621	2069	2166	1977	2188	192	1987.5	1989.45	2551
lcl|NC_000962.3_cds_NP_215856.1_1339	rphA	Rv1340	2133.08	2732	3012	2932	3149	297	3095	2271	3610
lcl|NC_000962.3_cds_NP_215857.1_1340		Rv1341	344	313	308	292	347	51	321	275	402
lcl|NC_000962.3_cds_YP_177800.1_1341		Rv1342c	865	1050	801	767	1212.73	48	935	1084	1519
lcl|NC_000962.3_cds_NP_215859.1_1342	lprD	Rv1343c	590	955	665.94	617	847	54	676	592	1047
lcl|NC_000962.3_cds_NP_215860.1_1343	mbtL	Rv1344	119	141	134	138	226	5	136	101	229
lcl|NC_000962.3_cds_NP_215861.1_1344	mbtM	Rv1345	708	708	748	716	860	71	804	530	1037
lcl|NC_000962.3_cds_NP_215862.1_1345	mbtN	Rv1346	758	814	851	769	877	101	803	669	1099
lcl|NC_000962.3_cds_NP_215863.1_1346	mbtK	Rv1347c	200	211.879	208	154	262	7	194.263	212	336
lcl|NC_000962.3_cds_NP_215864.1_1347	irtA	Rv1348	490	523	531	448	666	40	471	606	853
lcl|NC_000962.3_cds_NP_215865.1_1348	irtB	Rv1349	629	681	843	654.736	910	93	756	878	964
lcl|NC_000962.3_cds_NP_215866.1_1349	fabG2	Rv1350	580	1469	557	496	646	73	549	637	771
lcl|NC_000962.3_cds_NP_215867.1_1350		Rv1351	532	488	531	477	570	149	589	857	690
lcl|NC_000962.3_cds_NP_215868.1_1351		Rv1352	1555	1777	2176	1719	1661	130	1760	1090	1949.21
lcl|NC_000962.3_cds_NP_215869.1_1352		Rv1353c	312	370	279	247	343	28	274	389	419
lcl|NC_000962.3_cds_NP_215870.1_1353		Rv1354c	892	1270	1114	823	1230	67	998	1300	1426
lcl|NC_000962.3_cds_NP_215871.1_1354	moeY	Rv1355c	898	1211	725	538	959	70	630	1446	1168
lcl|NC_000962.3_cds_NP_215872.1_1355		Rv1356c	2066	2754	2813	2403	3679	208	2678	3843	4133
lcl|NC_000962.3_cds_NP_215873.1_1356		Rv1357c	598	720	697	532	780	53	664	785	978
lcl|NC_000962.3_cds_NP_215874.1_1357		Rv1358	694	854	685	530	787	66	700	1170	1026
lcl|NC_000962.3_cds_NP_215875.1_1358		Rv1359	1049	2406	871	655	1268	95	793	1506	1485
lcl|NC_000962.3_cds_NP_215876.1_1359		Rv1360	1597	2349	2412	2344.78	3029	51	2592	1702	3526
lcl|NC_000962.3_cds_YP_177801.1_1360	PPE19	Rv1361c	746	2215	1367	1077	1671	81	1391.48	833	1968
lcl|NC_000962.3_cds_NP_215878.1_1361		Rv1362c	495	385	611	546	500.189	44	536	590	526
lcl|NC_000962.3_cds_NP_215879.1_1362		Rv1363c	1336	1067	1680	1505	1500	105	1600	1257	1605
lcl|NC_000962.3_cds_YP_177802.1_1363		Rv1364c	2888	4782	3638	3063	4505	259	3262	2985	5150
lcl|NC_000962.3_cds_NP_215881.1_1364	rsfA	Rv1365c	483	392	696	685	644	17	649	310	786
lcl|NC_000962.3_cds_NP_215882.1_1365		Rv1366	352	303	552	416	445	13	506	365	526
lcl|NC_000962.3_cds_YP_004837053.2_1366		Rv1366A	396	339	600	472	580	46	509.084	496	694
lcl|NC_000962.3_cds_NP_215883.1_1367		Rv1367c	681.686	468.277	697	530	647	76	546	725	812
lcl|NC_000962.3_cds_NP_215884.1_1368	lprF	Rv1368	1130	944	1507	1333	1068	74	1391	855	1200
lcl|NC_000962.3_cds_NP_215887.1_1369		Rv1371	227	247.182	218	134	204	12	181	240	277
lcl|NC_000962.3_cds_YP_177803.1_1370		Rv1372	725	1374	732	493	1076	28	666	1264	1077
lcl|NC_000962.3_cds_NP_215889.1_1371		Rv1373	471	373	390	364	463	38	365	693	532
lcl|NC_000962.3_cds_NP_215890.2_1372		Rv1374c	802	1005	1429	1000	1162	50	1162	924	1254
lcl|NC_000962.3_cds_NP_215891.1_1373		Rv1375	1176	1251	1110	896	1138	340	933	1101	1318
lcl|NC_000962.3_cds_NP_215892.1_1374		Rv1376	658	694	657	490	677	42.9132	638	601	846
lcl|NC_000962.3_cds_NP_215893.1_1375		Rv1377c	321.33	558	341	318	315	32	333	277	361
lcl|NC_000962.3_cds_NP_215894.1_1376		Rv1378c	1940	12928	2272	1875	2336	250	2388	1686	2431
lcl|NC_000962.3_cds_NP_215895.1_1377	pyrR	Rv1379	691	562	927	795	1042	118	986	720	1221
lcl|NC_000962.3_cds_NP_215896.1_1378	pyrB	Rv1380	191	224	221	221	286	36	255	150	355
lcl|NC_000962.3_cds_NP_215897.1_1379	pyrC	Rv1381	917	1613	1228	1238	1404	297	1249.62	839	1541
lcl|NC_000962.3_cds_NP_215898.1_1380		Rv1382	170	203	242	229	278	29	219	185	305
lcl|NC_000962.3_cds_NP_215899.1_1381	carA	Rv1383	736	783	966	1022	1364	163	932	678	1419
lcl|NC_000962.3_cds_YP_177804.1_1382	carB	Rv1384	1720	2099	2170	2176	2330	482	1899	1640	2489
lcl|NC_000962.3_cds_NP_215901.1_1383	pyrF	Rv1385	280	204	353	329	294	58	309	269	345
lcl|NC_000962.3_cds_YP_177805.1_1384	PE15	Rv1386	1566	1530	2105	1998	1851	71	2061	1639	2410
lcl|NC_000962.3_cds_YP_177806.1_1385	PPE20	Rv1387	4993	4229	6028	6047	6043	217	6170	5657	7081
lcl|NC_000962.3_cds_NP_215904.1_1386	mihF	Rv1388	4714	1737	5949	6099	3550	14117	5524	4405	4126
lcl|NC_000962.3_cds_NP_215905.1_1387	gmk	Rv1389	1939	662	1843	1823	1237	2313	1776	1659	1386
lcl|NC_000962.3_cds_NP_215906.1_1388	rpoZ	Rv1390	4170	2770	4205	3160	4730	197	4069.58	4966	5310
lcl|NC_000962.3_cds_NP_215907.1_1389	dfp	Rv1391	5934	7219	7959.14	6146	8775	496	7027	7314	9133
lcl|NC_000962.3_cds_NP_215908.1_1390	metK	Rv1392	5553	6501	6875	5902	7984	792	7150	5981	9376
lcl|NC_000962.3_cds_NP_215909.1_1391		Rv1393c	710	912	715	674	831	139	668	614	911
lcl|NC_000962.3_cds_YP_177807.1_1392	cyp132	Rv1394c	615	1064	665.94	648	792	170	620	565	929
lcl|NC_000962.3_cds_YP_177808.1_1393		Rv1395	214	257	173	118	191	23	155	181	231
lcl|NC_000962.3_cds_YP_177809.1_1394	PE_PGRS25	Rv1396c	3308	3728	3941	3125	4340	339	3996	4073	4114
lcl|NC_000962.3_cds_NP_215913.1_1395	vapC10	Rv1397c	4447	11317	3177	2507	3635	192	2858	4384	4601
lcl|NC_000962.3_cds_NP_215914.1_1396	vapB10	Rv1398c	3289	5515	2053	2059	2698	78	1597	4106	2585
lcl|NC_000962.3_cds_NP_215915.1_1397	nlhH	Rv1399c	152	228	194	190	227	22	173	173	291
lcl|NC_000962.3_cds_NP_215916.1_1398	lipI	Rv1400c	836	2052	1525	1248	1536	1102	1604	932	1795
lcl|NC_000962.3_cds_NP_215917.1_1399		Rv1401	283	427	377	388	451	45	428	200	552
lcl|NC_000962.3_cds_NP_215918.1_1400	priA	Rv1402	266	343	342	277	457	24	352	223	446
lcl|NC_000962.3_cds_NP_215919.1_1401		Rv1403c	380	261.445	334	242	333.023	190	292	445	398
lcl|NC_000962.3_cds_NP_215920.1_1402		Rv1404	3918	3745	4882	4558	5296	604	4936	5183	5465
lcl|NC_000962.3_cds_NP_215921.1_1403		Rv1405c	1427	270	431	338	287	1647	432	2308	345
lcl|NC_000962.3_cds_NP_215922.1_1404	fmt	Rv1406	344	577	396	338	505	85	376	322	516
lcl|NC_000962.3_cds_NP_215923.1_1405	fmu	Rv1407	240	427	370	236	465	55	371	271	500
lcl|NC_000962.3_cds_NP_215924.1_1406	rpe	Rv1408	1970	5610	3493	3227	4169	203	3071	2025	4666
lcl|NC_000962.3_cds_NP_215925.1_1407	ribG	Rv1409	2492	4287	3799	3298.08	4279	467	3675	2280	4952
lcl|NC_000962.3_cds_NP_215926.1_1408		Rv1410c	6816	13462	8032	7530	9487	1127	8153	5455	12388
lcl|NC_000962.3_cds_NP_215927.1_1409	lprG	Rv1411c	3338	9486	5310	4569	6400	508	4997	3261	7449
lcl|NC_000962.3_cds_NP_215928.1_1410	ribC	Rv1412	446	528	492	417	480	63	404	379	517
lcl|NC_000962.3_cds_NP_215929.1_1411		Rv1413	199	107	209	233	172	40	209	171	212
lcl|NC_000962.3_cds_NP_215930.1_1412		Rv1414	58	78	82	69	96	3	75	81	83
lcl|NC_000962.3_cds_NP_215931.1_1413	ribA2	Rv1415	6354	8656	9862	9164	10628	577	9369	6063	12884
lcl|NC_000962.3_cds_NP_215932.2_1414	ribH	Rv1416	830	1559	1179	1151	1195	118	1106	752	1386
lcl|NC_000962.3_cds_NP_215933.1_1415		Rv1417	461	657	590	512	626	22	635	494	974
lcl|NC_000962.3_cds_NP_215934.1_1416	lprH	Rv1418	557	637	781	583.528	733	13	657	632	933
lcl|NC_000962.3_cds_NP_215935.1_1417		Rv1419	3307	3809	3207	2488	3256	694	3106	3661	3909
lcl|NC_000962.3_cds_NP_215936.1_1418	uvrC	Rv1420	2764	3689	3628	2938	3546	810	3341	3002	3892
lcl|NC_000962.3_cds_NP_215937.1_1419		Rv1421	837	1033	927	843	911	150	901	770	1097
lcl|NC_000962.3_cds_NP_215938.1_1420		Rv1422	794	820	812	767	948	224	836	784	980
lcl|NC_000962.3_cds_NP_215939.1_1421	whiA	Rv1423	854	890	1054	851	975	154	968	748	1180
lcl|NC_000962.3_cds_NP_215940.1_1422		Rv1424c	954.601	1609	1074	874	1004	126	990	951	1304
lcl|NC_000962.3_cds_NP_215941.1_1423		Rv1425	1035	2247	1491	1381	1536	139	1417	978	1929
lcl|NC_000962.3_cds_NP_215942.1_1424	lipO	Rv1426c	312	231	341	345	282	23	329	233	315
lcl|NC_000962.3_cds_NP_215943.1_1425	fadD12	Rv1427c	876	772	1148	1083	807	116	980	881	940
lcl|NC_000962.3_cds_NP_215944.1_1426		Rv1428c	764	882	1093	904	990	59	936	762	1228
lcl|NC_000962.3_cds_NP_215945.1_1427		Rv1429	446	394	441	316	459	72	384	501	577
lcl|NC_000962.3_cds_YP_177810.1_1428	PE16	Rv1430	1327	1588	1200.61	981	1404.78	136	1203	1493	1734
lcl|NC_000962.3_cds_NP_215947.1_1429		Rv1431	559	452	727	620	541	117	668	576	732
lcl|NC_000962.3_cds_NP_215948.1_1430		Rv1432	213	219	300	221	288	52	238	269	336
lcl|NC_000962.3_cds_NP_215949.1_1431		Rv1433	903	578	997	1031	806	150	1011	1181	1018
lcl|NC_000962.3_cds_NP_215950.1_1432		Rv1434	61	38	64	45	73	31	62	72	99.2956
lcl|NC_000962.3_cds_NP_215951.1_1433		Rv1435c	1195	1281	1590	1751	1317	222	1793	1172	1838
lcl|NC_000962.3_cds_NP_215952.1_1434	gap	Rv1436	2937	2561	4584	4408	3386	619	3857	2794	4212
lcl|NC_000962.3_cds_NP_215953.1_1435	pgk	Rv1437	2609	2800.6	4263	4205	3430	312	4000	2368	4208
lcl|NC_000962.3_cds_NP_215954.1_1436	tpi	Rv1438	965	907	1381	1284	1109	75.0065	1240	868	1312
lcl|NC_000962.3_cds_NP_215955.1_1437		Rv1439c	241	307	246	170	255	21	225	205	329
lcl|NC_000962.3_cds_NP_215956.2_1438	secG	Rv1440	968	1215	1780	1234	1548	60	1577	786	1839
lcl|NC_000962.3_cds_YP_177811.1_1439	PE_PGRS26	Rv1441c	586	420	685	668	590	143	652	381	561
lcl|NC_000962.3_cds_NP_215958.1_1440	bisC	Rv1442	2598	4381	2997	2742	3361	365	2889	1916	3960
lcl|NC_000962.3_cds_NP_215959.1_1441		Rv1443c	792	1143	720	676	1052	42	727	963	1016
lcl|NC_000962.3_cds_NP_215960.1_1442		Rv1444c	456	806	637	610	467	16	525	462	623
lcl|NC_000962.3_cds_NP_215961.1_1443	devB	Rv1445c	615	760	811	810	757	63	762	577	883
lcl|NC_000962.3_cds_NP_215962.1_1444	opcA	Rv1446c	775	684	924	912	939	93	892	737	1040.13
lcl|NC_000962.3_cds_NP_215963.1_1445	zwf2	Rv1447c	3517	3070	4418	4497	3950	446	3959	3295	4450
lcl|NC_000962.3_cds_NP_215964.1_1446	tal	Rv1448c	2076	1599	2331	2185	2148	756	2162	1827	2335
lcl|NC_000962.3_cds_NP_215965.1_1447	tkt	Rv1449c	5300	4914	7129	7125	6129	1713	6652	4951	6516
lcl|NC_000962.3_cds_YP_177812.1_1448	PE_PGRS27	Rv1450c	188	119	201	204	204	64	202	135	203
lcl|NC_000962.3_cds_NP_215967.1_1449		Rv1451	2132	1663	2468	1980.5	2553	168	2392	2076	2930
lcl|NC_000962.3_cds_YP_177813.1_1450	PE_PGRS28	Rv1452c	241	224	306	211.286	309	45	273	235	306
lcl|NC_000962.3_cds_NP_215969.2_1451		Rv1453	1004	827	1171	1135	1030	67	1156	875	1249
lcl|NC_000962.3_cds_NP_215970.1_1452	qor	Rv1454c	748	765.5	984	870	789	118	843	660	884.617
lcl|NC_000962.3_cds_NP_215971.1_1453		Rv1455	146	171.387	195	171	171	13	166	133	212
lcl|NC_000962.3_cds_NP_215972.1_1454		Rv1456c	306	221	303	239	265	67	302	284	306
lcl|NC_000962.3_cds_NP_215973.1_1455		Rv1457c	228	208	246	231	247	14	260	152	322
lcl|NC_000962.3_cds_NP_215974.1_1456		Rv1458c	517	545	651	614	576	60	580	448	611
lcl|NC_000962.3_cds_NP_215975.1_1457		Rv1459c	874	1358	1165	1037	1355	97	1106	683	1574
lcl|NC_000962.3_cds_NP_215976.2_1458		Rv1460	744	9053	885	678	4330	275	725	695	4380
lcl|NC_000962.3_cds_NP_215977.1_1459		Rv1461	7743		7884	6491		3871	7276	7549
lcl|NC_000962.3_cds_NP_215978.1_1460		Rv1462	1236	6816	1337	957	5609	466	1261	1079	5884
lcl|NC_000962.3_cds_NP_215979.1_1461		Rv1463	937	4753	938	882	3524	248	914	844	3741
lcl|NC_000962.3_cds_NP_215980.1_1462	csd	Rv1464	1417	6541	1522	1187	5697	442	1399	1309	5918
lcl|NC_000962.3_cds_NP_215981.1_1463		Rv1465	340	1640	281	281	1145	59	308	264	1442
lcl|NC_000962.3_cds_NP_215982.1_1464		Rv1466	651	1728	600	447	2288	237	573.084	524	2617
lcl|NC_000962.3_cds_NP_215983.1_1465	fadE15	Rv1467c	819	682	763	707	811	116	697	1058	970
lcl|NC_000962.3_cds_YP_177814.1_1466	PE_PGRS29	Rv1468c	1277	619	1024	1050	762	454	861	1124	798
lcl|NC_000962.3_cds_NP_215985.1_1467	ctpD	Rv1469	405	203	457	391	383	184	448	487	465
lcl|NC_000962.3_cds_NP_215986.1_1468	trxA	Rv1470	418	221	454	416	449	54	435	608	545
lcl|NC_000962.3_cds_YP_177815.1_1469	trxB1	Rv1471	3838	1368	1883	1182	5092	1027	2499	6655	5807
lcl|NC_000962.3_cds_NP_215988.1_1470	echA12	Rv1472	3414	2173	2837	2050	5137	1329	3096	5205	5329
lcl|NC_000962.3_cds_NP_215989.1_1471		Rv1473	1462	919	1402	1270	1766	156	1397	1586	2007
lcl|NC_000962.3_cds_YP_177644.1_1472		Rv1473A	104	77	137	123	161	4	108	163	201
lcl|NC_000962.3_cds_NP_215990.1_1473		Rv1474c	454	269	447.752	407	424	56	480	534	523
lcl|NC_000962.3_cds_NP_215991.1_1474	acn	Rv1475c	5723	3543	5636	5590	4596	947	5315	6387	5827
lcl|NC_000962.3_cds_NP_215992.1_1475		Rv1476	2024	739	2811	2706	2207.81	308	2778	2039	2543
lcl|NC_000962.3_cds_NP_215993.1_1476	ripA	Rv1477	1973.44	1579	3121	3263	2953	124	3008	1964	3366
lcl|NC_000962.3_cds_NP_215994.1_1477		Rv1478	472	487	829	784	812	20	881	369	940
lcl|NC_000962.3_cds_YP_177816.1_1478	moxR1	Rv1479	12023	7681	11424	9915	11557	1253	11716	10050	13092
lcl|NC_000962.3_cds_NP_215996.1_1479		Rv1480	1730	1303	1675	1410	1802	516	1646	1454	2044
lcl|NC_000962.3_cds_NP_215997.1_1480		Rv1481	3378	2289	3878.85	3559	4108	208	3994	3295	4579
lcl|NC_000962.3_cds_NP_215998.2_1481		Rv1482c	205	223	155	145	201	10	190	149	247
lcl|NC_000962.3_cds_NP_215999.1_1482	fabG1	Rv1483	44192	2450	4363	4394	3799	11316	4083		4084
lcl|NC_000962.3_cds_NP_216000.1_1483	inhA	Rv1484	6486	712	1347	1203	988	1646	1307	6996	1406
lcl|NC_000962.3_cds_NP_216001.1_1484	hemZ	Rv1485	3189	841	714	672	854	219	788	4324	991
lcl|NC_000962.3_cds_NP_216002.2_1485		Rv1486c	3337	4646	2837	2523	3578	411	2819	3627	3980
lcl|NC_000962.3_cds_NP_216003.1_1486		Rv1487	1439	2873	1864	1699	2047	100	1856	1324	2890
lcl|NC_000962.3_cds_NP_216004.1_1487		Rv1488	2681.59	3452	2869	2667	3573	1039	3025	2434	4113
lcl|NC_000962.3_cds_YP_177645.1_1488		Rv1489	599	828	605	507	721	61	550	526.884	887
lcl|NC_000962.3_cds_YP_177646.1_1489		Rv1489A	637	715	566	472	833	40	534	535	829
lcl|NC_000962.3_cds_NP_216006.1_1490		Rv1490	1318	1324	1654	1594	1702	57	1506	1355	1888
lcl|NC_000962.3_cds_NP_216007.1_1491		Rv1491c	900	2292	1088	917	1462	33	1015	734	1664
lcl|NC_000962.3_cds_NP_216008.1_1492	mutA	Rv1492	950	2300	1056	895.792	1301	163	978	953	1376
lcl|NC_000962.3_cds_NP_216009.1_1493	mutB	Rv1493	1844	3171	2073	1813	2481	279	2008	2041	2725
lcl|NC_000962.3_cds_NP_216010.1_1494	mazE4	Rv1494	98	118	109	115	142	11	137	139	139
lcl|NC_000962.3_cds_NP_216011.1_1495	mazF4	Rv1495	87	70	71	84	89	17	77	103	86
lcl|NC_000962.3_cds_NP_216012.1_1496		Rv1496	691	781	871	746	887	66	887	667	1135
lcl|NC_000962.3_cds_NP_216013.1_1497	lipL	Rv1497	1945	2647	3585	3751	3981	113	3847	1561	4382
lcl|NC_000962.3_cds_YP_177647.1_1499		Rv1498A	126	107	120	113	95	18	87	134	121.785
lcl|NC_000962.3_cds_NP_216014.1_1498		Rv1498c	878	601	969	874	929	79	839	1224	1075
lcl|NC_000962.3_cds_NP_216015.2_1500		Rv1499	126	177	149	117	186	15	118	154	198
lcl|NC_000962.3_cds_NP_216016.1_1501		Rv1500	1933	1775	3070	2425	3006	107	2681	2669	3744
lcl|NC_000962.3_cds_NP_216017.1_1502		Rv1501	2533	4186	4273	3458	4581	93	3506	3536	5371
lcl|NC_000962.3_cds_NP_216018.1_1503		Rv1502	2409	6577	3813	3006	4180	150	3400	2433	4982
lcl|NC_000962.3_cds_NP_216021.1_1504		Rv1505c	664	861	965	882	1021	35	946	985	1319
lcl|NC_000962.3_cds_NP_216022.1_1505		Rv1506c	208	301.832	302	170	358	2	240	267	409
lcl|NC_000962.3_cds_YP_177648.1_1507		Rv1507A	1983	1460	3530	2934	2858	76	2641	2610.5	3377
lcl|NC_000962.3_cds_NP_216023.1_1506		Rv1507c	1780	1743	2910	2209	3026	44	2401	2403	3552
lcl|NC_000962.3_cds_YP_177649.1_1509		Rv1508A	258	398	370	369	517	17	365	249	542
lcl|NC_000962.3_cds_NP_216024.1_1508		Rv1508c	3608	3268	5244	4981	4696	382	4776	3173	5379
lcl|NC_000962.3_cds_NP_216025.1_1510		Rv1509	2260	3647	3457	3058	4457	225	3331	2384	5246
lcl|NC_000962.3_cds_NP_216026.1_1511		Rv1510	1024	1188	1238	1048	1317.4	98	1072	1015	1542
lcl|NC_000962.3_cds_NP_216027.1_1512	gmdA	Rv1511	1064	1019	1423	1359	1440	64	1440	951	1736
lcl|NC_000962.3_cds_NP_216028.1_1513	epiA	Rv1512	949	983	1304	1280	1363	104	1262	882	1463
lcl|NC_000962.3_cds_NP_216029.1_1514		Rv1513	472	642	584	425	594	42	578	407	812
lcl|NC_000962.3_cds_NP_216030.1_1515		Rv1514c	234.29	130	205	178	152	22	213	229	188
lcl|NC_000962.3_cds_NP_216031.1_1516		Rv1515c	548	245	521	495	356	46	494	626	451
lcl|NC_000962.3_cds_NP_216032.2_1517		Rv1516c	392.631	194	431	385	292	70	352	408	304
lcl|NC_000962.3_cds_NP_216033.1_1518		Rv1517	541	857	718	613	765	39	664	320	826
lcl|NC_000962.3_cds_NP_216034.1_1519		Rv1518	256	385	219	193.334	360	5	261	229	397
lcl|NC_000962.3_cds_NP_216035.1_1520		Rv1519	85	220	157	90	193	3	140	122	209
lcl|NC_000962.3_cds_NP_216036.3_1521		Rv1520	1841	2895	2537.67	1969	3466	71	2298	2213	3974
lcl|NC_000962.3_cds_NP_216037.1_1522	fadD25	Rv1521	8582	10272	13307	11703	13653	670	13282	8951	18302
lcl|NC_000962.3_cds_NP_216038.1_1523	mmpL12	Rv1522c	2615	3876	4123	3575	3936	172	3755	2565	4801
lcl|NC_000962.3_cds_NP_216039.1_1524		Rv1523	242	220	374	348	260	17	301	258	325
lcl|NC_000962.3_cds_NP_216040.1_1525		Rv1524	326	231	543	534	307	24	479	327	377
lcl|NC_000962.3_cds_NP_216041.1_1526	wbbL2	Rv1525	482	558	582	643	699	40	665	562	781
lcl|NC_000962.3_cds_NP_216042.1_1527		Rv1526c	365	410	484	400	500	26	443	495	643
lcl|NC_000962.3_cds_NP_216043.1_1528	pks5	Rv1527c	4135	6036	6896	6030	6458	505	6090	3767	7895
lcl|NC_000962.3_cds_NP_216044.1_1529	papA4	Rv1528c	251	204	208	134	333	28	198	344	358
lcl|NC_000962.3_cds_NP_216045.1_1530	fadD24	Rv1529	2002	2007	1840	1495	3347	173	1989	2878	4375
lcl|NC_000962.3_cds_NP_216046.1_1531	adh	Rv1530	565	533	452	367	730	44	464	704	842
lcl|NC_000962.3_cds_NP_216047.1_1532		Rv1531	833	850	1034	958	1044	93	974	1086	1391
lcl|NC_000962.3_cds_NP_216048.1_1533		Rv1532c	2279	1583	3258	2908	2317	528	3137	2573	2827
lcl|NC_000962.3_cds_NP_216049.1_1534		Rv1533	4431	3180	5941	5985	5625	388	5823	4195	6000
lcl|NC_000962.3_cds_NP_216050.1_1535		Rv1534	951	874	1074	1003	1135	29	1089	878	1302
lcl|NC_000962.3_cds_NP_216051.1_1536		Rv1535	654	406	562	495	587	259	475	269	693
lcl|NC_000962.3_cds_NP_216052.1_1537	ileS	Rv1536	3738	4133	4151	3747	4815	411	3782	3655	5750
lcl|NC_000962.3_cds_NP_216053.3_1538	dinX	Rv1537	251	283	288	229	255	25	257	277	314
lcl|NC_000962.3_cds_NP_216054.1_1539	ansA	Rv1538c	393	695	607	567	558	82	546	354	574
lcl|NC_000962.3_cds_NP_216055.1_1540	lspA	Rv1539	1536	3444	1710	1672	1854	268	1868	1283	2489
lcl|NC_000962.3_cds_NP_216056.1_1541		Rv1540	1549	3213	1719	1593	1793	517	1801	1649	2119
lcl|NC_000962.3_cds_NP_216057.1_1542	lprI	Rv1541c	740	1003	705	608	936	36	659	825	1040.13
lcl|NC_000962.3_cds_NP_216058.1_1543	glbN	Rv1542c	405	697	260	235	348	6	260	578	456
lcl|NC_000962.3_cds_NP_216059.1_1544		Rv1543	2121	3066	2619	2519	2361	270	2439	2267	3043
lcl|NC_000962.3_cds_NP_216060.1_1545		Rv1544	1012	1389	1420	1380	1505	268	1426	1133	1661
lcl|NC_000962.3_cds_NP_216061.1_1546		Rv1545	331	416	426	355	492	22	360	384	441
lcl|NC_000962.3_cds_NP_216062.1_1547		Rv1546	1010	1042	1424	1394	1133	90	1463	814	1511
lcl|NC_000962.3_cds_NP_216063.1_1548	dnaE1	Rv1547	9402	5162	10371	9464	7578	765	10024	10090	8740
lcl|NC_000962.3_cds_YP_177817.1_1549	PPE21	Rv1548c	1067	872	1118	843	976	70	980	1296	1207
lcl|NC_000962.3_cds_NP_216066.1_1550	fadD11	Rv1550	384	359.241	592	478	500	17	489	237	552
lcl|NC_000962.3_cds_NP_216067.1_1551	plsB1	Rv1551	437	623	609	485	706	31	535	578	804
lcl|NC_000962.3_cds_NP_216068.1_1552	frdA	Rv1552	200	812	591	660	786	4	509	75	991
lcl|NC_000962.3_cds_NP_216069.1_1553	frdB	Rv1553	65	174	123	151	170	6	117	29	201
lcl|NC_000962.3_cds_NP_216070.1_1554	frdC	Rv1554	99	432	223	278	361	11	215	78	396
lcl|NC_000962.3_cds_NP_216071.1_1555	frdD	Rv1555	69	202	162	101	224.206	7	146	67	263
lcl|NC_000962.3_cds_NP_216072.1_1556		Rv1556	295	282	322	287	337	45	307	263	399
lcl|NC_000962.3_cds_NP_216073.1_1557	mmpL6	Rv1557	434	255	470	451	367	172	517	457	485
lcl|NC_000962.3_cds_NP_216074.1_1558		Rv1558	906	846	1137	946	941	42	990	797	1163
lcl|NC_000962.3_cds_NP_216075.1_1559	ilvA	Rv1559	1572	1455	2037	1782	1964	196	2135	1460	2277
lcl|NC_000962.3_cds_NP_216076.1_1560	vapB11	Rv1560	45	76	59	36	70	4	51	64	76
lcl|NC_000962.3_cds_NP_216077.1_1561	vapC11	Rv1561	148	295	146	153	196	5	151	175	263
lcl|NC_000962.3_cds_YP_177819.1_1562	treZ	Rv1562c	377	729	441	398	553	23	454	382	669
lcl|NC_000962.3_cds_YP_177820.1_1563	treY	Rv1563c	563	1596	838.885	828	1141	57	837	556	1348
lcl|NC_000962.3_cds_YP_177821.1_1564	treX	Rv1564c	3498	6825	4896	4374	5576	169	4392	3461	6264
lcl|NC_000962.3_cds_NP_216081.1_1565		Rv1565c	2548	5956	3670	3523	4437	171	3535	2520	5289
lcl|NC_000962.3_cds_NP_216082.1_1566		Rv1566c	1167	1225	1887	2031	1855	275	1870	1236	2110
lcl|NC_000962.3_cds_NP_216083.1_1567		Rv1567c	357	442	458	344	447	12	412	383	535
lcl|NC_000962.3_cds_NP_216084.1_1568	bioA	Rv1568	482	409	438	454	444	117	446	379	421
lcl|NC_000962.3_cds_YP_177822.1_1569	bioF1	Rv1569	492	569	610	590	532	228	585	385	592
lcl|NC_000962.3_cds_NP_216086.1_1570	bioD	Rv1570	208	324	250	231	274	31	286	178	290
lcl|NC_000962.3_cds_NP_216087.1_1571		Rv1571	146	322	186	142	226	19	191	131	221
lcl|NC_000962.3_cds_NP_216089.1_1572		Rv1573	1	1	0.572276	1	1	0.276099	1	1.00164	1
lcl|NC_000962.3_cds_NP_216090.1_1573		Rv1574	2	1	1	1	1	1	1	2	1
lcl|NC_000962.3_cds_NP_216091.2_1574		Rv1575	2	1	1	1	1	1	1	3	1
lcl|NC_000962.3_cds_NP_216092.1_1575		Rv1576c	3	9	9	10	12	1	11	21	2
lcl|NC_000962.3_cds_NP_216093.1_1576		Rv1577c	3	11.3875	6	3.17383	1	1	1	4	2
lcl|NC_000962.3_cds_NP_216094.1_1577		Rv1578c	4	1	1	1	1.06044	1	1	7	2
lcl|NC_000962.3_cds_NP_216095.1_1578		Rv1579c	8	3	7	4	1.48354	1	1	12	5
lcl|NC_000962.3_cds_NP_216096.1_1579		Rv1580c	8	2	2	1	2	1	2	12	7
lcl|NC_000962.3_cds_NP_216097.1_1580		Rv1581c	15	10	7	9	7	1	8	18	17
lcl|NC_000962.3_cds_NP_216098.1_1581		Rv1582c	9	11	2	1	3	1	2	13	8
lcl|NC_000962.3_cds_NP_216099.1_1582		Rv1583c	9	2	2	1.48388	4	1	2	13	9
lcl|NC_000962.3_cds_NP_216100.1_1583		Rv1584c	17	3	4	2	10	1	10	19	19
lcl|NC_000962.3_cds_NP_216101.1_1584		Rv1585c	9	3	4	2	15	1	3	13	10
lcl|NC_000962.3_cds_NP_216102.1_1585		Rv1586c	16	11	16	11	17.0765	3	13	20	20
lcl|NC_000962.3_cds_NP_216103.2_1586		Rv1587c	10	9	9	8	17	2	3	13	10
lcl|NC_000962.3_cds_NP_216104.1_1587		Rv1588c	800	2300	789	590	804	265	810	1027	925
lcl|NC_000962.3_cds_NP_216105.1_1588	bioB	Rv1589	1466	733	1991	1762	1335	152	1750	1296	1400
lcl|NC_000962.3_cds_NP_216106.1_1589		Rv1590	64	43	107	74	89	4	87	84	98
lcl|NC_000962.3_cds_NP_216107.1_1590		Rv1591	660	289	560	503	429	97	549	810	488
lcl|NC_000962.3_cds_NP_216108.1_1591		Rv1592c	2070	759	1294	964	1072	262	1277	3146	1329
lcl|NC_000962.3_cds_NP_216109.1_1592		Rv1593c	7141	25302	7199	6193	8163	1304	8075	9508	10437
lcl|NC_000962.3_cds_NP_216110.1_1593	nadA	Rv1594	4929	7047	6825	5990	7829	2532	6067	4301	8990
lcl|NC_000962.3_cds_NP_216111.1_1594	nadB	Rv1595	5704	7165	7605	6064	8044	1085	7856.76	4389	9588
lcl|NC_000962.3_cds_NP_216112.1_1595	nadC	Rv1596	5099	7119	7149	5513	7507	678	7009	4178	8194.31
lcl|NC_000962.3_cds_NP_216113.1_1596		Rv1597	993	1073	1002.5	807	988	126	985	1066	1096
lcl|NC_000962.3_cds_NP_216114.1_1597		Rv1598c	1148	2531	1806	1570	2541	323	1670	1230	2721
lcl|NC_000962.3_cds_NP_216115.1_1598	hisD	Rv1599	1589	3838	1556	1396	1863	354	1638	1490	2108
lcl|NC_000962.3_cds_YP_177823.1_1599	hisC1	Rv1600	1398	3877	1460	1425	1773	143	1382	1569	2007
lcl|NC_000962.3_cds_NP_216117.1_1600	hisB	Rv1601	1104	2113	1302	1240	1496	78	1381	1366	1615
lcl|NC_000962.3_cds_NP_216118.1_1601	hisH	Rv1602	1888	3311	2049	1683	2432	170	1953	2161	2796
lcl|NC_000962.3_cds_NP_216119.1_1602	hisA	Rv1603	1043	1675	1229	1004	1427	116	1187	1056	1486
lcl|NC_000962.3_cds_NP_216120.1_1603	impA	Rv1604	674	926	767	691	826	73	812	651	1073
lcl|NC_000962.3_cds_NP_216121.1_1604	hisF	Rv1605	939	1328.42	1040	922	1245	162	1126	880	1415
lcl|NC_000962.3_cds_NP_216638.2_1605	hisI	Rv1606	432	614	493	378	584	46	459	435	694
lcl|NC_000962.3_cds_NP_216123.1_1606	chaA	Rv1607	1023	889	1198	1068	1132	62	1162	1060	1335
lcl|NC_000962.3_cds_NP_216124.1_1607	bcpB	Rv1608c	778	954	1156	983	936	81	942	833	1085
lcl|NC_000962.3_cds_NP_216125.1_1608	trpE	Rv1609	2303	2528	3107	2898	2766	376	2880	2510	3282
lcl|NC_000962.3_cds_NP_216126.1_1609		Rv1610	926	839	1162	1028	1075	88	1066	877	1244
lcl|NC_000962.3_cds_NP_216127.1_1610	trpC	Rv1611	3921	3241	5882	5132	5137	387	5402.67	3810	5978
lcl|NC_000962.3_cds_NP_216128.1_1611	trpB	Rv1612	3662	3265	6292.25	4987	5263	168	5324	3957	6296
lcl|NC_000962.3_cds_NP_216129.1_1612	trpA	Rv1613	1245	1352	2194	1987	2092	77	2229	1177	2602
lcl|NC_000962.3_cds_NP_216130.1_1613	lgt	Rv1614	3079	4496	4873	4550	4736	233	4851	3086	6424
lcl|NC_000962.3_cds_NP_216131.1_1614		Rv1615	4897	5953	7043	5326	8110	266	4197	6083	6359
lcl|NC_000962.3_cds_NP_216132.1_1615		Rv1616	422	471	418	407	525	30	384	383	724
lcl|NC_000962.3_cds_NP_216133.1_1616	pykA	Rv1617	1913	906	1817	1727	1423	325	1612	1707	1528
lcl|NC_000962.3_cds_NP_216134.1_1617	tesB1	Rv1618	1391	612	1185	1202	1118	74	1230	1359	1279
lcl|NC_000962.3_cds_NP_216135.1_1618		Rv1619	740	611	730	591	765	90	631	739	904
lcl|NC_000962.3_cds_NP_216136.1_1619	cydC	Rv1620c	960	511	543	460	610	154	485	921	677
lcl|NC_000962.3_cds_NP_216137.1_1620	cydD	Rv1621c	780	351	429	397	422	133.5	428	830	486
lcl|NC_000962.3_cds_NP_216138.1_1621	cydB	Rv1622c	1023	426	596	491	491	245	604	852	618
lcl|NC_000962.3_cds_YP_177824.1_1622	cydA	Rv1623c	3592	1498	2379	2377	2076	912	2479	3423	2583
lcl|NC_000962.3_cds_NP_216140.1_1623		Rv1624c	296	359	296	269	266	21	305	238	398
lcl|NC_000962.3_cds_NP_216141.2_1624	cya	Rv1625c	2629	3264	2647	2472	2657	557	2625	2280	3042
lcl|NC_000962.3_cds_NP_216142.1_1625		Rv1626	5834	4315	8589	7714	5937	1200	8149	6055	7451
lcl|NC_000962.3_cds_NP_216143.1_1626		Rv1627c	4005	5054	3669	3421	4579	908	3994	3884	5568
lcl|NC_000962.3_cds_NP_216144.1_1627		Rv1628c	968	1552	904	847	1238	165	947	1083	1372
lcl|NC_000962.3_cds_NP_216145.1_1628	polA	Rv1629	3083	3895	4096	4002	3707	718	3727	2950	3952
lcl|NC_000962.3_cds_NP_216146.1_1629	rpsA	Rv1630	33953	15401	37487	32934	31251	1946.99	36343	28428	37778
lcl|NC_000962.3_cds_NP_216147.1_1630	coaE	Rv1631	3777	3469	4297	3793	4456	189	4719	3962	5139
lcl|NC_000962.3_cds_NP_216148.1_1631		Rv1632c	1028	1048	1287	1037	1280	36	1171	1195	1406
lcl|NC_000962.3_cds_NP_216149.3_1632	uvrB	Rv1633	6627	9886	7959	7252	9538	843	7999.8	6524	11330
lcl|NC_000962.3_cds_NP_216150.1_1633		Rv1634	1371	2057	1661	1395	2087	191	1567	1240	2207
lcl|NC_000962.3_cds_NP_216151.1_1634		Rv1635c	1332	2115	1533	1354	1709	177	1463	1547	1753
lcl|NC_000962.3_cds_NP_216152.1_1635	TB15.3	Rv1636	1984	3017	4549	3400	4025	162	4298	1805	5893
lcl|NC_000962.3_cds_NP_216153.1_1636		Rv1637c	891	603	1071	974	869	89	932	905	1012
lcl|NC_000962.3_cds_NP_216154.1_1637	uvrA	Rv1638	5582	4814	6347	5936	5853	1405	6020	5559	6510
lcl|NC_000962.3_cds_YP_177650.1_1638		Rv1638A	413	189	414	410	302	91	382	357	279
lcl|NC_000962.3_cds_NP_216155.1_1639		Rv1639c	700	390	598	642	508	201	589	592	544
lcl|NC_000962.3_cds_NP_216156.1_1640	lysX	Rv1640c	2411	1860	2530	2051	2297	180	2211.28	2620	2555
lcl|NC_000962.3_cds_NP_216157.1_1641	infC	Rv1641	32188	5750	23155	24287	13690	992	24508	34100	14106
lcl|NC_000962.3_cds_NP_216158.1_1642	rpmI	Rv1642	16225	3270.32	14303	13340	8436	770	13243	15768	8103
lcl|NC_000962.3_cds_NP_216159.1_1643	rplT	Rv1643	2982	895	3537	3337	2203	137	3812	3157	2704
lcl|NC_000962.3_cds_NP_216160.1_1644	tsnR	Rv1644	1538	1184	1977	1545	1641	86	2055	1547	1830
lcl|NC_000962.3_cds_NP_216161.1_1645		Rv1645c	2318	3286	3417	3087	4169	328	3524	1713	4825
lcl|NC_000962.3_cds_YP_177825.1_1646	PE17	Rv1646	3376	3307	3764	3214	3605	149	3361	1927	4393
lcl|NC_000962.3_cds_NP_216163.1_1647		Rv1647	761	641	724	637	714	263	712	906	815
lcl|NC_000962.3_cds_NP_216164.1_1648		Rv1648	768	524	697	727	662	105	703	716	865
lcl|NC_000962.3_cds_NP_216165.3_1649	pheS	Rv1649	1058	1396	1341	1117	1497	57	1281	1095	1775
lcl|NC_000962.3_cds_NP_216166.1_1650	pheT	Rv1650	1204	738	1175	1057	952	183	1254	1170	1065
lcl|NC_000962.3_cds_YP_177826.1_1651	PE_PGRS30	Rv1651c	1685	1276.3	1890	1720	1921	702	1778	1176	2040
lcl|NC_000962.3_cds_NP_216168.1_1652	argC	Rv1652	638	111	331	378	233	73	297	589	224.917
lcl|NC_000962.3_cds_NP_216169.1_1653	argJ	Rv1653	1611	254	672	846	386	253	706.944	1173	407
lcl|NC_000962.3_cds_NP_216170.1_1654	argB	Rv1654	880	134	372	503	250	163	385	665	262
lcl|NC_000962.3_cds_NP_216171.1_1655	argD	Rv1655	508	100	213	275	145	76	232	407	152
lcl|NC_000962.3_cds_NP_216172.1_1656	argF	Rv1656	403.284	107.5	284	293	184	63	244	329	220
lcl|NC_000962.3_cds_NP_216173.1_1657	argR	Rv1657	231	66	136	151	99	53	124	197	105
lcl|NC_000962.3_cds_NP_216174.1_1658	argG	Rv1658	1853	422	1145	1343	746	259	1060	1573	919
lcl|NC_000962.3_cds_NP_216175.1_1659	argH	Rv1659	594	203	384	432	389	34	349	520	422
lcl|NC_000962.3_cds_NP_216176.1_1660	pks10	Rv1660	523	513	630	554	623	73	677	423	818
lcl|NC_000962.3_cds_NP_216177.1_1661	pks7	Rv1661	1309	2224	2109	2134	2398	233	2296	984	2815
lcl|NC_000962.3_cds_NP_216178.1_1662	pks8	Rv1662	548	1060	925	956	1067	49	926	516	1313
lcl|NC_000962.3_cds_NP_216179.1_1663	pks17	Rv1663	366	618	410	372	616	20	470	451	681
lcl|NC_000962.3_cds_NP_216180.1_1664	pks9	Rv1664	1258	2133	1389	1112	1923	78	1373	1516	2469
lcl|NC_000962.3_cds_NP_216181.1_1665	pks11	Rv1665	1417	1154	1370	1052	2016	42	1330	1623.44	2624
lcl|NC_000962.3_cds_NP_216182.1_1666	cyp139	Rv1666c	581	505	572	528	502	60	507	528	625
lcl|NC_000962.3_cds_NP_216185.1_1667		Rv1669	30	28	41	27.0738	44	2	30	43	48
lcl|NC_000962.3_cds_NP_216186.1_1668		Rv1670	461	249	419	412	373	418	413	378	434
lcl|NC_000962.3_cds_NP_216187.1_1669		Rv1671	187	92	124	108	116	56	125	168	137
lcl|NC_000962.3_cds_NP_216188.1_1670		Rv1672c	1151	1436	1404	1222	1672	188	1368.09	1751	1857
lcl|NC_000962.3_cds_NP_216189.1_1671		Rv1673c	97	104	102	98	172	39	103	170	186
lcl|NC_000962.3_cds_NP_216190.1_1672		Rv1674c	106	92	79	70	134	49	80	141	165
lcl|NC_000962.3_cds_NP_216191.1_1673	cmr	Rv1675c	88	68	122	99	109	4	98	110	123
lcl|NC_000962.3_cds_NP_216192.1_1674		Rv1676	2004.5	1579.5	2824	2716	2196	212	2530	2275	2549
lcl|NC_000962.3_cds_NP_216193.1_1675	dsbF	Rv1677	1180	944.612	1528	1449	1429	161	1626	1422	1734
lcl|NC_000962.3_cds_NP_216194.1_1676		Rv1678	1608	1933	2233	2318	1867	120	2217	1478	2249
lcl|NC_000962.3_cds_NP_216195.1_1677	fadE16	Rv1679	600	743	857	810	851	55	843	518	1006
lcl|NC_000962.3_cds_NP_216196.1_1678		Rv1680	616	841	929	849	837	97	951	681	984
lcl|NC_000962.3_cds_NP_216197.1_1679	moeX	Rv1681	388	283	319	273	379	49	328	423	420
lcl|NC_000962.3_cds_NP_216198.1_1680		Rv1682	908	681	716	582	795	65	759	1428	942
lcl|NC_000962.3_cds_NP_216199.1_1681		Rv1683	3699	3155	3268	3410	3464	1532	3404	4319	4058
lcl|NC_000962.3_cds_NP_216200.1_1682		Rv1684	143	114	121	119	146	20	114	122	139
lcl|NC_000962.3_cds_NP_216201.1_1683		Rv1685c	225	198	221	196	205	19	192	335	254
lcl|NC_000962.3_cds_NP_216202.1_1684		Rv1686c	101	88	119	96	92	50	91	160	108
lcl|NC_000962.3_cds_NP_216203.1_1685		Rv1687c	153	182	142	162	144	60	159	262	161
lcl|NC_000962.3_cds_NP_216204.1_1686	mpg	Rv1688	54	24	52	38	40	6.15708	56	51	42.9776
lcl|NC_000962.3_cds_NP_216205.1_1687	tyrS	Rv1689	606	447	843	801	705	30	830	595	848
lcl|NC_000962.3_cds_NP_216206.1_1688	lprJ	Rv1690	575	169	378	458	355	85	413	506	424
lcl|NC_000962.3_cds_NP_216207.1_1689		Rv1691	647	567	914.119	791	918	99.6673	804	912	1044
lcl|NC_000962.3_cds_NP_216208.1_1690		Rv1692	519	370	586	488	472	172	576	555	474
lcl|NC_000962.3_cds_NP_216209.1_1691		Rv1693	122	129	162	183	156	6	179	107	207
lcl|NC_000962.3_cds_NP_216210.1_1692	tlyA	Rv1694	542	555	706	702	702	53	744	427	863
lcl|NC_000962.3_cds_NP_216211.1_1693	ppnK	Rv1695	986	1074	1485	1349	1361	96	1510.21	862	1560
lcl|NC_000962.3_cds_NP_216212.1_1694	recN	Rv1696	1136	1411	1680	1602	1755	111	1650	1015	2023
lcl|NC_000962.3_cds_NP_216213.1_1695		Rv1697	3133	3462	4993	5192	3654	555	5005	3413	4198
lcl|NC_000962.3_cds_NP_216214.1_1696	mctB	Rv1698	2412	2121	3559	3351	2203	309	3246	2804	2523
lcl|NC_000962.3_cds_NP_216215.1_1697	pyrG	Rv1699	4241	4294.58	4777	4524	4893	357	4747	4435	5756
lcl|NC_000962.3_cds_NP_216216.1_1698		Rv1700	818	941	1132	1020	1097	74	1035	918	1081
lcl|NC_000962.3_cds_NP_216217.1_1699		Rv1701	1284	2301	1851	1695	1817	98	1829	1298	2134
lcl|NC_000962.3_cds_NP_216218.1_1700		Rv1702c	1195	5216	1572	1381	1439	62	1385	1450	1858
lcl|NC_000962.3_cds_NP_216219.4_1701		Rv1703c	2334	1080	2629	2329	1832	174	2147	2436	2058
lcl|NC_000962.3_cds_NP_216220.1_1702	cycA	Rv1704c	1359	416.517	1350	1389	944	162	1261	1798	1084
lcl|NC_000962.3_cds_YP_177827.1_1703	PPE22	Rv1705c	256	211	209	165	193	46	220.656	444	244
lcl|NC_000962.3_cds_YP_177651.1_1705		Rv1706A	413	282	113	71	197	9	130	716	218
lcl|NC_000962.3_cds_YP_177828.1_1704	PPE23	Rv1706c	369	179	183	127	202	28	164	550	235
lcl|NC_000962.3_cds_NP_216223.1_1706		Rv1707	809	738	971	872	977	91	1005	917	1214
lcl|NC_000962.3_cds_NP_216224.1_1707		Rv1708	1099	882	1743	1587	1128	39	1646	1312	1523
lcl|NC_000962.3_cds_NP_216225.1_1708	scpA	Rv1709	1365	969	2363	1989	1568	49	1986	2045	1758
lcl|NC_000962.3_cds_NP_216226.1_1709	scpB	Rv1710	1016.16	878	1796	1834	1314	47	1695	1197	1371
lcl|NC_000962.3_cds_NP_216227.1_1710		Rv1711	710	659	1108	943	964.189	30	1129	761	1198
lcl|NC_000962.3_cds_NP_216228.1_1711	cmk	Rv1712	325	516	710	587	577	52	664	359	674
lcl|NC_000962.3_cds_NP_216229.1_1712	engA	Rv1713	716	1141	1650	1384	1489	78	1622	736.535	1633
lcl|NC_000962.3_cds_NP_216230.1_1713		Rv1714	87	190	179	148	155	8	162	77	179
lcl|NC_000962.3_cds_YP_177829.1_1714	fadB3	Rv1715	99	160	142	115.265	146	7	144	101	157
lcl|NC_000962.3_cds_NP_216232.1_1715		Rv1716	128	272	320	314	264	12	327	140	358
lcl|NC_000962.3_cds_NP_216233.1_1716		Rv1717	24	62	45	42	56	4	37	25	58
lcl|NC_000962.3_cds_NP_216234.1_1717		Rv1718	161	396	421	412	390	22	492	123	430
lcl|NC_000962.3_cds_NP_216235.1_1718		Rv1719	1574	851	1052	943	794	69	1179	2367	921
lcl|NC_000962.3_cds_NP_216236.1_1719	vapC12	Rv1720c	1917	3071	1840	1353.36	1517	216	1831	2653	1724
lcl|NC_000962.3_cds_NP_216237.2_1720	vapB12	Rv1721c	961.069	1407	1287	1057	1088	176	1692	1514	1323
lcl|NC_000962.3_cds_NP_216238.1_1721		Rv1722	423	571	649	637	488	69	529	298	585
lcl|NC_000962.3_cds_NP_216239.1_1722		Rv1723	153	185	145	147	182	19	149	154	205
lcl|NC_000962.3_cds_NP_216240.1_1723		Rv1724c	276	373	329	235.264	375	19	271	301	489
lcl|NC_000962.3_cds_NP_216241.1_1724		Rv1725c	241	291	234	177	323	19	214	202	381
lcl|NC_000962.3_cds_NP_216242.1_1725		Rv1726	252	110	151	147	146	55	184	318	174
lcl|NC_000962.3_cds_NP_216243.1_1726		Rv1727	183	128	260	172	204	25	236	246	220.473
lcl|NC_000962.3_cds_NP_216244.1_1727		Rv1728c	1018	998	1566	1498	1337	114	1471	1180	1637
lcl|NC_000962.3_cds_NP_216245.1_1728		Rv1729c	975	586	1109	1017	850	47	1041	1263	1163
lcl|NC_000962.3_cds_NP_216246.1_1729		Rv1730c	1463	3094	1642	1247	2109	102	1640	2102	2539
lcl|NC_000962.3_cds_NP_214748.2_1730	gabD2	Rv1731	1385	2169	1640	1529	1963	173	1658	1556	2385
lcl|NC_000962.3_cds_NP_216248.1_1731		Rv1732c	966	1182	917	783	971	51	874	947	1133
lcl|NC_000962.3_cds_NP_216249.1_1732		Rv1733c	2512	501	1263	1470	639	637	1563	1691	759
lcl|NC_000962.3_cds_NP_216250.1_1733		Rv1734c	2497	2555	1475	1086	2042	138	1534.33	2623	2611
lcl|NC_000962.3_cds_YP_009030033.1_1735		Rv1735a	503	325	163	166	220	36	179	423	254
lcl|NC_000962.3_cds_NP_216251.1_1734		Rv1735c	1217	625	382	322	475	125	483	1190	565
lcl|NC_000962.3_cds_NP_216252.1_1736	narX	Rv1736c	16804	5886	9958	10438	5580	7857	10131	9174	6388
lcl|NC_000962.3_cds_NP_216253.1_1737	narK2	Rv1737c	4401	1688	3359	3543	1799	1168	3360	2285	2104
lcl|NC_000962.3_cds_NP_216254.1_1738		Rv1738	27768	4162	20470	18190	5805		19828	20442	6634
lcl|NC_000962.3_cds_NP_216255.1_1739		Rv1739c	10850	1382	4747	5567	1943	772	5647	9190	2534
lcl|NC_000962.3_cds_NP_216256.1_1740	vapB34	Rv1740	85	243	199	112	294	7	125	108	345
lcl|NC_000962.3_cds_NP_216257.1_1741	vapC34	Rv1741	128	257	207	150	225	27	231	119	357
lcl|NC_000962.3_cds_NP_216258.1_1742		Rv1742	210	245	274	214	324	19	245	194	338
lcl|NC_000962.3_cds_NP_216259.1_1743	pknE	Rv1743	2380	2542	3197	3023	3462	467	3166	2461	4074
lcl|NC_000962.3_cds_NP_216260.1_1744		Rv1744c	910	808	1191	1063	1109	178	1004	1059	1251
lcl|NC_000962.3_cds_NP_216261.1_1745	idi	Rv1745c	989	619	1058	1222	1036	271	1256	754	1201
lcl|NC_000962.3_cds_NP_216262.1_1746	pknF	Rv1746	387	597	537	448	515	37	481	282	578
lcl|NC_000962.3_cds_NP_216263.1_1747		Rv1747	6240	8305	7605	7140	7722	573	6983	5677	8852
lcl|NC_000962.3_cds_NP_216264.1_1748		Rv1748	230	297.5	248	184.672	308	36	251	240	338
lcl|NC_000962.3_cds_NP_216265.1_1749		Rv1749c	726	495	691	640	725	161	734	739	871
lcl|NC_000962.3_cds_NP_216266.1_1750	fadD1	Rv1750c	586	558	636	543	701	52	577	676	791
lcl|NC_000962.3_cds_NP_216267.1_1751		Rv1751	2149	2388	3375	3029	3105	224	3300	2305	3742
lcl|NC_000962.3_cds_NP_216268.1_1752		Rv1752	284	356	351	309	421	31	371	310	488
lcl|NC_000962.3_cds_YP_177830.1_1753	PPE24	Rv1753c	1134	1344	1817	1441	1722	189	1643	1285	2075
lcl|NC_000962.3_cds_NP_216270.1_1754		Rv1754c	1114	817	1110	994	1458	74	1143	1286	2107
lcl|NC_000962.3_cds_NP_216274.1_1755	cut1	Rv1758	11	2	2	2	6	1	4	14	11
lcl|NC_000962.3_cds_YP_177831.1_1756	wag22	Rv1759c	11	3	4.68844	3	16	1	6	16	12
lcl|NC_000962.3_cds_NP_216276.1_1757		Rv1760	16	10	10	11	17	2	4	19	19
lcl|NC_000962.3_cds_NP_216277.1_1758		Rv1761c	12	2	4	2	6	1	4	16	14
lcl|NC_000962.3_cds_NP_216278.1_1759		Rv1762c	14	6	7	6	13	2	8	16	16
lcl|NC_000962.3_cds_NP_216281.1_1760		Rv1765c	5967	6034	5715	5051	5367	1163	6798	5609	7432
lcl|NC_000962.3_cds_NP_216282.2_1761		Rv1766	620	366	585	546	513	79	647	646	715
lcl|NC_000962.3_cds_NP_216283.1_1762		Rv1767	256	219	209	165	252	40	181	291	273
lcl|NC_000962.3_cds_YP_177832.1_1763	PE_PGRS31	Rv1768	537	390	782	701	592.773	107	813	451	613
lcl|NC_000962.3_cds_NP_216285.1_1764		Rv1769	1667	1586	2439	2314	2085	174	2299	1485	2463
lcl|NC_000962.3_cds_NP_216286.1_1765		Rv1770	1455	1026	1933	1969	1835	305	1891	1310	2041
lcl|NC_000962.3_cds_NP_216287.1_1766		Rv1771	866	652	1036	1002	934	178	952	747	1113
lcl|NC_000962.3_cds_NP_216288.1_1767		Rv1772	768	734	704	665	927	38	609	659	997
lcl|NC_000962.3_cds_NP_216289.1_1768		Rv1773c	374	347	355	348	572	25	330	335	552
lcl|NC_000962.3_cds_NP_216290.1_1769		Rv1774	671	1564	850	680.094	1047	70	799	745	1224
lcl|NC_000962.3_cds_NP_216291.1_1770		Rv1775	524	683	691	696	856.834	118	669	629	975
lcl|NC_000962.3_cds_NP_216292.1_1771		Rv1776c	393	503	425	362	498	37	367	417	620
lcl|NC_000962.3_cds_NP_216293.1_1772	cyp144	Rv1777	538	757	519	396	647	25	436	873	807
lcl|NC_000962.3_cds_NP_216294.1_1773		Rv1778c	901	830	744.071	619.041	823	69	654	1439	936
lcl|NC_000962.3_cds_NP_216295.1_1774		Rv1779c	1818	1376	1541	1357	1229	573	1506	2310	1340
lcl|NC_000962.3_cds_NP_216296.1_1775		Rv1780	1268	1200	1564	1415	1388	85	1559	1700	1674
lcl|NC_000962.3_cds_NP_216297.1_1776	malQ	Rv1781c	668	748	967	786	944	77	1048	713	1066.84
lcl|NC_000962.3_cds_NP_216298.1_1777	eccB5	Rv1782	5306	5290	6601	5566	7572	709	6560	4452	10015
lcl|NC_000962.3_cds_YP_007410461.1_1778	eccC5	Rv1783	13514	12010	14355	12745	16619	2679	13397	11187	19344
lcl|NC_000962.3_cds_NP_216301.1_1779	cyp143	Rv1785c	630	681	724	606	840	28	693	681	989
lcl|NC_000962.3_cds_NP_216302.1_1780		Rv1786	371	808	660	398	814	36	507	383	820
lcl|NC_000962.3_cds_YP_177833.1_1781	PPE25	Rv1787	688	1775	1038	825	1118	54	990	580	1255
lcl|NC_000962.3_cds_YP_177834.1_1782	PE18	Rv1788	136	276	209	166	177	23	187	178	222
lcl|NC_000962.3_cds_YP_177835.1_1783	PPE26	Rv1789	1775	2016	2362	2076	2283	347	2331	1364	2583
lcl|NC_000962.3_cds_YP_177836.1_1784	PPE27	Rv1790	195	149	167	150	168	43	152	116	130
lcl|NC_000962.3_cds_YP_177837.1_1785	PE19	Rv1791	1876	1363	3809	2625	2799	228	2980	1534	3109
lcl|NC_000962.3_cds_YP_177838.1_1786	esxN	Rv1793	7816	6396	8363	7693	8880	660	8373	5429	10205
lcl|NC_000962.3_cds_NP_216310.1_1787		Rv1794	11752	11708.3	13455	11662	16762	549	12676	9152	18977
lcl|NC_000962.3_cds_NP_216311.1_1788	eccD5	Rv1795	3506	5945	4755	3927	5305	375	4356	2654	6232
lcl|NC_000962.3_cds_NP_216312.1_1789	mycP5	Rv1796	3929	6052	5160	4415	5626	326	4762	3732	6948
lcl|NC_000962.3_cds_NP_216313.1_1790	eccE5	Rv1797	5599	9302	7192	7090	8540	414	7489	4028	10137
lcl|NC_000962.3_cds_NP_216314.1_1791	eccA5	Rv1798	5151	12943	9202	7419	12911	201	8887	5300	16325
lcl|NC_000962.3_cds_NP_216315.1_1792	lppT	Rv1799	32	44	47	49	52	4	51	42	85
lcl|NC_000962.3_cds_YP_177839.1_1793	PPE28	Rv1800	765	810	841	638	999	43	830	872	1280
lcl|NC_000962.3_cds_YP_177840.1_1794	PPE29	Rv1801	235.454	133	133	93	197	52	112	361	177
lcl|NC_000962.3_cds_YP_177841.1_1795	PPE30	Rv1802	257	237	243	218	251	27	297	317	304
lcl|NC_000962.3_cds_YP_177842.1_1796	PE_PGRS32	Rv1803c	376	553	582	456	608	54	498	303.41	755
lcl|NC_000962.3_cds_NP_216320.1_1797		Rv1804c	496	799	352	283	957	114	429	752	1195
lcl|NC_000962.3_cds_NP_216321.1_1798		Rv1805c	3227	4331	9407	4549	7408	221	5987	3095	7087.91
lcl|NC_000962.3_cds_YP_177843.1_1799	PE20	Rv1806	218	271	198	229	514	74	175	150	526
lcl|NC_000962.3_cds_YP_177844.1_1800	PPE32	Rv1808	276	268	284.602	241	406	79	244	187	474
lcl|NC_000962.3_cds_YP_177845.1_1801	PPE33	Rv1809	653	493	584	521	656	127	473	390	782
lcl|NC_000962.3_cds_NP_216326.1_1802		Rv1810	921	623	700	750	590	117	640	746	705
lcl|NC_000962.3_cds_NP_216327.1_1803	mgtC	Rv1811	581	446	394	312	422	21	393	667	423
lcl|NC_000962.3_cds_NP_216328.1_1804		Rv1812c	7183	4534	2857	2481	3571	704	2988	6951	4180
lcl|NC_000962.3_cds_NP_216329.1_1805		Rv1813c	44373	13571	13477	12459	12259		14641	47279	15516
lcl|NC_000962.3_cds_NP_216330.1_1806	erg3	Rv1814	1187	1218	1138	991	1524	210.499	1058	1322	1669
lcl|NC_000962.3_cds_NP_216331.1_1807		Rv1815	1499	1329	2047	2150	2310	106	2364	1496	2799
lcl|NC_000962.3_cds_NP_216332.1_1808		Rv1816	1678	2123	1807	1534	2737	152	2158	1888	2996
lcl|NC_000962.3_cds_NP_216333.1_1809		Rv1817	713	1073	877	708	1044	198	904.5	844	1302
lcl|NC_000962.3_cds_YP_177846.1_1810	PE_PGRS33	Rv1818c	615	509	590	600	581	282	589	529	623.5
lcl|NC_000962.3_cds_NP_216335.1_1811	bacA	Rv1819c	563	317	595	574	588	51	586	527	626
lcl|NC_000962.3_cds_NP_216336.1_1812	ilvG	Rv1820	1286	2349	1601	1498	1826	381	1690	984	2042
lcl|NC_000962.3_cds_NP_216337.1_1813	secA2	Rv1821	17399	33933	23469	21071	31417	5925	21332	16649	36835
lcl|NC_000962.3_cds_NP_216338.1_1814	pgsA2	Rv1822	1141	1240	1304	1331	1371	77	1282	1108	1690
lcl|NC_000962.3_cds_NP_216339.1_1815		Rv1823	764	1105	970	811	1213	49	872	725	1269
lcl|NC_000962.3_cds_NP_216340.1_1816		Rv1824	208	277	278	208	304	6	264	210	346
lcl|NC_000962.3_cds_NP_216341.1_1817		Rv1825	773	981	1052	953	1047	33	1013	806	1247
lcl|NC_000962.3_cds_NP_216342.1_1818	gcvH	Rv1826	2383.23	1992	3001	2413	2232	75	2326	1927	2576
lcl|NC_000962.3_cds_NP_216343.1_1819	garA	Rv1827	15942	14787	23203	18467	30904	3110	23246	16813	37236
lcl|NC_000962.3_cds_NP_216344.1_1820		Rv1828	3718	3701	4230	3776	4764	624	3965	3414	5212
lcl|NC_000962.3_cds_NP_216345.1_1821		Rv1829	2938	2959	3157	2601	3881	152	3276	2446	4758
lcl|NC_000962.3_cds_NP_216346.1_1822		Rv1830	2023	1656	2842	2443	2541	124	2903	2344	3333
lcl|NC_000962.3_cds_NP_216347.1_1823		Rv1831	2042	3607	1978	1550	2578	201	1804	2370	2795
lcl|NC_000962.3_cds_NP_216348.1_1824	gcvB	Rv1832	5894	4173	4999	4109	5403	721	5592	7445	6353
lcl|NC_000962.3_cds_NP_216349.1_1825		Rv1833c	1690	2698	2230	1868	2495	289	2444	1727	3114
lcl|NC_000962.3_cds_NP_216350.1_1826	lipZ	Rv1834	649	341	514	490	336	181	506	455	357
lcl|NC_000962.3_cds_NP_216351.1_1827		Rv1835c	1193	1803	1780	1377.73	1977	73	1673.51	1269	2312
lcl|NC_000962.3_cds_NP_216352.1_1828		Rv1836c	5509	7312	7921	7308	8114	1367	7765	5775	9488
lcl|NC_000962.3_cds_NP_216353.1_1829	glcB	Rv1837c	35695		71553	47753	245875	8848	44817	39533
lcl|NC_000962.3_cds_NP_216354.1_1830	vapC13	Rv1838c	482	965	669	487	884	29	636	563	914
lcl|NC_000962.3_cds_NP_216355.1_1831	vapB13	Rv1839c	119	221	210	132	194	19	122.5	141	204
lcl|NC_000962.3_cds_YP_177847.1_1832	PE_PGRS34	Rv1840c	414	588	497	379	620	112	505	345	621
lcl|NC_000962.3_cds_NP_216357.1_1833		Rv1841c	2067	3981	2337	2550	3188	168	2457	1805	3723
lcl|NC_000962.3_cds_NP_216358.1_1834		Rv1842c	1670	3254	2235.58	1981	3048	219	2113	1754.62	3355
lcl|NC_000962.3_cds_NP_216359.1_1835	guaB1	Rv1843c	3771	6183.4	4286	4091	5497	1135	4107	3095	6420
lcl|NC_000962.3_cds_YP_177848.1_1836	gnd1	Rv1844c	1753	3697	2301	1920	3335	256	2133.78	1495	3847
lcl|NC_000962.3_cds_NP_216361.1_1837	blaR	Rv1845c	2936	10096	4825	3953	7019	464	3889	2393	7222
lcl|NC_000962.3_cds_NP_216362.1_1838	blaI	Rv1846c	6122	14260	7564	5964	9341	611	6338	5685.86	10692
lcl|NC_000962.3_cds_NP_216363.1_1839		Rv1847	755	810	879	718	1162	54	798	692	1249
lcl|NC_000962.3_cds_NP_216364.1_1840	ureA	Rv1848	295	258	352	285	382	8	334	246	462
lcl|NC_000962.3_cds_NP_216365.1_1841	ureB	Rv1849	45	34	47	38	62	5	59	35	53
lcl|NC_000962.3_cds_NP_216366.1_1842	ureC	Rv1850	814	986	953	999	988	50	884	616	1167
lcl|NC_000962.3_cds_NP_216367.1_1843	ureF	Rv1851	101	136	120	112	141	16	112	113	151
lcl|NC_000962.3_cds_NP_216368.1_1844	ureG	Rv1852	210	275	266	231	288	42	272	236	321
lcl|NC_000962.3_cds_NP_216369.1_1845	ureD	Rv1853	254	213	230	189	297	52	264	352	318
lcl|NC_000962.3_cds_NP_216370.1_1846	ndh	Rv1854c	2714	2756	3625	2938	2841	1592	3531	3944	3597
lcl|NC_000962.3_cds_NP_216371.1_1847		Rv1855c	4593	8565	5001	4676	5999	679	4651	4535	6568
lcl|NC_000962.3_cds_NP_216372.1_1848		Rv1856c	1540	794	1658	1369	1291	195	1365	1251	1710
lcl|NC_000962.3_cds_NP_216373.1_1849	modA	Rv1857	902	1536	1891	1471	1925	30	1156	920	1860
lcl|NC_000962.3_cds_NP_216374.1_1850	modB	Rv1858	451	382	475.761	441	580	21	443	420	595
lcl|NC_000962.3_cds_NP_216375.1_1851	modC	Rv1859	475	689.727	604	478	750	22	555	468	777
lcl|NC_000962.3_cds_YP_177849.1_1852	apa	Rv1860	539	368	573	630	483	50	554	358	563
lcl|NC_000962.3_cds_NP_216377.1_1853		Rv1861	219	131	251	241	231	68	257	187	335
lcl|NC_000962.3_cds_NP_216378.1_1854	adhA	Rv1862	1182	1234	1159	951	1332	155	1184	991	1511
lcl|NC_000962.3_cds_NP_216379.1_1855		Rv1863c	2567	1913	2659	2599	2428	164	2808	2056	2834
lcl|NC_000962.3_cds_NP_216380.1_1856		Rv1864c	433	275	463	469.204	340	55	463	426	536
lcl|NC_000962.3_cds_NP_216381.1_1857		Rv1865c	157	170	265	188	216	23	225	153	229
lcl|NC_000962.3_cds_NP_216382.3_1858		Rv1866	369	218	384	371	312	77.9493	395	368	315
lcl|NC_000962.3_cds_NP_216383.1_1859		Rv1867	300	434	299.963	327.428	314	52	320	275	391
lcl|NC_000962.3_cds_NP_216384.1_1860		Rv1868	1148	2071	1663	1465	2458	157	1750	1130	2742
lcl|NC_000962.3_cds_NP_216385.1_1861		Rv1869c	5269	8200	8418	7773	12061	1068	7990	5960	13001
lcl|NC_000962.3_cds_NP_216386.1_1862		Rv1870c	4716	7169	6075	4474	7207	77	5670	4553	8619
lcl|NC_000962.3_cds_NP_216387.1_1863		Rv1871c	4914.77	12004	17432	12853	13709	323	18320	3854	18955
lcl|NC_000962.3_cds_NP_216388.1_1864	lldD2	Rv1872c	18876	66881	29537	27432	40621	662	29228	9961	47654
lcl|NC_000962.3_cds_NP_216389.1_1865		Rv1873	88	391	147	97	277	10	131	96	301
lcl|NC_000962.3_cds_NP_216390.3_1866		Rv1874	487	851	665	584	824	53	602	478	884
lcl|NC_000962.3_cds_NP_216391.1_1867		Rv1875	495	1694	584.05	395	1473	40	542	536	1574
lcl|NC_000962.3_cds_NP_216392.1_1868	bfrA	Rv1876	2627	1291	3418	3191	2784	320	3315	2984	3288
lcl|NC_000962.3_cds_NP_216393.1_1869		Rv1877	1655.57	2323	2041	1541	2193	103	1919	1609	2665
lcl|NC_000962.3_cds_NP_216394.1_1870	glnA3	Rv1878	378	552	543	387	520	36	504	424	644
lcl|NC_000962.3_cds_NP_216395.1_1871		Rv1879	1583	2145.34	1553	1374	2139	78	1493	1423	2628
lcl|NC_000962.3_cds_NP_216396.3_1872	cyp140	Rv1880c	3077	4845	3721	3386	4465	739	3807	2673	5935
lcl|NC_000962.3_cds_NP_216397.1_1873	lppE	Rv1881c	671	1289	1147	953	1365	90	1106	779	1699
lcl|NC_000962.3_cds_NP_216398.1_1874		Rv1882c	1040	2821	1593	1398	2088	54	1627	1185	2583
lcl|NC_000962.3_cds_NP_216399.1_1875		Rv1883c	3754	5614	5285	4095	6109	203	5324	4371	7857
lcl|NC_000962.3_cds_NP_216400.1_1876	rpfC	Rv1884c	11233	11190	13512	12097	19242	483	13545	14461	22406
lcl|NC_000962.3_cds_NP_216401.1_1877		Rv1885c	740	433	965	701	692	30	847	514	812
lcl|NC_000962.3_cds_NP_216402.1_1878	fbpB	Rv1886c	3112	1944	6044	5625	3775	277	5804	2125	4343
lcl|NC_000962.3_cds_NP_216403.1_1879		Rv1887	7127.09	5072	9511	7290	8273	430	8996	6309	9727
lcl|NC_000962.3_cds_NP_216406.1_1880		Rv1890c	350	247	347	232	336	30	323	361	391
lcl|NC_000962.3_cds_NP_216407.1_1881		Rv1891	982	617	1047	880	1011	123	983.383	777	1347
lcl|NC_000962.3_cds_NP_216408.1_1882		Rv1892	810	356	949	891	925	78	955	775	1119
lcl|NC_000962.3_cds_NP_216409.1_1883		Rv1893	700	377	950	897	787	227	879	774	989
lcl|NC_000962.3_cds_NP_216410.1_1884		Rv1894c	3541	1902	1938	2043	2230	2075	1862	3857	2591
lcl|NC_000962.3_cds_NP_216411.1_1885		Rv1895	669	394	505	426.315	557	68	529	773	689
lcl|NC_000962.3_cds_NP_216412.1_1886		Rv1896c	1092	1244	1240	1188	1341	215	1263	1339	1581
lcl|NC_000962.3_cds_NP_216413.1_1887		Rv1897c	303	219.11	305	267	269	23	273	317	316
lcl|NC_000962.3_cds_NP_216414.1_1888		Rv1898	1458.5	2553	1630	1325	2665	116	1620	1323	2830
lcl|NC_000962.3_cds_NP_216415.1_1889	lppD	Rv1899c	3393	2755	4021	3157	3991	581	3780	3421	4806
lcl|NC_000962.3_cds_NP_216416.1_1890	lipJ	Rv1900c	2070	2802	2951	2544	3239	461	2799	2121	3312
lcl|NC_000962.3_cds_NP_216417.1_1891	cinA	Rv1901	1523	992	2230.78	1983	1736	259	1973	1682	1822
lcl|NC_000962.3_cds_NP_216418.1_1892	nanT	Rv1902c	2357	2053	2799	2768	2682	199	2749	2833	3279
lcl|NC_000962.3_cds_NP_216419.1_1893		Rv1903	630	1057	949	822	1248.47	18	934	881	1481
lcl|NC_000962.3_cds_NP_216420.1_1894		Rv1904	1979	1977	2172	1791	2121	113	1951	1221	2566
lcl|NC_000962.3_cds_NP_216421.1_1895	aao	Rv1905c	2345	3957	2789	2311	3546	174	2788	2609	4240
lcl|NC_000962.3_cds_NP_216422.1_1896		Rv1906c	5298	16241	8443	7087	10737	460	8458	5410	13496
lcl|NC_000962.3_cds_NP_216423.1_1897		Rv1907c	684	1231	912	705	953	59	861	549	1141
lcl|NC_000962.3_cds_NP_216424.1_1898	katG	Rv1908c	12606	15214	11496	11327	13577	4592	10433	6478	16357
lcl|NC_000962.3_cds_NP_216425.2_1899	furA	Rv1909c	888	1179	817	694	1097	287	755	614	1384
lcl|NC_000962.3_cds_NP_216426.1_1900		Rv1910c	447	435	393	369	509.5	56	381	492	633
lcl|NC_000962.3_cds_NP_216427.1_1901	lppC	Rv1911c	1339	1628	1445	1308	1475	264	1262	1538	1742
lcl|NC_000962.3_cds_NP_216428.1_1902	fadB5	Rv1912c	775	473	725	733	581	346	678	772	784
lcl|NC_000962.3_cds_NP_216429.1_1903		Rv1913	294	228	253	192	258.513	21	224	344	284
lcl|NC_000962.3_cds_NP_216430.1_1904		Rv1914c	542	327	617	463	583	41	516	626	719
lcl|NC_000962.3_cds_NP_216431.1_1905	aceAa	Rv1915	3296	2320	3425	3233	3717	1491	3287	4057	4352
lcl|NC_000962.3_cds_NP_216432.1_1906	aceAb	Rv1916	4235	2587	4714	4537	3766	2269	4106	4664	4133
lcl|NC_000962.3_cds_YP_177655.1_1907	PPE34	Rv1917c	2728	2144	2741	2266	3092	350	2442	3681	3823
lcl|NC_000962.3_cds_YP_177850.1_1908	PPE35	Rv1918c	1930	1579.5	2308	2113	2119	170	2244	1853	2543
lcl|NC_000962.3_cds_NP_216435.1_1909		Rv1919c	2588	1225	3754	3181	2551	171	3269	2426	2970
lcl|NC_000962.3_cds_NP_216436.1_1910		Rv1920	1184	1063	1406	1226	1483	181	1347	1007	1608
lcl|NC_000962.3_cds_NP_216437.1_1911	lppF	Rv1921c	238	184	189	178	180	37	187	269	254
lcl|NC_000962.3_cds_NP_216438.1_1912		Rv1922	1021	839	786	764.859	880	223	813	1360	1031
lcl|NC_000962.3_cds_NP_216439.1_1913	lipD	Rv1923	1940	3409	2665	2597	2576	418	2582	1873	2880
lcl|NC_000962.3_cds_NP_216440.1_1914		Rv1924c	381	537	542	373	528	17	435	405	603.716
lcl|NC_000962.3_cds_NP_216441.2_1915	fadD31	Rv1925	53060			66615			49789	67398
lcl|NC_000962.3_cds_NP_216442.1_1916	mpt63	Rv1926c	1733	3003	1813	1633	2106	431	1870	1892	2773
lcl|NC_000962.3_cds_NP_216443.1_1917		Rv1927	671	1321	674	538	971	78	707	778	1107
lcl|NC_000962.3_cds_NP_216444.1_1918		Rv1928c	449	448	423	289	439	58	394	568	525
lcl|NC_000962.3_cds_NP_216445.1_1919		Rv1929c	797	1464	722	536	912	39	658	960	1020
lcl|NC_000962.3_cds_NP_216446.1_1920		Rv1930c	38	23	29.074	26	26	16	25.0594	27	25
lcl|NC_000962.3_cds_NP_216447.1_1921		Rv1931c	135	155	182	204	192	30	161	160	186
lcl|NC_000962.3_cds_NP_216448.1_1922	tpx	Rv1932	2051.06	1847	2540	2797	1806	651.795	2528	2022	2526
lcl|NC_000962.3_cds_NP_216449.1_1923	fadE18	Rv1933c	1144	1149.78	1440	1347	1497	213	1502	1185	1508
lcl|NC_000962.3_cds_NP_216450.1_1924	fadE17	Rv1934c	153	272	184	154	293	17	190	184	300
lcl|NC_000962.3_cds_NP_216451.1_1925	echA13	Rv1935c	47	36	51	36	49.4504	13	39	54	50
lcl|NC_000962.3_cds_NP_216452.1_1926		Rv1936	394	230	289	276	270	278	249	432	293
lcl|NC_000962.3_cds_NP_216453.1_1927		Rv1937	1033	919	654	569	1035	136.243	605	1411	1131
lcl|NC_000962.3_cds_NP_216454.1_1928	ephB	Rv1938	180	258	128	138	209	64	170	225	245
lcl|NC_000962.3_cds_NP_216455.1_1929		Rv1939	101	172	85	90	144	28	104	128	153
lcl|NC_000962.3_cds_YP_177851.1_1930	ribA1	Rv1940	217	306	187	166	240	66	205	278	270
lcl|NC_000962.3_cds_NP_216457.1_1931		Rv1941	956	836	1096	944	918	59	1002	1153	1073
lcl|NC_000962.3_cds_NP_216458.1_1932	mazF5	Rv1942c	342	725	357	285	407	21	367	469	489
lcl|NC_000962.3_cds_NP_216459.1_1933	mazE5	Rv1943c	226	231	263	191	294	21	238	287	326
lcl|NC_000962.3_cds_NP_216460.1_1934		Rv1944c	136	95	136	119	132	13	141	136	127
lcl|NC_000962.3_cds_NP_216461.1_1935		Rv1945	1798	2617	1518	1255	1615	749	1538	2295	1724
lcl|NC_000962.3_cds_NP_216462.1_1936	lppG	Rv1946c	630	397	528	469	602	108	621	962	702
lcl|NC_000962.3_cds_NP_216463.1_1937		Rv1947	302	134	342	302	222	32	354	372	300
lcl|NC_000962.3_cds_NP_216464.1_1938		Rv1948c	923	1832	1166	966	1413	61.0868	1075	1182	1827
lcl|NC_000962.3_cds_NP_216466.1_1939		Rv1950c	131	59	88	74	95	17	86	95	77
lcl|NC_000962.3_cds_NP_216467.1_1940		Rv1951c	97	32	86	80	91	11	81	85.1992	74
lcl|NC_000962.3_cds_NP_216468.1_1941	vapB14	Rv1952	59	56	45	42	56	4	33	44.8689	71
lcl|NC_000962.3_cds_NP_216469.1_1942	vapC14	Rv1953	181	261	217	186	317	8	247	159	340
lcl|NC_000962.3_cds_NP_216470.1_1943		Rv1954c	4962	4362	4239	3910	5208	1688	5139	3371	6869
lcl|NC_000962.3_cds_NP_216471.2_1944	higB	Rv1955	920	608	737	558	779	39	781	707	961
lcl|NC_000962.3_cds_NP_216472.1_1945	higA	Rv1956	350	178	355	333	352	24	404	373	432
lcl|NC_000962.3_cds_NP_216473.1_1946		Rv1957	711	462	825	660	614	42	796	854	785
lcl|NC_000962.3_cds_NP_216474.1_1947		Rv1958c	564	337	524	419	468	17	561	563	616
lcl|NC_000962.3_cds_NP_216475.1_1948	parE1	Rv1959c	440	1012	485	337	599.396	38	473	515	687
lcl|NC_000962.3_cds_NP_216476.1_1949	parD1	Rv1960c	86	122	91	53	74.9162	7	77	99	126
lcl|NC_000962.3_cds_NP_216477.1_1950		Rv1961	147	157.168	144	127	129	12	126	123	146
lcl|NC_000962.3_cds_YP_007410641.1_1952	vapB35	Rv1962A	89	39	85	76	79	3	78	109	97
lcl|NC_000962.3_cds_NP_216478.1_1951	vapC35	Rv1962c	293	225	288	269	260	23	286	291	301
lcl|NC_000962.3_cds_NP_216479.1_1953	mce3R	Rv1963c	535	234	544	502	351	85	528	535	475
lcl|NC_000962.3_cds_NP_216480.1_1954	yrbE3A	Rv1964	161	142	149	110	205	36	132	192	252
lcl|NC_000962.3_cds_NP_216481.1_1955	yrbE3B	Rv1965	113	105	110	75	159	59	121	132	192
lcl|NC_000962.3_cds_YP_177852.1_1956	mce3A	Rv1966	97.5086	85	81	75	101	33	76	99	111
lcl|NC_000962.3_cds_NP_216483.1_1957	mce3B	Rv1967	55	49	47	28	51	16	38	40	78
lcl|NC_000962.3_cds_NP_216484.1_1958	mce3C	Rv1968	54	30	42	37	52	24	33	54	60
lcl|NC_000962.3_cds_NP_216485.1_1959	mce3D	Rv1969	167	113	133	131	175	23	118	146	176
lcl|NC_000962.3_cds_NP_216486.1_1960	lprM	Rv1970	89	95	87	74.4993	132	19	86	96	144
lcl|NC_000962.3_cds_NP_216487.1_1961	mce3F	Rv1971	105	108	121	74	158	17	83	138	178
lcl|NC_000962.3_cds_NP_216488.1_1962		Rv1972	50	41	24	28	44	11	27	36	42
lcl|NC_000962.3_cds_NP_216489.1_1963		Rv1973	37	28	41	26	43	18	29	43	34
lcl|NC_000962.3_cds_NP_216490.1_1964		Rv1974	85	117	126	105	136	9	125	107.5	191
lcl|NC_000962.3_cds_NP_216491.1_1965		Rv1975	238	189	173	145	252	34	181	242	283.93
lcl|NC_000962.3_cds_NP_216492.1_1966		Rv1976c	658	697	733	610	643	114	617	673	709
lcl|NC_000962.3_cds_NP_216493.1_1967		Rv1977	1292	2159	1518	1242	1897	150	1272	1169	2074
lcl|NC_000962.3_cds_NP_216494.1_1968		Rv1978	392	307	389	231	397	7	368	490	499
lcl|NC_000962.3_cds_NP_216495.2_1969		Rv1979c	2228	1619	2203	1687	1912	51	2045	2267	2522
lcl|NC_000962.3_cds_NP_216496.1_1970	mpt64	Rv1980c	6208	2160	7517	5807	4410	413	6327	8044	5782
lcl|NC_000962.3_cds_YP_177853.1_1971	nrdF1	Rv1981c	5661.54	11603	7744	6350	12078	314	6175	6084	13443
lcl|NC_000962.3_cds_YP_004837054.1_1973	vapB36	Rv1982A	1502	6774	1419	1294	1929	106	1704	2412	2174
lcl|NC_000962.3_cds_NP_216498.1_1972	vapC36	Rv1982c	410.341	1556	471	350	614	45	411	659	735
lcl|NC_000962.3_cds_YP_177854.1_1974	PE_PGRS35	Rv1983	1226	1409	1740	1352	1766	96	1554	1214	2059
lcl|NC_000962.3_cds_YP_009030034.1_1976		RV1984a	218	353	185	172	290	41	197	231	342
lcl|NC_000962.3_cds_NP_216500.1_1975	cfp21	Rv1984c	337	418	391	303	306	51	296	306	431
lcl|NC_000962.3_cds_NP_216501.1_1977		Rv1985c	736	843	651	533	792	128	609	879	840
lcl|NC_000962.3_cds_NP_216502.1_1978		Rv1986	287	151	253	192	239	14	232	293	294
lcl|NC_000962.3_cds_NP_216503.1_1979		Rv1987	1718	2137	2618	2879	2935	74	2705	2589	3450
lcl|NC_000962.3_cds_NP_216504.1_1980	erm(37)	Rv1988	1199	838	1271	1017	991	116	1250	762	1278
lcl|NC_000962.3_cds_NP_216505.1_1981		Rv1989c	687	691	559	436	638	55	491	692	868
lcl|NC_000962.3_cds_NP_216506.1_1982		Rv1990c	477	246	452	410	270	71	346	523	361
lcl|NC_000962.3_cds_YP_007410673.1_1984	mazE6	Rv1991A	708	2496	629	508	663	127	623	941	686
lcl|NC_000962.3_cds_NP_216507.1_1983	mazF6	Rv1991c	271	695	160	167	189	24	176	306	242
lcl|NC_000962.3_cds_NP_216508.1_1985	ctpG	Rv1992c	1339	1084	950	793	1126	424	944	1480	1179
lcl|NC_000962.3_cds_NP_216509.1_1986		Rv1993c	273	231	169	152.432	215	107	180	267	265
lcl|NC_000962.3_cds_NP_216510.1_1987	cmtR	Rv1994c	596	834	484	405	493	326	464	672	584
lcl|NC_000962.3_cds_NP_216511.1_1988		Rv1995	466	293	314	279	507	76	298	454	515
lcl|NC_000962.3_cds_NP_216512.1_1989		Rv1996	40745	3542	12664	14851	4279		13278	30793	4655
lcl|NC_000962.3_cds_NP_216513.1_1990	ctpF	Rv1997	10013	2452	4160	4836	3197	1176	4257	9773	3383
lcl|NC_000962.3_cds_NP_216514.1_1991		Rv1998c	1908	415	547	529	537	102	554	1234	674
lcl|NC_000962.3_cds_NP_216515.1_1992		Rv1999c	393	246	162	172	282	55	208	281	334
lcl|NC_000962.3_cds_NP_216516.1_1993		Rv2000	362	199	339	295	301	31	302	377	313
lcl|NC_000962.3_cds_NP_216517.1_1994		Rv2001	831	651	894	764	692	53	728	1112	722
lcl|NC_000962.3_cds_NP_216518.1_1995	fabG3	Rv2002	639	255	320	292	288	70	325	574	363
lcl|NC_000962.3_cds_NP_216519.1_1996		Rv2003c	6295	1419	2064	2337	1918	650	2131	4346	1984
lcl|NC_000962.3_cds_NP_216520.1_1997		Rv2004c	10903	3047	3568	4027	2725	6343	3945	7816	3512
[truncated: 1,909 more rows]

## Sheet: DE_analysis
Table S2. List of transcripts identified and quantified for RUS_B0, 3955 and 2093 strains
Genes with significant differences identified in transcriptomic analysis.
Gene	Locus tag	RUS_B0	3955	2093	FDR	P value
PE8	Rv1040c	-1.12369	-0.92814	2.05183	8.81347e-07	8.22885e-10
fabG1	Rv1483	-1.24789	-0.811945	2.05983	8.81347e-07	9.64976e-10
inhA	Rv1484	-1.1254	-0.673075	1.79847	8.81347e-07	1.36926e-09
hemZ	Rv1485	-0.679718	-0.894652	1.57437	8.81347e-07	1.34778e-09
	Rv2025c	-2.49422	0.576173	1.91805	8.81347e-07	4.87926e-10
ald	Rv2780	-1.37325	-0.414568	1.78781	8.81347e-07	4.04386e-10
	Rv3131	-1.74553	0.534443	1.21109	1.23973e-06	2.24705e-09
	Rv2624c	-1.39638	-0.19443	1.59081	1.3409e-06	2.77763e-09
	Rv1996	-1.48336	0.264661	1.2187	1.60076e-06	3.9418e-09
	Rv2627c	-1.38947	0.345492	1.04398	1.60076e-06	4.14489e-09
	Rv1405c	-1.11981	-0.607859	1.72767	1.71378e-06	5.64172e-09
	Rv2621c	0.678948	-1.21332	0.534369	1.71378e-06	5.35259e-09
	Rv2628	-1.50054	0.52288	0.977664	1.71378e-06	5.76882e-09
csd	Rv1464	1.30376	-0.722212	-0.581544	1.92315e-06	7.46952e-09
tgs1	Rv3130c	-1.43369	0.284923	1.14877	1.92315e-06	7.45832e-09
	Rv2033c	-1.41761	0.378746	1.03886	2.1361e-06	8.84972e-09
nrdZ	Rv0570	-1.3402	0.106704	1.2335	2.18281e-06	9.60844e-09
	Rv2620c	0.84912	-1.16957	0.320453	2.49415e-06	1.21563e-08
TB31.7	Rv2623	-1.50108	0.283358	1.21772	2.49415e-06	1.22705e-08
	Rv1462	1.46143	-0.787132	-0.674301	3.31424e-06	1.80215e-08
	Rv2618	0.784364	-0.82712	0.0427558	3.31424e-06	1.72178e-08
mbtB	Rv2383c	1.19278	-0.415189	-0.777588	5.63573e-06	3.21041e-08
	Rv2625c	-1.36415	-0.151689	1.51584	6.60337e-06	4.10359e-08
lat	Rv3290c	-0.941955	-0.479196	1.42115	6.60337e-06	3.9632e-08
	Rv1739c	-1.34689	0.213134	1.13375	9.66378e-06	6.25569e-08
	Rv3371	-0.308166	-0.780126	1.08829	1.00847e-05	6.78925e-08
	Rv1466	1.1899	-0.727945	-0.461958	1.01855e-05	7.12087e-08
	Rv1461	1.7958	-0.977108	-0.818696	1.08991e-05	7.90197e-08
	Rv3289c	-0.689385	-0.545793	1.23518	1.2446e-05	9.34574e-08
	Rv1738	-1.24305	0.573915	0.669138	1.42906e-05	1.11009e-07
cydD	Rv1621c	-0.43217	-0.331131	0.7633	1.45296e-05	1.19516e-07
bfrB	Rv3841	-1.71062	0.856596	0.854028	1.45296e-05	1.2039e-07
glpQ1	Rv3842c	-1.00286	0.337567	0.665289	1.51856e-05	1.29758e-07
	Rv2619c	0.665231	-0.980755	0.315523	1.67937e-05	1.47847e-07
mbtD	Rv2381c	1.43249	-0.644229	-0.788258	1.80258e-05	1.63362e-07
ethA	Rv3854c	1.25411	0.113517	-1.36763	1.91352e-05	1.7837e-07
	Rv3127	-1.1069	0.2385	0.868403	2.04373e-05	1.958e-07
	Rv2034	-0.549982	-0.57224	1.12222	2.0579e-05	2.02487e-07
	Rv1463	1.31062	-0.704805	-0.605819	2.06801e-05	2.22908e-07
	Rv1465	1.3894	-0.781737	-0.607667	2.06801e-05	2.11049e-07
otsB1	Rv2006	-0.662293	-0.309818	0.972112	2.06801e-05	2.24901e-07
	Rv2864c	-0.757058	0.610466	0.146591	2.06801e-05	2.17825e-07
lipU	Rv1076	0.063935	0.747097	-0.811032	2.72396e-05	3.03289e-07
	Rv1871c	0.408945	0.604151	-1.0131	2.74603e-05	3.12856e-07
mbtC	Rv2382c	1.40079	-0.569775	-0.831012	2.78685e-05	3.24724e-07
PPE15	Rv1039c	-0.671898	-0.543058	1.21496	2.90087e-05	3.4552e-07
	Rv0386	0.199493	0.459457	-0.658949	2.91656e-05	3.77934e-07
lipX	Rv1169c	-0.0352304	-1.05142	1.08665	2.91656e-05	3.96441e-07
sigE	Rv1221	-0.0989229	-1.0228	1.12172	2.91656e-05	4.00253e-07
ctpF	Rv1997	-0.837299	-0.183389	1.02069	2.91656e-05	3.68164e-07
fdxA	Rv2007c	-1.14163	0.211528	0.930107	2.91656e-05	3.94036e-07
acg	Rv2032	-1.17517	0.342895	0.832273	2.91656e-05	3.85781e-07
	Rv3013	-0.780314	-0.22982	1.01013	2.91656e-05	3.9269e-07
	Rv1286	-0.35999	-0.853921	1.21391	2.95291e-05	4.12887e-07
	Rv0569	-1.67935	0.5676	1.11175	3.15279e-05	4.6154e-07
cysD	Rv1285	-0.187035	-1.10819	1.29522	3.15279e-05	4.65326e-07
	Rv2336	0.539551	0.151366	-0.690917	3.15279e-05	4.53595e-07
	Rv2622	0.634311	-0.907856	0.273545	3.18748e-05	4.787e-07
groEL2	Rv0440	-1.503	0.0417488	1.46125	3.24909e-05	4.96366e-07
	Rv0047c	0.852741	-0.227824	-0.624917	3.48115e-05	5.40831e-07
	Rv0991c	-1.12278	-0.544617	1.6674	3.59524e-05	5.67865e-07
hrp1	Rv2626c	-1.65773	0.326242	1.33149	4.29983e-05	6.90289e-07
	Rv2963	0.0949373	-1.08526	0.990323	4.52067e-05	7.37448e-07
	Rv1998c	-0.633766	-0.498689	1.13245	4.54538e-05	7.53249e-07
	Rv3840	-0.771655	0.153461	0.618194	4.54992e-05	7.65781e-07
	Rv1251c	-0.880317	0.257729	0.622587	4.60618e-05	7.87177e-07
fadE13	Rv0975c	-0.934066	-0.118244	1.05231	4.75372e-05	8.24701e-07
accD2	Rv0974c	-0.845816	-0.193647	1.03946	4.92904e-05	8.67878e-07
cydC	Rv1620c	-0.240391	-0.415418	0.655808	4.98046e-05	8.89828e-07
usfY	Rv3288c	-0.428265	-0.389211	0.817476	5.57346e-05	1.01021e-06
	Rv3037c	0.766096	-0.112937	-0.653159	6.19844e-05	1.13954e-06
	Rv0221	0.604561	-0.0101792	-0.594382	7.14459e-05	1.35048e-06
	Rv0260c	-0.41149	-1.02055	1.43204	7.14459e-05	1.34672e-06
	Rv1460	1.82111	-0.941626	-0.879483	7.50331e-05	1.45714e-06
fabG3	Rv2002	-0.476536	-0.311897	0.788434	7.50331e-05	1.44601e-06
ctpV	Rv0969	0.378613	-0.783793	0.405179	7.77207e-05	1.52946e-06
sigK	Rv0445c	-0.0549462	0.870616	-0.81567	8.10567e-05	1.61961e-06
	Rv2003c	-0.733797	-0.322073	1.05587	8.10567e-05	1.63708e-06
	Rv3603c	0.516381	-0.000605534	-0.515776	8.54145e-05	1.74722e-06
PPE23	Rv1706c	-0.365046	-0.657528	1.02257	9.0944e-05	1.88387e-06
	Rv2781c	-0.517411	-0.135881	0.653292	9.80324e-05	2.05609e-06
ethR	Rv3855	1.12472	-0.0621635	-1.06255	0.000115533	2.45306e-06
cyp51	Rv0764c	-0.250012	-0.455842	0.705854	0.000119715	2.57285e-06
	Rv1875	0.978838	-0.57871	-0.400129	0.000131631	2.86303e-06
	Rv0571c	-0.721814	-0.0560414	0.777856	0.00013506	2.97258e-06
mce2C	Rv0591	0.647776	-0.546683	-0.101094	0.000135138	3.00929e-06
	Rv0693	-0.540588	-0.412111	0.952698	0.000138424	3.15551e-06
	Rv1718	0.366058	0.585668	-0.951727	0.000138424	3.23439e-06
	Rv1733c	-1.07638	0.203982	0.872402	0.000138424	3.26167e-06
	Rv1735c	-0.327796	-0.722001	1.0498	0.000138424	3.24398e-06
glyA2	Rv0070c	-0.579382	-0.210106	0.789488	0.000146645	3.49419e-06
	Rv0082	-0.49145	-0.328861	0.820312	0.000153558	3.73755e-06
	Rv0588	0.563438	-0.490076	-0.0733615	0.000156767	3.89684e-06
	Rv0081	-0.605469	-0.594763	1.20023	0.000156986	3.98359e-06
papA1	Rv3824c	-0.612816	0.0923908	0.520425	0.000156986	3.94316e-06
	Rv1937	0.0612196	-0.591767	0.530547	0.000160318	4.15116e-06
pntAa	Rv0155	0.052008	0.489505	-0.541513	0.000166874	4.40734e-06
canA	Rv1284	-0.648261	0.259239	0.389022	0.000168952	4.50597e-06
PPE17	Rv1168c	-0.173623	-0.485585	0.659208	0.000175425	4.72402e-06
frdD	Rv1555	0.78779	0.108475	-0.896265	0.000179334	4.87572e-06
pncB2	Rv0573c	-0.52003	-0.13495	0.65498	0.000180148	4.94452e-06
	Rv0023	0.635649	1.8939e-05	-0.635668	0.00018112	5.04178e-06
	Rv0970	0.551954	-0.796388	0.244435	0.00018112	5.06497e-06
	Rv3678c	0.514443	0.155844	-0.670287	0.00019254	5.4342e-06
xylB	Rv0729	0.630596	0.0279207	-0.658517	0.0001934	5.50854e-06
	Rv2308	0.736987	0.114614	-0.851602	0.000199382	5.73056e-06
rpfA	Rv0867c	-0.730564	-0.0837302	0.814295	0.000206069	5.9761e-06
	Rv0765c	-0.217032	-0.459041	0.676073	0.000211015	6.23599e-06
cydB	Rv1622c	-0.4576	-0.206704	0.664305	0.000211015	6.33809e-06
	Rv1813c	-0.440029	-0.340954	0.780983	0.000211015	6.30002e-06
helY	Rv2092c	0.720053	0.0114343	-0.731487	0.000211015	6.32259e-06
	Rv2307B	0.601715	0.108507	-0.710222	0.000223912	6.84142e-06
hycE	Rv0087	-0.423085	-0.464166	0.887251	0.000228963	7.08855e-06
	Rv0887c	-0.753818	0.497463	0.256355	0.000228963	7.11434e-06
echA7	Rv0971c	-0.230956	-0.598283	0.829239	0.000231119	7.26925e-06
dacB1	Rv3330	-0.776869	0.50735	0.269519	0.000252642	8.06968e-06
groEL1	Rv3417c	-1.15985	-0.162472	1.32233	0.000252642	8.11174e-06
	Rv1812c	-0.166751	-0.623891	0.790642	0.000267684	8.66405e-06
htdX	Rv0241c	0.458782	0.249022	-0.707804	0.000268057	8.74553e-06
ppiB	Rv2582	-0.931101	0.380747	0.550354	0.000272013	8.94502e-06
	Rv1726	-0.520031	-0.230049	0.75008	0.000282517	9.36358e-06
dosT	Rv2027c	-0.373879	-0.608978	0.982857	0.000286758	9.5784e-06
	Rv0089	-0.711825	-0.205993	0.917817	0.000287299	9.67088e-06
nirB	Rv0252	-0.125498	-0.501939	0.627436	0.000289059	9.95464e-06
	Rv0794c	-0.22126	-0.556275	0.777535	0.000289059	9.87266e-06
	Rv1144	0.844662	0.106512	-0.951173	0.000289059	9.91786e-06
	Rv0061c	-0.549857	-0.0686327	0.618489	0.000296655	1.03877e-05
	Rv0575c	-0.763711	-0.372706	1.13642	0.000296655	1.05235e-05
	Rv3137	-0.46041	-0.114572	0.574982	0.000296655	1.04839e-05
fadA2	Rv0243	0.71367	0.217438	-0.931108	0.000301433	1.09233e-05
PPE4	Rv0286	0.404381	0.316328	-0.720709	0.000301433	1.09271e-05
xseB	Rv1107c	0.659143	0.0800301	-0.739173	0.000301433	1.07868e-05
mbtI	Rv2386c	0.849074	-0.301679	-0.547395	0.000313749	1.14548e-05
	Rv1592c	-0.605761	-0.325406	0.931167	0.000316044	1.17721e-05
	Rv1716	0.243095	0.452743	-0.695837	0.000316044	1.17841e-05
	Rv2030c	-1.08088	0.179419	0.901461	0.000316044	1.17294e-05
	Rv0128	-0.704538	0.0560536	0.648485	0.000330149	1.2652e-05
	Rv2913c	-0.546511	-0.56665	1.11316	0.000330149	1.2633e-05
	Rv0814c	-0.764144	0.372955	0.391189	0.000337926	1.32125e-05
eccA5	Rv1798	0.561764	-0.00632434	-0.55544	0.000337926	1.3201e-05
	Rv3118	-0.764144	0.372955	0.391189	0.000337926	1.32125e-05
frdA	Rv1552	1.04335	0.581319	-1.62467	0.000348089	1.37902e-05
hsaE	Rv3536c	-0.384772	-0.309372	0.694143	0.000348089	1.37046e-05
	Rv3402c	0.643442	-0.255988	-0.387454	0.000352709	1.40645e-05
argJ	Rv1653	-1.15693	0.0596871	1.09724	0.000388178	1.58809e-05
frdC	Rv1554	0.88081	0.244495	-1.1253	0.000391231	1.61071e-05
	Rv2004c	-0.705748	-0.295659	1.00141	0.000395599	1.66967e-05
	Rv2466c	-0.139486	-1.08309	1.22257	0.000395599	1.66033e-05
	Rv0976c	-0.920309	-0.292558	1.21287	0.000396644	1.68435e-05
	Rv1591	-0.56288	-0.00840876	0.571289	0.000399692	1.72175e-05
pks1	Rv2946c	0.393486	0.336494	-0.72998	0.000399692	1.72288e-05
mbtE	Rv2380c	0.979854	-0.678502	-0.301352	0.00040164	1.74717e-05
moeW	Rv2338c	0.259338	0.457394	-0.716732	0.000402221	1.76011e-05
rskA	Rv0444c	-0.174247	0.71715	-0.542903	0.000424727	1.86959e-05
	Rv2307A	0.649681	-0.103309	-0.546372	0.000430089	1.90433e-05
espC	Rv3615c	-1.09644	0.0477995	1.04864	0.000430742	1.91837e-05
otsA	Rv3490	0.571651	-0.0448488	-0.526802	0.000434735	1.94741e-05
	Rv0123	-0.566368	-0.0657684	0.632137	0.000435885	1.9868e-05
	Rv0574c	-0.60954	-0.0714943	0.681034	0.000435885	2.04857e-05
pks16	Rv1013	-0.697392	0.0732982	0.624094	0.000435885	2.03889e-05
	Rv1719	-0.598038	-0.199456	0.797494	0.000435885	2.01483e-05
gatA	Rv3011c	-0.622257	0.242656	0.379601	0.000435885	2.02463e-05
	Rv3134c	-0.558523	0.0596659	0.498857	0.000435885	2.05414e-05
fadE31	Rv3562	0.666141	-0.0808409	-0.5853	0.000435885	2.0458e-05
hycD	Rv0084	-0.466398	-0.407391	0.873788	0.000437804	2.07452e-05
fabG4	Rv0242c	0.601072	0.309507	-0.910579	0.000442707	2.14361e-05
rpmA	Rv2441c	-0.633594	0.388313	0.245281	0.000442707	2.14325e-05
mbtG	Rv2378c	1.07135	-0.48529	-0.586064	0.000466635	2.33007e-05
	Rv3334	-0.312757	-0.507854	0.82061	0.000466635	2.3421e-05
espD	Rv3614c	-0.956963	-0.0828293	1.03979	0.000466635	2.27919e-05
	Rv3698	0.526252	-0.0500377	-0.476214	0.000466635	2.3308e-05
glfT1	Rv3782	0.611412	-0.100184	-0.511228	0.000466635	2.3011e-05
	Rv0259c	-0.263201	-0.540234	0.803435	0.000467231	2.35914e-05
	Rv2912c	-0.618438	-0.537143	1.15558	0.00046789	2.37458e-05
	Rv0572c	-1.07049	0.0850811	0.985406	0.000468881	2.39175e-05
	Rv3295	0.524737	0.177088	-0.701825	0.000471711	2.4184e-05
	Rv2706c	-0.48212	-0.682797	1.16492	0.000501496	2.61006e-05
PE34	Rv3746c	-0.652753	0.0347055	0.618048	0.000501496	2.58899e-05
vapB34	Rv1740	0.812859	-0.162345	-0.650515	0.000506117	2.65463e-05
espA	Rv3616c	-0.903338	0.015164	0.888174	0.000506117	2.66032e-05
aldA	Rv0768	-0.44709	-0.460835	0.907925	0.000511228	2.70043e-05
	Rv0446c	-0.252011	1.44755	-1.19553	0.000511506	2.72839e-05
	Rv3613c	-1.02641	-0.0373109	1.06372	0.000521938	2.81106e-05
argC	Rv1652	-1.00159	-0.0148305	1.01642	0.000524538	2.83864e-05
	Rv0080	-0.523907	-0.116013	0.63992	0.000526486	2.8779e-05
	Rv1706A	-0.130083	-1.24314	1.37322	0.000526486	2.93098e-05
ahpC	Rv2428	-0.685979	-0.489789	1.17577	0.000526486	2.93059e-05
	Rv3126c	-0.518753	-0.416972	0.935726	0.000526486	2.87328e-05
ino1	Rv0046c	0.549608	-0.026319	-0.523289	0.000528453	2.95825e-05
lipC	Rv0220	0.458225	0.197724	-0.655949	0.000528453	2.98298e-05
	Rv1233c	0.404449	0.195668	-0.600118	0.00053167	3.01491e-05
accA2	Rv0973c	-0.612882	-0.331112	0.943994	0.000552028	3.18656e-05
	Rv2516c	0.0517491	-0.647804	0.596055	0.000552028	3.21611e-05
	Rv0841	-0.219034	-0.589327	0.808361	0.000575729	3.39892e-05
	Rv2337c	0.496159	0.0216423	-0.517802	0.000576562	3.41876e-05
cyp123	Rv0766c	-0.191576	-0.569682	0.761258	0.000579631	3.46666e-05
argG	Rv1658	-0.838331	0.0814021	0.756929	0.000579631	3.48199e-05
	Rv1735a	-0.18514	-0.708547	0.893687	0.000597502	3.63576e-05
mazE1	Rv0456B	0.705663	-0.246607	-0.459055	0.000610361	3.74561e-05
mce2R	Rv0586	0.769573	-0.618167	-0.151406	0.000615296	3.82369e-05
	Rv0990c	-0.392931	-0.471351	0.864282	0.000620948	3.8749e-05
sdaA	Rv0069c	-0.497158	-0.0497128	0.546871	0.000655104	4.13893e-05
	Rv0088	-0.735345	-0.125239	0.860585	0.000656582	4.18073e-05
pdxH	Rv2607	-0.559512	-0.0893622	0.648874	0.000658095	4.20895e-05
purU	Rv2964	-0.19305	-0.708991	0.902041	0.000660206	4.23954e-05
	Rv0340	0.579703	-0.0863993	-0.493304	0.000665912	4.32791e-05
cydA	Rv1623c	-0.464293	-0.0991513	0.563445	0.000665963	4.34548e-05
	Rv3463	-0.272974	-0.639497	0.912471	0.00067529	4.42383e-05
pks15	Rv2947c	0.5556	0.382288	-0.937888	0.000681734	4.50135e-05
	Rv2271	-0.95796	0.202943	0.755017	0.000711465	4.78977e-05
eccD4	Rv3448	-0.48845	-0.296745	0.785195	0.000716586	4.86135e-05
fadE12	Rv0972c	-0.781971	-0.0955016	0.877472	0.000723989	4.93032e-05
mbtF	Rv2379c	1.00592	-0.557295	-0.448629	0.00073854	5.04854e-05
	Rv0692	-0.673443	-0.47641	1.14985	0.000754054	5.21316e-05
	Rv3049c	0.42096	0.374798	-0.795758	0.000757477	5.25645e-05
fadD3	Rv3561	0.616077	-0.160126	-0.455951	0.000758524	5.28335e-05
hspX	Rv2031c	-1.56368	0.66304	0.900636	0.000760484	5.31669e-05
	Rv3604c	0.491024	0.288042	-0.779065	0.00076634	5.37747e-05
lprL	Rv0593	0.583521	-0.447059	-0.136462	0.000774516	5.47496e-05
argB	Rv1654	-1.08723	0.0354951	1.05173	0.000774516	5.46947e-05
	Rv2036	-0.470661	-0.401117	0.871778	0.000775604	5.51423e-05
eis	Rv2416c	-0.609872	0.159437	0.450434	0.000775604	5.52282e-05
lprE	Rv1252c	-0.766568	0.483432	0.283136	0.000779747	5.5725e-05
	Rv1199c	-0.0318374	0.772282	-0.740444	0.000784167	5.65025e-05
	Rv2512c	-0.0318374	0.772282	-0.740444	0.000784167	5.65025e-05
groES	Rv3418c	-1.6231	0.0246337	1.59847	0.000795052	5.8054e-05
	Rv2629	-0.481477	-0.320286	0.801763	0.000795705	5.85138e-05
	Rv1734c	0.135474	-0.599449	0.463976	0.000797376	5.92561e-05
	Rv0793	-0.114637	-0.736093	0.85073	0.000810021	6.06152e-05
	Rv3189	-0.154133	-0.559508	0.713641	0.000830189	6.25543e-05
	Rv0250c	0.306112	-0.676258	0.370146	0.000833283	6.3044e-05
hsaG	Rv3535c	-0.365907	-0.279216	0.645123	0.000833283	6.32532e-05
	Rv1245c	0.302155	0.466927	-0.769081	0.000857131	6.54722e-05
	Rv2307D	0.547165	0.134986	-0.68215	0.00086062	6.61844e-05
	Rv1515c	-0.565204	0.0984719	0.466732	0.000894535	6.94875e-05
	Rv0449c	-0.343756	1.30929	-0.965534	0.000895959	7.05012e-05
	Rv2039c	-0.145338	-0.582987	0.728325	0.000895959	7.0758e-05
amt	Rv2920c	0.890775	-0.561219	-0.329556	0.000895959	7.06961e-05
atpE	Rv1305	-0.859007	0.397307	0.4617	0.000929806	7.41533e-05
	Rv1158c	-0.639214	0.771207	-0.131994	0.000931836	7.48491e-05
	Rv1804c	0.604014	-0.775012	0.170998	0.000931836	7.46184e-05
ufaA1	Rv0447c	-0.18628	1.56635	-1.38007	0.000948153	7.68153e-05
	Rv0448c	-0.307694	1.43569	-1.12799	0.000948153	7.70026e-05
	Rv0678	-0.528312	-0.484352	1.01266	0.000948153	7.70896e-05
PPE3	Rv0280	0.641637	-0.0403548	-0.601282	0.000950835	7.90311e-05
	Rv0694	-0.310784	-0.399803	0.710587	0.000950835	7.83445e-05
PE12	Rv1172c	-0.603426	0.0724657	0.530961	0.000950835	7.81462e-05
esxL	Rv1198	-0.398416	0.736794	-0.338378	0.000950835	7.88137e-05
vapC4	Rv0595c	0.473684	-0.649159	0.175475	0.000969091	8.07994e-05
mkl	Rv0655	0.474262	0.235857	-0.710119	0.000978473	8.20884e-05
kasA	Rv2245	-0.913976	0.251606	0.66237	0.000981912	8.26311e-05
gpdA1	Rv0564c	0.209008	-0.643189	0.434181	0.0010168	8.77176e-05
	Rv2630	-0.35011	-0.45723	0.807341	0.00102408	8.98923e-05
atpF	Rv1306	-0.753625	0.301282	0.452343	0.00103349	9.09854e-05
dprE2	Rv3791	-0.72166	0.371008	0.350652	0.00106589	9.46659e-05
	Rv0767c	-0.180411	-0.659704	0.840114	0.0010788	9.60918e-05
	Rv2005c	-0.814002	0.167736	0.646266	0.00108742	9.7141e-05
	Rv2272	-0.669628	-0.000398243	0.670026	0.00112721	0.000101863
	Rv1990c	-0.536135	0.0307038	0.505431	0.00113079	0.000102773
	Rv3524	-0.653698	0.0242727	0.629425	0.00114104	0.000104
nuoA	Rv3145	0.418019	0.225118	-0.643137	0.00114155	0.000104341
clpB	Rv0384c	-0.0178127	-0.734842	0.752655	0.00114965	0.00010538
argF	Rv1656	-0.752726	0.0940439	0.658682	0.00115607	0.000106268
mmpL5	Rv0676c	-0.102325	-0.571524	0.673848	0.00117456	0.000108575
	Rv0024	0.594111	-0.00873214	-0.585379	0.00118615	0.000109954
blaR	Rv1845c	0.719484	-0.0929042	-0.62658	0.00119168	0.000110855
PPE51	Rv3136	-0.684857	0.0282927	0.656564	0.00119168	0.000111084
hsp	Rv0251c	0.202607	-1.29483	1.09222	0.00119935	0.000112864
	Rv3249c	-0.575735	0.0856193	0.490116	0.00119935	0.000113041
echA1	Rv0222	0.571925	0.0331032	-0.605029	0.00124668	0.000118793
rpsB	Rv2890c	-0.778994	0.37371	0.405284	0.00127783	0.000123416
	Rv3136A	-0.848865	-0.109344	0.958209	0.00129909	0.000126815
metB	Rv1079	-0.564008	0.0916576	0.472351	0.00132608	0.000131447
PPE18	Rv1196	-0.340931	0.66456	-0.323629	0.00134562	0.000134143
cyp121	Rv2276	-0.727727	0.0603845	0.667342	0.00136847	0.000136777
	Rv3114	-0.108948	-0.589929	0.698877	0.00138865	0.000140951
	Rv0320	0.247498	0.50725	-0.754748	0.00140952	0.000143799
glnD	Rv2918c	0.58483	-0.42688	-0.157951	0.00141384	0.000144969
cysK2	Rv0848	-0.232298	-0.529022	0.76132	0.00143309	0.000147523
	Rv1873	0.963496	-0.323371	-0.640126	0.00143309	0.000147936
atpH	Rv1307	-0.688249	0.246498	0.441751	0.00145191	0.00015038
ahpD	Rv2429	-0.40385	-0.366059	0.769909	0.00152894	0.00015994
	Rv3038c	0.732169	-0.155985	-0.576184	0.00155153	0.000164163
rpmI	Rv1642	-0.88673	0.321314	0.565416	0.00155839	0.000165846
	Rv0430	-1.00187	0.329422	0.672445	0.00156834	0.000168123
ldtB	Rv2518c	-0.63312	0.132669	0.500451	0.00157764	0.000169529
hycP	Rv0085	-0.312285	-0.537368	0.849653	0.00167526	0.000182188
	Rv1078	-0.723185	0.286914	0.436272	0.00168046	0.000183192
dinF	Rv2836c	0.463359	0.144688	-0.608047	0.00169512	0.00018742
	Rv3143	0.876987	-0.403847	-0.47314	0.00169593	0.000188388
	Rv2086	-0.640822	-0.56076	1.20158	0.00171433	0.000191763
infC	Rv1641	-0.815113	0.319089	0.496025	0.00172057	0.000192908
	Rv2631	-0.261021	-0.519412	0.780432	0.00173298	0.000194747
	Rv0968	0.30592	-0.760203	0.454284	0.00175217	0.000198265
	Rv2035	-0.480028	-0.426141	0.906169	0.0017667	0.000202196
smtB	Rv2358	0.627696	-0.406098	-0.221598	0.0017667	0.000202196
	Rv2190c	-0.51702	0.570627	-0.0536073	0.00178806	0.000206029
gmk	Rv1389	-0.635855	0.260507	0.375348	0.00185837	0.000217018
	Rv0227c	-0.75605	0.441063	0.314987	0.0018625	0.000217983
PPE19	Rv1361c	0.529623	0.0121098	-0.541732	0.00186329	0.000218557
	Rv0849	0.0521739	-0.642267	0.590093	0.00187609	0.000221517
	Rv2962c	-0.030298	-0.512125	0.542423	0.00187609	0.000221444
	Rv0083	-0.450164	-0.411317	0.861481	0.00187962	0.000222425
moaB1	Rv3110	-0.124835	-0.481737	0.606572	0.00188674	0.000225216
	Rv2661c	-0.192334	-0.532019	0.724352	0.00193026	0.000231411
	Rv1999c	0.0307557	-0.535856	0.505101	0.00195613	0.000236485
	Rv3639c	-0.101352	-0.611573	0.712924	0.00198145	0.00024114
	Rv0842	-0.0636048	-0.522839	0.586444	0.00199384	0.000243164
drrC	Rv2938	0.56641	-0.128717	-0.437693	0.00203956	0.000251381
	Rv2028c	-0.823124	-0.114227	0.937352	0.0020811	0.000259195
	Rv2958c	-0.575155	0.0341095	0.541045	0.00210082	0.000263282
vapC23	Rv2863	-0.731616	0.437022	0.294594	0.00213604	0.000271015
eccCb1	Rv3871	0.546238	-0.074692	-0.471546	0.0021383	0.000272344
	Rv0190	0.163313	-0.61622	0.452906	0.00214018	0.000274311
	Rv0565c	-0.0958357	-0.461732	0.557568	0.00214018	0.000273862
	Rv2642	0.259992	-0.820991	0.560999	0.00216339	0.000278966
mmpS5	Rv0677c	-0.298673	-0.719526	1.0182	0.00216502	0.000279737
	Rv3833	-0.553236	-0.244116	0.797352	0.00217322	0.000282228
egtC	Rv3702c	0.523576	0.134288	-0.657865	0.00223055	0.000291211
	Rv0789c	-0.0753417	-0.496198	0.571539	0.00223176	0.000292406
rplD	Rv0702	-0.60832	0.396256	0.212065	0.00229351	0.000303465
rpsI	Rv3442c	-0.703487	0.370208	0.333279	0.00231307	0.000306652
	Rv0470A	0.888131	-0.233402	-0.654729	0.00233939	0.00031317
acpM	Rv2244	-1.24782	0.304342	0.943475	0.00237097	0.000319487
	Rv0771	-0.237677	-0.461802	0.699479	0.00239409	0.000324833
cadI	Rv2641	0.130097	-0.711269	0.581172	0.00246462	0.000337593
treY	Rv1563c	0.547756	-0.0532792	-0.494477	0.00248874	0.000342186
	Rv3188	-0.187507	-0.532501	0.720008	0.00252843	0.000348951
rpsS	Rv0705	-0.750461	0.599038	0.151423	0.00258845	0.000359917
ligD	Rv0938	0.639488	-0.127126	-0.512362	0.00265164	0.000372823
rpe	Rv1408	0.485208	0.0426376	-0.527846	0.00265164	0.000372196
fadD2	Rv0270	0.607463	0.0395993	-0.647062	0.00265417	0.000373866
	Rv3395A	-0.438971	-0.146372	0.585343	0.00267992	0.000381657
parD2	Rv2142A	0.767352	-0.231334	-0.536018	0.00268384	0.000383604
	Rv0370c	-0.349156	-0.364509	0.713665	0.00269941	0.000386528
frdB	Rv1553	0.820921	0.441091	-1.26201	0.00273838	0.000392818
hadC	Rv0637	-0.726874	0.22618	0.500694	0.00277528	0.000399548
rplV	Rv0706	-0.550286	0.5326	0.0176859	0.00282703	0.000409483
	Rv0940c	-0.133178	-0.44055	0.573728	0.002836	0.000416303
	Rv2377c	0.721361	-0.324474	-0.396887	0.00288229	0.00042391
hycQ	Rv0086	-0.330642	-0.442002	0.772644	0.00292565	0.000431802
	Rv0185	0.472661	0.110891	-0.583551	0.00292905	0.000438545
phoY2	Rv0821c	0.637599	-0.0953322	-0.542267	0.00292905	0.000439125
mihF	Rv1388	-0.643889	0.438851	0.205038	0.00292905	0.00043913
	Rv2707	-0.178003	-0.474949	0.652951	0.00293838	0.000441974
	Rv3183	-0.113609	-0.44687	0.560478	0.00299368	0.000453538
dipZ	Rv2874	-0.568664	1.27926	-0.710592	0.0030066	0.00045795
	Rv3167c	-0.180387	-0.569768	0.750155	0.00304311	0.000466473
	Rv3054c	-0.496703	-0.304022	0.800725	0.00304676	0.000467821
	Rv0689c	-0.100534	-0.650631	0.751165	0.00305132	0.000473262
secY	Rv0732	-0.641518	0.399985	0.241534	0.00305132	0.000472546
ppiA	Rv0009	-0.860124	0.316885	0.543239	0.0030716	0.000478
	Rv3572	0.454604	0.121929	-0.576533	0.00309527	0.000483286
	Rv0090	-0.389879	-0.295076	0.684955	0.00315613	0.000498508
PPE10	Rv0442c	0.513811	0.0196441	-0.533455	0.00315965	0.000499972
acrA1	Rv3391	0.42777	0.251758	-0.679529	0.00315965	0.0005007
	Rv2452c	-0.163232	-0.524031	0.687262	0.00326296	0.000520781
rubA	Rv3251c	-0.615288	0.143063	0.472225	0.00326296	0.000521296
rplB	Rv0704	-0.671245	0.475185	0.196061	0.00329575	0.000529948
	Rv2237A	0.526954	0.0217409	-0.548694	0.0034115	0.000551211
	Rv2499c	0.172001	-0.630235	0.458233	0.00343639	0.000558792
	Rv0516c	0.54003	0.596132	-1.13616	0.00346356	0.000566797
	Rv2041c	-0.0929603	-0.466961	0.559921	0.00346356	0.000566586
rubB	Rv3250c	-0.629819	0.0884417	0.541377	0.00357008	0.000590594
	Rv0455c	0.572294	0.119534	-0.691828	0.00357071	0.000592653
xseA	Rv1108c	0.650568	0.0145655	-0.665134	0.00369408	0.00062652
rplW	Rv0703	-0.728747	0.410177	0.31857	0.00374157	0.000642325
lppN	Rv2270	-0.47326	-0.396299	0.86956	0.00374157	0.000642236
cycA	Rv1704c	-0.735126	0.185716	0.54941	0.00375474	0.000645559
atpB	Rv1304	-0.767368	0.160956	0.606412	0.00385676	0.000669883
atpA	Rv1308	-0.742966	0.404837	0.338129	0.00394434	0.000689392
htpX	Rv0563	-0.0324938	-0.573	0.605494	0.0040492	0.000717156
fbpB	Rv1886c	-0.303489	0.662284	-0.358794	0.00413529	0.000740057
argD	Rv1655	-1.02282	-0.0315569	1.05438	0.00414012	0.000749065
PE20	Rv1806	0.676198	-0.334859	-0.341339	0.00414012	0.000749032
	Rv1894c	-0.281949	-0.383078	0.665027	0.0042343	0.000768577
PPE29	Rv1801	-0.180781	-0.679418	0.860199	0.00424737	0.00077205
fbpC	Rv0129c	-0.758775	0.545257	0.213518	0.00427982	0.000781272
	Rv1045	0.0256818	-0.518094	0.492413	0.00431281	0.000789923
csoR	Rv0967	0.727082	-0.96565	0.238568	0.00431764	0.000792648
rplC	Rv0701	-0.713113	0.406881	0.306232	0.0043807	0.000814307
	Rv2694c	0.391229	-0.701813	0.310583	0.00445591	0.000835338
sucD	Rv0952	-0.703384	0.344514	0.35887	0.00448301	0.000849705
mpt64	Rv1980c	-0.658569	0.20807	0.4505	0.00449125	0.00085243
accA1	Rv2501c	-0.16902	-0.421876	0.590896	0.00450329	0.000860352
esxA	Rv3875	0.0444317	0.54982	-0.594251	0.00450329	0.000860545
	Rv2517c	0.175339	-0.69784	0.522501	0.00451728	0.000865559
cspA	Rv3648c	0.141221	0.61751	-0.758731	0.00451728	0.000865168
pfkB	Rv2029c	-0.606284	-0.23083	0.837114	0.00453535	0.000870856
sucC	Rv0951	-0.722183	0.384322	0.337861	0.00458639	0.000887113
fadE32	Rv3563	0.654669	-0.0399339	-0.614735	0.00466059	0.000915947
spoU	Rv3366	0.577559	-0.0560777	-0.521481	0.00472174	0.000935301
	Rv0770	-0.320462	-0.342328	0.662789	0.00480985	0.000962717
	Rv0691c	-0.0691965	-0.492781	0.561977	0.00487871	0.000981554
nrdB	Rv0233	-0.730805	0.410272	0.320533	0.00490088	0.000989001
rpmG2	Rv0634B	-0.617658	0.462737	0.154921	0.0049996	0.00101973
	Rv1155a	0.502996	0.0509766	-0.553973	0.00502808	0.00102723
narX	Rv1736c	-0.66222	0.178829	0.483391	0.00503118	0.00103036
	Rv1717	0.611975	0.275379	-0.887354	0.00506447	0.00104253
mpt83	Rv2873	-0.801881	1.44158	-0.639697	0.00521795	0.00108223
fabD	Rv2243	-0.645633	-0.106355	0.751989	0.00524439	0.00109645
	Rv2640c	0.568392	-0.594996	0.0266041	0.00524439	0.00109669
kasB	Rv2246	-0.647965	0.16083	0.487136	0.00533233	0.00111976
argR	Rv1657	-0.798434	0.00769934	0.790734	0.00539385	0.0011424
lipQ	Rv2485c	-0.148672	0.894514	-0.745842	0.00539385	0.0011432
radA	Rv3585	0.557458	0.082139	-0.639597	0.00556794	0.00119807
mesT	Rv3176c	0.448526	-0.572156	0.12363	0.00557988	0.00120209
TB7.3	Rv3221c	0.558541	-0.0438394	-0.514702	0.0056176	0.00121167
dxs1	Rv2682c	0.467731	0.091711	-0.559442	0.00579687	0.00126685
cysA2	Rv0815c	-0.593443	0.139998	0.453445	0.00586962	0.00129034
cysA3	Rv3117	-0.593443	0.139998	0.453445	0.00586962	0.00129034
	Rv2331	-0.138446	-0.524937	0.663383	0.00593686	0.00130974
rpsG	Rv0683	-0.704277	0.326404	0.377873	0.00599855	0.00132801
fadE33	Rv3564	0.608695	-0.1879	-0.420795	0.00625023	0.00139667
rplT	Rv1643	-0.723604	0.399256	0.324348	0.00643988	0.00145126
	Rv2406c	0.506009	0.0629751	-0.568984	0.00644897	0.00145611
	Rv2512a	-0.350364	-0.327198	0.677563	0.0066085	0.00151609
	Rv0882	-0.606701	0.140408	0.466294	0.00663003	0.00152274
	Rv0140	-0.154929	-0.631371	0.7863	0.00670043	0.00154932
	Rv2633c	-0.521522	0.0245447	0.496977	0.00670603	0.00155252
mymT	Rv0186A	-0.205777	-0.663148	0.868925	0.00671006	0.00155676
	Rv2959c	-0.574358	0.0748991	0.499459	0.00681044	0.00159063
	Rv0264c	0.269808	0.414861	-0.684669	0.00702214	0.00166189
	Rv1048c	-0.298923	-0.365727	0.66465	0.00709464	0.00168824
	Rv3771c	-0.453732	-0.189937	0.643669	0.00717894	0.00172875
argH	Rv1659	-0.463729	-0.103297	0.567026	0.00719409	0.00173798
	Rv2492	-0.331006	-0.395898	0.726905	0.00726245	0.00176766
	Rv0885	0.542115	0.648117	-1.19023	0.00729164	0.00177665
	Rv1138a	-0.495782	-0.240128	0.73591	0.00737285	0.00180217
fadD5	Rv0166	0.00767877	0.632144	-0.639822	0.00741743	0.00181498
	Rv2876	-0.376126	1.16849	-0.792367	0.00743275	0.00182066
esxT	Rv3444c	-0.710963	0.194603	0.516361	0.00757772	0.00187186
rplP	Rv0708	-0.578324	0.542296	0.0360279	0.00759384	0.00187781
	Rv3489	0.603423	0.00170666	-0.605129	0.00799048	0.00200279
	Rv2011c	-0.105502	-0.65771	0.763213	0.0082084	0.00210249
frr	Rv2882c	-0.672371	0.311448	0.360923	0.0082454	0.00212015
	Rv3237c	0.467714	0.0740339	-0.541748	0.0082454	0.00212253
lprJ	Rv1690	-0.567674	0.0216018	0.546072	0.00830153	0.00214954
	Rv3113	-0.0922723	-0.459725	0.551997	0.00836811	0.00216895
	Rv0458	0.635602	0.0764783	-0.712081	0.00847871	0.00221298
fprB	Rv0886	0.255077	0.766653	-1.02173	0.00878578	0.00232816
rpsC	Rv0707	-0.741923	0.607217	0.134706	0.00879587	0.00233676
rpmC	Rv0709	-0.697906	0.663071	0.0348358	0.00907956	0.00244034
alkB	Rv3252c	-0.50537	-0.0823766	0.587746	0.00913317	0.00245711
mpt70	Rv2875	-0.428008	1.62408	-1.19607	0.00956963	0.00260179
	Rv0979c	-0.112919	-0.453532	0.566451	0.00957681	0.00260825
esxK	Rv1197	-0.472341	0.718566	-0.246225	0.00957681	0.0026211
vapC46	Rv3384c	0.62265	-0.403469	-0.219181	0.00957681	0.0026126
	Rv3705c	0.439669	0.291877	-0.731546	0.00982601	0.00271729
	Rv2877c	-0.443163	1.24314	-0.799976	0.00995391	0.00277328
	Rv0328	0.748054	-0.192611	-0.555442	0.0102638	0.00289684
PPE57	Rv3425	-0.378437	-0.282083	0.660521	0.0103986	0.00294833
	Rv0184	0.559945	0.0308534	-0.590798	0.0105463	0.0030211
clgR	Rv2745c	0.407128	-0.737626	0.330497	0.0107001	0.00308647
hemC	Rv0510	0.573154	-0.0780631	-0.49509	0.0109307	0.00316712
	Rv0133	0.581918	0.00261136	-0.584529	0.0115924	0.00342959
	Rv1154c	0.44654	0.153473	-0.600014	0.0115924	0.00343828
	Rv2779c	-0.271275	-0.369643	0.640918	0.0115924	0.0034399
gpm1	Rv0489	0.377563	0.302675	-0.680238	0.0124071	0.00381337
esxB	Rv3874	-0.0985111	0.720514	-0.622003	0.0124344	0.00383142
	Rv2886c	0.755839	0.0511112	-0.80695	0.0129648	0.00405527
vapC3	Rv0549c	0.0651873	-0.543379	0.478192	0.0133233	0.00425709
	Rv0372c	-0.0517332	-0.615265	0.666999	0.0134512	0.00432932
rplE	Rv0716	-0.652233	0.239599	0.412635	0.0134876	0.00435851
vapB21	Rv2758c	-0.552552	0.0567988	0.495754	0.0136323	0.00442831
	Rv0122	-0.487629	-0.0263054	0.513935	0.0136806	0.00446338
fxsA	Rv2053c	0.275497	-0.645132	0.369635	0.0138741	0.00456243
PPE50	Rv3135	-0.444259	-0.175695	0.619954	0.0146828	0.00489679
rpsQ	Rv0710	-0.679163	0.6355	0.0436637	0.0152449	0.00515533
	Rv1159A	0.506874	0.0770379	-0.583912	0.0162526	0.00566441
glbN	Rv1542c	0.194601	-0.650401	0.4558	0.0166248	0.00584579
	Rv0605	0.755921	-0.00334915	-0.752572	0.0177461	0.00641073
tuf	Rv0685	-0.392468	0.613194	-0.220727	0.018616	0.00692297
	Rv1359	0.389372	-0.621614	0.232243	0.0186245	0.00696576
hadA	Rv0635	-0.582508	0.456644	0.125863	0.0187731	0.00704842
	Rv3699	0.517219	0.0045128	-0.521732	0.0194195	0.00739167
	Rv0515	0.580546	-0.039828	-0.540718	0.0196613	0.00754001
	Rv3860	-0.355868	-0.573909	0.929777	0.0200236	0.00775122
PE_PGRS55	Rv3511	-0.0234828	0.594515	-0.571032	0.0202741	0.00790109
rpsK	Rv3459c	-0.600048	0.450305	0.149743	0.0213617	0.00847388
lpqS	Rv0847	-0.0866025	-0.497203	0.583805	0.0219288	0.00874487
	Rv3642c	0.632048	-0.142424	-0.489624	0.0224888	0.00908403
	Rv3190A	0.606172	-0.00655923	-0.599613	0.0226145	0.00915712
	Rv3060c	0.493191	-0.704654	0.211462	0.0226571	0.00918133
	Rv2119	0.425543	0.178239	-0.603782	0.0228346	0.00929812
35kd_ag	Rv2744c	0.0197747	-0.575692	0.555917	0.0242371	0.0101542
	Rv1128c	0.517136	-0.809708	0.292572	0.0265571	0.0115159
	Rv3525c	-0.395611	-0.213596	0.609207	0.0265571	0.0115272
moaC1	Rv3111	-0.327623	-0.352301	0.679924	0.0272031	0.0119251
	Rv3202c	0.626889	0.0898062	-0.716695	0.0276324	0.012192
	Rv2699c	-0.112424	-0.484337	0.596761	0.0293964	0.0132596
	Rv2578c	0.760605	-0.155216	-0.605389	0.0332629	0.0156237
echA10	Rv1142c	0.818946	-0.145935	-0.67301	0.0343752	0.0163007
vapB9	Rv0959A	0.302201	-0.702374	0.400173	0.0358931	0.0171101
	Rv2269c	-0.0422365	-0.597704	0.639941	0.0375601	0.0183327
	Rv3196A	0.407558	0.271744	-0.679302	0.0391122	0.0193637
trxB1	Rv1471	0.00760308	-0.812329	0.804726	0.0396111	0.0197235
moaD1	Rv3112	-0.542532	-0.0905039	0.633036	0.0401565	0.0200886
dnaK	Rv0350	-0.177128	-0.584034	0.761161	0.0426581	0.0217779
	Rv2327	0.656659	-0.193331	-0.463328	0.0447689	0.0231959
	Rv2961	-0.0206827	-0.617362	0.638045	0.0452394	0.0235241
	Rv1129c	0.273604	-0.861099	0.587496	0.0453817	0.0236517
	Rv0784	0.503762	-0.00751882	-0.496243	0.0461247	0.024197
vapB10	Rv1398c	0.141815	-0.607422	0.465607	0.0469729	0.0248973
