# Supplementary material for: Metabolic Changes of Mycobacterium tuberculosis during the Anti-Tuberculosis Therapy
Source: Pathogens. 2020 Feb 18;9(2):131. doi: 10.3390/pathogens9020131 (PMC7168336; doi:10.3390/pathogens9020131)
Supplement: Supplementary file 1 [file pathogens-09-00131-s001.zip › Table S3.xlsx]

## Sheet: ProtIdent
Table S3. Proteins and peptides identified in RUS_B0, 3955 and 2093 strains
Protein.accession.numbers	Protein.name	Rv locus	gene	protein	RUS_B0_gel_bio1	RUS_B0_gel_bio2	RUS_B0_gel_bio3	RUS_B0_single_bio1	RUS_B0_single_bio2	RUS_B0_single_bio3	3955_gel_bio1	3955_gel_bio2	3955_gel_bio3	3955_single_bio1	3955_single_bio2	3955_single_bio3	2093_gel_bio1	2093_gel_bio2	2093_gel_bio3	2093_single_bio1	2093_single_bio2	2093_single_bio3
lcl|CP030093.1_prot_AWX10496.1_2171	[gene=aceE] [locus_tag=DPM14_10945] [protein=pyruvate dehydrogenase E1 component] [protein_id=AWX10496.1] [location=2288826..2291618] [gbkey=CDS]	Rv2241	aceE	pyruvate dehydrogenase E1 component	83	73	133	17	0	0	69	77	64	8	20	0	83	145	146	3	1	54
lcl|CP030093.1_prot_AWX09806.1_1364	[gene=acnA] [locus_tag=DPM14_06885] [protein=aconitate hydratase] [protein_id=AWX09806.1] [location=complement(1445692..1448523)] [gbkey=CDS]	Rv1475c	acnA	aconitate hydratase	160	121	327	62	18	6	208	178	127	5	65	1	238	330	347	0	7	114
lcl|CP030093.1_prot_AWX11997.1_3976	[gene=acs] [locus_tag=DPM14_20100] [protein=acetyl-coenzyme A synthetase] [protein_id=AWX11997.1] [location=4114366..4116321] [gbkey=CDS]	#N/A	acs	acetyl-coenzyme A synthetase	8	2	11	2	0	0	8	3	2	0	1	0	7	10	4	0	0	4
lcl|CP030093.1_prot_AWX10985.1_2763	[gene=ald] [locus_tag=DPM14_13960] [protein=alanine dehydrogenase] [protein_id=AWX10985.1] [location=2861528..2862643] [gbkey=CDS]	Rv2780	ald	alanine dehydrogenase	13	17	9	2	0	0	7	4	1	0	8	0	5	9	2	0	5	0
lcl|CP030093.1_prot_AWX12446.1_2039	[gene=arc] [locus_tag=DPM14_10270] [protein=proteasome-associated ATPase] [protein_id=AWX12446.1] [location=complement(2152132..2153961)] [gbkey=CDS]	Rv2115c	arc	proteasome-associated ATPase	45	33	57	17	0	0	41	35	34	2	17	3	25	48	77	1	0	29
lcl|CP030093.1_prot_AWX11321.1_3169	[gene=arcA] [locus_tag=DPM14_16010] [protein=arginine deiminase] [protein_id=AWX11321.1] [location=complement(3295705..3296913)] [gbkey=CDS]	Rv1001	arcA	arginine deiminase	10	9	20	3	5	0	14	12	6	0	2	0	20	22	13	0	4	0
lcl|CP030093.1_prot_AWX09950.1_1541	[gene=argB] [locus_tag=DPM14_07775] [protein=acetylglutamate kinase] [protein_id=AWX09950.1] [location=1641092..1641976] [gbkey=CDS]	Rv1654	argB	acetylglutamate kinase	9	11	39	5	0	0	3	4	1	0	2	0	28	34	2	9	0	0
lcl|CP030093.1_prot_AWX09952.1_1543	[gene=argF] [locus_tag=DPM14_07785] [protein=ornithine carbamoyltransferase] [protein_id=AWX09952.1] [location=1643172..1644095] [gbkey=CDS]	Rv1656	argF	ornithine carbamoyltransferase	1	1	3	0	0	0	2	1	1	0	0	0	1	2	0	0	1	0
lcl|CP030093.1_prot_AWX09955.1_1546	[gene=argH] [locus_tag=DPM14_07800] [protein=argininosuccinate lyase] [protein_id=AWX09955.1] [location=1645889..1647301] [gbkey=CDS]	Rv1659	argH	argininosuccinate lyase	5	4	16	5	3	0	4	8	4	0	4	1	17	11	9	0	1	0
lcl|CP030093.1_prot_AWX10776.1_2502	[gene=aroQ] [locus_tag=DPM14_12635] [protein=type II 3-dehydroquinate dehydratase] [protein_id=AWX10776.1] [location=complement(2635608..2636051)] [gbkey=CDS]	Rv2537c	aroQ	type II 3-dehydroquinate dehydratase	9	19	23	5	9	0	22	8	22	0	6	12	18	17	20	0	0	3
lcl|CP030093.1_prot_AWX12035.1_4022	[gene=asd] [locus_tag=DPM14_20335] [protein=aspartate-semialdehyde dehydrogenase] [protein_id=AWX12035.1] [location=complement(4158208..4159245)] [gbkey=CDS]	#N/A	asd	aspartate-semialdehyde dehydrogenase	48	31	96	19	2	1	49	43	31	0	16	0	108	96	37	9	19	0
lcl|CP030093.1_prot_AWX11237.1_3059	[gene=aspA] [locus_tag=DPM14_15450] [protein=class II fumarate hydratase] [protein_id=AWX11237.1] [location=3186373..3187797] [gbkey=CDS]	Rv1098c	aspA	class II fumarate hydratase	199	169	205	55	102	3	222	191	157	1	54	4	188	135	207	17	104	17
lcl|CP030093.1_prot_AWX09638.1_1181	[gene=atpA] [locus_tag=DPM14_05950] [protein=ATP synthase subunit alpha] [protein_id=AWX09638.1] [location=1242214..1243863] [gbkey=CDS]	Rv1308	atpA	ATP synthase subunit alpha	304	271	349	66	80	22	247	301	220	30	71	12	275	334	373	8	37	159
lcl|CP030093.1_prot_AWX09640.1_1183	[gene=atpD] [locus_tag=DPM14_05960] [protein=ATP synthase subunit beta] [protein_id=AWX09640.1] [location=1244827..1246287] [gbkey=CDS]	Rv1310	atpD	ATP synthase subunit beta	619	548	520	122	238	29	564	544	486	29	139	43	537	402	532	110	219	72
lcl|CP030093.1_prot_AWX10149.1_1765	[gene=bfr] [locus_tag=DPM14_08900] [protein=bacterioferritin] [protein_id=AWX10149.1] [location=1889731..1890210] [gbkey=CDS]	Rv1876	bfr	bacterioferritin	62	65	80	19	7	32	27	54	58	12	17	16	69	78	57	0	0	1
lcl|CP030093.1_prot_AWX09716.1_1263	[gene=carB] [locus_tag=DPM14_06380] [protein=carbamoyl phosphate synthase large subunit] [protein_id=AWX09716.1] [location=1337723..1341070] [gbkey=CDS]	Rv1384	carB	carbamoyl phosphate synthase large subunit	2	2	25	1	0	0	3	3	2	0	0	0	14	18	27	0	0	2
lcl|CP030093.1_prot_AWX12262.1_402	[gene=clpB] [locus_tag=DPM14_02030] [protein=chaperone protein ClpB] [protein_id=AWX12262.1] [location=complement(457719..460265)] [gbkey=CDS]	Rv0384c	clpB	chaperone protein ClpB	512	427	649	145	29	10	494	535	371	29	165	5	370	632	722	14	44	295
lcl|CP030093.1_prot_AWX10700.1_2416	[gene=clpP] [locus_tag=DPM14_12180] [protein=ATP-dependent Clp protease proteolytic subunit] [protein_id=AWX10700.1] [location=complement(2538354..2538998)] [gbkey=CDS]	Rv2460c	clpP	ATP-dependent Clp protease proteolytic subunit	29	31	50	10	1	13	17	27	25	0	9	3	45	59	36	0	1	0
lcl|CP030093.1_prot_AWX09724.1_1271	[gene=coaBC] [locus_tag=DPM14_06420] [protein=bifunctional phosphopantothenoylcysteine decarboxylase CoaC/phosphopantothenate--cysteine ligase CoaB] [protein_id=AWX09724.1] [location=1346063..1347319] [gbkey=CDS]	Rv1391	coaBC	bifunctional phosphopantothenoylcysteine decarboxylase CoaC/phosphopantothenate--cysteine ligase CoaB	7	7	13	1	1	0	9	5	5	0	0	0	16	8	12	0	1	0
lcl|CP030093.1_prot_AWX10463.1_2133	[gene=cobT] [locus_tag=DPM14_10745] [protein=nicotinate-nucleotide--dimethylbenzimidazole phosphoribosyltransferase] [protein_id=AWX10463.1] [location=2247785..2248870] [gbkey=CDS]	Rv2207	cobT	nicotinate-nucleotide--dimethylbenzimidazole phosphoribosyltransferase	14	14	16	5	0	0	16	13	5	0	11	0	22	26	5	0	4	0
lcl|CP030093.1_prot_AWX09448.1_964	[gene=ctaD] [locus_tag=DPM14_04860] [protein=cytochrome ubiquinol oxidase subunit I] [protein_id=AWX09448.1] [location=1014844..1016565] [gbkey=CDS]	Rv3043c	ctaD	cytochrome ubiquinol oxidase subunit I	46	31	26	13	1	1	26	40	20	16	11	0	57	32	43	0	4	13
lcl|CP030093.1_prot_AWX10586.1_2276	[gene=cysK] [locus_tag=DPM14_11475] [protein=O-acetylserine sulfhydrylase] [protein_id=AWX10586.1] [location=2384004..2384936] [gbkey=CDS]	Rv2334	cysK	O-acetylserine sulfhydrylase	64	52	30	15	0	0	57	50	39	0	21	2	44	39	20	36	1	0
lcl|CP030093.1_prot_AWX09668.1_1211	[gene=cysM] [locus_tag=DPM14_06115] [protein=O-phosphoserine sulfhydrylase] [protein_id=AWX09668.1] [location=1284018..1284989] [gbkey=CDS]	Rv1336	cysM	O-phosphoserine sulfhydrylase	11	5	14	2	0	0	10	10	7	0	3	0	13	13	3	6	0	0
lcl|CP030093.1_prot_AWX10963.1_2735	[gene=dapA] [locus_tag=DPM14_13820] [protein=4-hydroxy-tetrahydrodipicolinate synthase] [protein_id=AWX10963.1] [location=complement(2840930..2841832)] [gbkey=CDS]	Rv2753c	dapA	4-hydroxy-tetrahydrodipicolinate synthase	99	64	82	18	0	0	73	66	53	0	18	0	77	85	38	80	1	0
lcl|CP030093.1_prot_AWX09532.1_1065	[gene=dapD] [locus_tag=DPM14_05365] [protein=2,3,4,5-tetrahydropyridine-2,6-dicarboxylate N-succinyltransferase] [protein_id=AWX09532.1] [location=complement(1123354..1124307)] [gbkey=CDS]	Rv1201c	dapD	2,3,4,5-tetrahydropyridine-2,6-dicarboxylate N-succinyltransferase	37	31	37	12	0	0	33	24	16	1	12	1	71	49	17	28	0	1
lcl|CP030093.1_prot_AWX11158.1_2966	[gene=dkgA] [locus_tag=DPM14_14975] [protein=oxidoreductase] [protein_id=AWX11158.1] [location=3095223..3096071] [gbkey=CDS]	Rv2971	dkgA	oxidoreductase	74	62	87	30	0	3	72	61	47	0	20	0	109	126	35	58	5	0
lcl|CP030093.1_prot_AWX11879.1_3836	[gene=dmpG] [locus_tag=DPM14_19395] [protein=4-hydroxy-2-oxovalerate aldolase] [protein_id=AWX11879.1] [location=complement(3978889..3979929)] [gbkey=CDS]	#N/A	dmpG	4-hydroxy-2-oxovalerate aldolase	7	5	6	1	0	0	6	4	3	0	2	0	10	7	2	4	0	0
lcl|CP030093.1_prot_AWX12168.1_4193	[gene=eccA1] [locus_tag=DPM14_21220] [protein=type VII secretion system ESX-1 AAA family ATPase EccA1] [protein_id=AWX12168.1] [location=4350249..4351970] [gbkey=CDS]	#N/A	eccA1	type VII secretion system ESX-1 AAA family ATPase EccA1	20	21	37	4	2	0	15	13	15	0	2	0	31	35	41	0	0	10
lcl|CP030093.1_prot_AWX08884.1_301	[gene=eccA3] [locus_tag=DPM14_01520] [protein=type VII secretion system ESX-3 AAA family ATPase EccA3] [protein_id=AWX08884.1] [location=340447..342342] [gbkey=CDS]	Rv0282	eccA3	type VII secretion system ESX-3 AAA family ATPase EccA3	56	52	72	20	1	1	59	84	56	1	21	0	34	80	76	0	4	46
lcl|CP030093.1_prot_AWX10074.1_1682	[gene=eccA5] [locus_tag=DPM14_08485] [protein=type VII secretion system ESX-5 AAA family ATPase EccA5] [protein_id=AWX10074.1] [location=1801140..1802972] [gbkey=CDS]	Rv1798	eccA5	type VII secretion system ESX-5 AAA family ATPase EccA5	4	5	8	1	0	0	7	5	2	0	1	0	6	5	11	0	0	4
lcl|CP030093.1_prot_AWX12169.1_4194	[gene=eccB1] [locus_tag=DPM14_21225] [protein=type VII secretion system ESX-1 subunit EccB1] [protein_id=AWX12169.1] [location=4351974..4353416] [gbkey=CDS]	#N/A	eccB1	type VII secretion system ESX-1 subunit EccB1	5	4	15	1	4	0	11	5	6	0	2	0	13	6	15	0	6	0
lcl|CP030093.1_prot_AWX08885.1_302	[gene=eccB3] [locus_tag=DPM14_01525] [protein=type VII secretion system ESX-3 subunit EccB3] [protein_id=AWX08885.1] [location=342339..343955] [gbkey=CDS]	Rv0283	eccB3	type VII secretion system ESX-3 subunit EccB3	16	23	39	4	14	0	39	24	18	0	3	0	37	13	36	0	10	0
lcl|CP030093.1_prot_AWX10060.1_1666	[gene=eccB5] [locus_tag=DPM14_08405] [protein=type VII secretion system ESX-5 subunit EccB5] [protein_id=AWX10060.1] [location=1782180..1783700] [gbkey=CDS]	Rv1782	eccB5	type VII secretion system ESX-5 subunit EccB5	9	8	15	0	3	0	17	14	10	0	1	0	25	7	16	0	7	0
lcl|CP030093.1_prot_AWX08886.1_303	[gene=eccC3] [locus_tag=DPM14_01530] [protein=type VII secretion system ESX-3 FtsK/SpoIIIE family ATPase EccC3] [protein_id=AWX08886.1] [location=343952..347944] [gbkey=CDS]	Rv0284	eccC3	type VII secretion system ESX-3 FtsK/SpoIIIE family ATPase EccC3	50	39	88	18	5	8	52	46	57	4	20	4	96	71	89	5	6	15
lcl|CP030093.1_prot_AWX10061.1_1667	[gene=eccC5] [locus_tag=DPM14_08410] [protein=type VII secretion system ESX-5 FtsK/SpoIIIE family ATPase EccC5] [protein_id=AWX10061.1] [location=1783697..1787872] [gbkey=CDS]	Rv1783	eccC5	type VII secretion system ESX-5 FtsK/SpoIIIE family ATPase EccC5	27	21	58	13	0	0	33	42	35	2	9	0	59	63	77	1	1	15
lcl|CP030093.1_prot_AWX12170.1_4195	[gene=eccCa1] [locus_tag=DPM14_21230] [protein=type VII secretion system ESX-1 FtsK/SpoIIIE family ATPase EccCa1] [protein_id=AWX12170.1] [location=4353416..4355659] [gbkey=CDS]	#N/A	eccCa1	type VII secretion system ESX-1 FtsK/SpoIIIE family ATPase EccCa1	1	0	10	2	0	0	2	4	1	0	4	0	7	9	7	0	0	0
lcl|CP030093.1_prot_AWX08892.1_309	[gene=eccD3] [locus_tag=DPM14_01560] [protein=type VII secretion system ESX-3 subunit EccD3] [protein_id=AWX08892.1] [location=351400..352818] [gbkey=CDS]	Rv0290	eccD3	type VII secretion system ESX-3 subunit EccD3	10	11	2	2	0	0	14	9	11	0	0	0	10	12	11	0	0	0
lcl|CP030093.1_prot_AWX10071.1_1679	[gene=eccD5] [locus_tag=DPM14_08470] [protein=type VII secretion system ESX-5 subunit EccD5] [protein_id=AWX10071.1] [location=1796680..1798191] [gbkey=CDS]	Rv1795	eccD5	type VII secretion system ESX-5 subunit EccD5	10	6	3	3	0	0	9	9	10	5	1	0	14	11	13	0	0	0
lcl|CP030093.1_prot_AWX12182.1_4208	[gene=eccE1] [locus_tag=DPM14_21295] [protein=type VII secretion system ESX-1 subunit EccE1] [protein_id=AWX12182.1] [location=complement(4369056..4370444)] [gbkey=CDS]	#N/A	eccE1	type VII secretion system ESX-1 subunit EccE1	2	0	3	1	1	0	1	2	1	0	0	0	2	1	4	0	0	1
lcl|CP030093.1_prot_AWX08894.1_311	[gene=eccE3] [locus_tag=DPM14_01570] [protein=type VII secretion system ESX-3 subunit EccE3] [protein_id=AWX08894.1] [location=354197..355192] [gbkey=CDS]	Rv0292	eccE3	type VII secretion system ESX-3 subunit EccE3	10	9	15	8	1	1	10	14	10	3	2	0	18	15	18	0	1	2
lcl|CP030093.1_prot_AWX10073.1_1681	[gene=eccE5] [locus_tag=DPM14_08480] [protein=type VII secretion system ESX-5 subunit EccE5] [protein_id=AWX10073.1] [location=1799923..1801143] [gbkey=CDS]	Rv1797	eccE5	type VII secretion system ESX-5 subunit EccE5	4	2	1	2	0	0	1	5	2	0	3	0	9	5	9	0	0	0
lcl|CP030093.1_prot_AWX10773.1_2499	[gene=efp] [locus_tag=DPM14_12620] [protein=elongation factor P] [protein_id=AWX10773.1] [location=complement(2633187..2633750)] [gbkey=CDS]	Rv2534c	efp	elongation factor P	12	17	13	0	0	6	1	8	13	0	2	0	8	13	11	0	0	0
lcl|CP030093.1_prot_AWX11304.1_3146	[gene=eno] [locus_tag=DPM14_15890] [protein=enolase] [protein_id=AWX11304.1] [location=complement(3268245..3269534)] [gbkey=CDS]	Rv1023	eno	enolase	136	109	159	48	76	3	168	156	112	1	59	8	160	144	179	4	81	11
lcl|CP030093.1_prot_AWX12181.1_4207	[gene=espB] [locus_tag=DPM14_21290] [protein=type VII secretion system ESX-1 target EspB] [protein_id=AWX12181.1] [location=complement(4367567..4368949)] [gbkey=CDS]	#N/A	espB	type VII secretion system ESX-1 target EspB	15	18	21	3	2	0	25	16	8	0	4	0	13	9	16	0	5	0
lcl|CP030093.1_prot_AWX12176.1_4202	[gene=espI] [locus_tag=DPM14_21265] [protein=type VII secretion system ESX-1 associated protein EspI] [protein_id=AWX12176.1] [location=4359998..4361998] [gbkey=CDS]	#N/A	espI	type VII secretion system ESX-1 associated protein EspI	5	2	3	3	0	0	2	4	0	0	2	0	7	13	3	0	0	0
lcl|CP030093.1_prot_AWX12179.1_4205	[gene=espK] [locus_tag=DPM14_21280] [protein=type VII secretion system ESX-1 associated protein EspK] [protein_id=AWX12179.1] [location=complement(4364581..4366806)] [gbkey=CDS]	#N/A	espK	type VII secretion system ESX-1 associated protein EspK	19	11	23	6	2	0	19	15	11	0	11	0	13	17	24	0	6	3
lcl|CP030093.1_prot_AWX12180.1_4206	[gene=espL] [locus_tag=DPM14_21285] [protein=type VII secretion system ESX-1 associated protein EspL] [protein_id=AWX12180.1] [location=complement(4367223..4367570)] [gbkey=CDS]	#N/A	espL	type VII secretion system ESX-1 associated protein EspL	1	5	4	1	2	0	4	2	2	0	4	3	2	3	5	0	0	0
lcl|CP030093.1_prot_AWX12726.1_4173	[gene=espR] [locus_tag=DPM14_21120] [protein=type VII secretion system ESX-1 transcriptional regulator EspR] [protein_id=AWX12726.1] [location=4330437..4330835] [gbkey=CDS]	#N/A	espR	type VII secretion system ESX-1 transcriptional regulator EspR	31	57	95	26	33	5	64	36	71	0	31	50	78	85	81	0	0	0
lcl|CP030093.1_prot_AWX12175.1_4201	[gene=esxA] [locus_tag=DPM14_21260] [protein=type VII secretion system ESX-1 WXG100 family target ESAT-6] [protein_id=AWX12175.1] [location=4359597..4359884] [gbkey=CDS]	#N/A	esxA	type VII secretion system ESX-1 WXG100 family target ESAT-6	9	5	8	2	5	0	9	8	13	0	8	4	8	11	11	0	0	0
lcl|CP030093.1_prot_AWX12174.1_4200	[gene=esxB] [locus_tag=DPM14_21255] [protein=type VII secretion system ESX-1 WXG100 family target CFP-10] [protein_id=AWX12174.1] [location=4359262..4359564] [gbkey=CDS]	#N/A	esxB	type VII secretion system ESX-1 WXG100 family target CFP-10	26	14	35	15	13	0	19	11	23	0	20	10	21	23	21	0	0	0
lcl|CP030093.1_prot_AWX08953.1_381	[gene=fbaA] [locus_tag=DPM14_01925] [protein=class II fructose-bisphosphate aldolase] [protein_id=AWX08953.1] [location=complement(439528..440562)] [gbkey=CDS]	Rv0363c	fbaA	class II fructose-bisphosphate aldolase	81	64	79	25	8	0	66	78	50	0	29	3	99	91	48	66	4	3
lcl|CP030093.1_prot_AWX08992.1_426	[gene=fgd] [locus_tag=DPM14_02150] [protein=glucose-6-phosphate dehydrogenase (coenzyme-F420)] [protein_id=AWX08992.1] [location=489056..490066] [gbkey=CDS]	Rv0407	fgd	glucose-6-phosphate dehydrogenase (coenzyme-F420)	55	48	58	22	0	1	55	57	37	0	23	0	79	72	24	36	15	0
lcl|CP030093.1_prot_AWX11949.1_3912	[gene=folB] [locus_tag=DPM14_19775] [protein=dihydroneopterin aldolase] [protein_id=AWX11949.1] [location=complement(4055080..4055481)] [gbkey=CDS]	#N/A	folB	dihydroneopterin aldolase	3	29	13	2	12	0	11	3	12	0	4	14	12	14	8	0	0	0
lcl|CP030093.1_prot_AWX11951.1_3914	[gene=folE] [locus_tag=DPM14_19785] [protein=GTP cyclohydrolase I FolE] [protein_id=AWX11951.1] [location=complement(4056313..4056921)] [gbkey=CDS]	#N/A	folE	GTP cyclohydrolase I FolE	3	6	14	3	0	2	3	4	7	0	0	0	7	4	6	0	0	0
lcl|CP030093.1_prot_AWX09538.1_1071	[gene=folP] [locus_tag=DPM14_05395] [protein=dihydropteroate synthase] [protein_id=AWX09538.1] [location=1130329..1131285] [gbkey=CDS]	Rv1207	folP	dihydropteroate synthase	3	2	6	1	0	0	4	0	1	0	2	0	2	5	1	2	0	0
lcl|CP030093.1_prot_AWX11950.1_3913	[gene=folP] [locus_tag=DPM14_19780] [protein=dihydropteroate synthase] [protein_id=AWX11950.1] [location=complement(4055474..4056316)] [gbkey=CDS]	#N/A	folP	dihydropteroate synthase	15	9	17	0	0	0	6	5	3	0	2	0	8	7	3	9	0	0
lcl|CP030093.1_prot_AWX12328.1_899	[gene=ftsE] [locus_tag=DPM14_04525] [protein=cell division ATP-binding protein FtsE] [protein_id=AWX12328.1] [location=948334..949023] [gbkey=CDS]	Rv3102c	ftsE	cell division ATP-binding protein FtsE	41	28	75	13	0	2	23	26	26	0	18	0	55	75	36	30	0	0
lcl|CP030093.1_prot_AWX11623.1_3521	[gene=fusA] [locus_tag=DPM14_17805] [protein=elongation factor G] [protein_id=AWX11623.1] [location=complement(3629217..3631322)] [gbkey=CDS]	Rv0684	fusA	elongation factor G	63	51	94	23	0	0	53	62	28	1	25	0	44	83	90	2	0	58
lcl|CP030093.1_prot_AWX10822.1_2559	[gene=gabT] [locus_tag=DPM14_12920] [protein=aspartate aminotransferase family protein] [protein_id=AWX10822.1] [location=2690818..2692167] [gbkey=CDS]	Rv2589	gabT	aspartate aminotransferase family protein	63	57	66	25	32	0	71	67	52	0	28	0	55	44	59	0	44	0
lcl|CP030093.1_prot_AWX09764.1_1317	[gene=gap] [locus_tag=DPM14_06650] [protein=aldehyde dehydrogenase] [protein_id=AWX09764.1] [location=1393950..1394969] [gbkey=CDS]	Rv1436	gap	aldehyde dehydrogenase	247	194	256	84	33	18	254	208	201	4	85	14	274	257	221	71	85	23
lcl|CP030093.1_prot_AWX10099.1_1712	[gene=gcvH] [locus_tag=DPM14_08635] [protein=glycine cleavage system protein GcvH] [protein_id=AWX10099.1] [location=1836401..1836805] [gbkey=CDS]	Rv1826	gcvH	glycine cleavage system protein GcvH	4	11	8	0	1	0	5	0	8	0	2	6	7	4	3	0	0	0
lcl|CP030093.1_prot_AWX10104.1_1717	[gene=gcvP] [locus_tag=DPM14_08660] [protein=glycine dehydrogenase] [protein_id=AWX10104.1] [location=1840270..1843095] [gbkey=CDS]	Rv1832	gcvP	glycine dehydrogenase	14	6	46	3	0	0	12	5	2	0	3	0	22	31	34	0	0	9
lcl|CP030093.1_prot_AWX10467.1_2137	[gene=gcvT] [locus_tag=DPM14_10765] [protein=glycine cleavage system aminomethyltransferase GcvT] [protein_id=AWX10467.1] [location=complement(2252416..2253555)] [gbkey=CDS]	Rv2211c	gcvT	glycine cleavage system aminomethyltransferase GcvT	19	15	26	5	0	0	19	10	8	1	12	0	33	33	10	9	2	0
lcl|CP030093.1_prot_AWX12115.1_4124	[gene=glf] [locus_tag=DPM14_20875] [protein=UDP-galactopyranose mutase] [protein_id=AWX12115.1] [location=complement(4279213..4280412)] [gbkey=CDS]	#N/A	glf	UDP-galactopyranose mutase	3	4	6	2	3	0	5	4	1	0	0	0	5	2	7	0	4	0
lcl|CP030093.1_prot_AWX11799.1_3735	[gene=glmS] [locus_tag=DPM14_18890] [protein=glutamine--fructose-6-phosphate aminotransferase] [protein_id=AWX11799.1] [location=complement(3862147..3864021)] [gbkey=CDS]	#N/A	glmS	glutamine--fructose-6-phosphate aminotransferase	8	12	18	1	4	0	15	15	8	0	2	0	14	21	28	0	0	12
lcl|CP030093.1_prot_AWX11307.1_3151	[gene=glmU] [locus_tag=DPM14_15920] [protein=bifunctional N-acetylglucosamine-1-phosphate uridyltransferase/glucosamine-1-phosphate acetyltransferase] [protein_id=AWX11307.1] [location=3276038..3277525] [gbkey=CDS]	Rv1018c	glmU	bifunctional N-acetylglucosamine-1-phosphate uridyltransferase/glucosamine-1-phosphate acetyltransferase	10	10	24	6	6	0	13	12	6	0	5	0	13	8	13	0	8	0
lcl|CP030093.1_prot_AWX10476.1_2147	[gene=glnA] [locus_tag=DPM14_10815] [protein=glutamine synthetase 1] [protein_id=AWX10476.1] [location=2263989..2265425] [gbkey=CDS]	Rv2220	glnA	glutamine synthetase 1	180	148	233	54	114	0	208	206	122	6	48	1	215	170	278	6	63	40
lcl|CP030093.1_prot_AWX12696.1_4008	[gene=glpK] [locus_tag=DPM14_20265] [protein=glycerol kinase] [protein_id=AWX12696.1] [location=complement(4145230..4146756)] [gbkey=CDS]	#N/A	glpK	glycerol kinase	11	11	12	3	1	0	8	11	5	0	3	0	11	6	7	0	11	0
lcl|CP030093.1_prot_AWX11236.1_3058	[gene=glpX] [locus_tag=DPM14_15445] [protein=fructose 1,6-bisphosphatase] [protein_id=AWX11236.1] [location=3185254..3186342] [gbkey=CDS]	Rv1099c	glpX	fructose 1,6-bisphosphatase	57	40	34	18	19	0	47	57	27	0	19	0	34	25	51	4	27	4
lcl|CP030093.1_prot_AWX12158.1_4182	[gene=gltD] [locus_tag=DPM14_21165] [protein=glutamate synthase] [protein_id=AWX12158.1] [location=complement(4336976..4338442)] [gbkey=CDS]	#N/A	gltD	glutamate synthase	4	3	3	0	2	0	1	0	0	0	0	0	1	2	5	0	1	0
lcl|CP030093.1_prot_AWX09839.1_1405	[gene=gmd] [locus_tag=DPM14_07090] [protein=GDP-mannose 4,6-dehydratase] [protein_id=AWX09839.1] [location=1485550..1486572] [gbkey=CDS]	Rv1511	gmd	GDP-mannose 4,6-dehydratase	18	16	17	4	0	0	15	7	7	0	5	0	16	20	2	9	8	0
lcl|CP030093.1_prot_AWX11216.1_3036	[gene=gnd] [locus_tag=DPM14_15335] [protein=decarboxylating 6-phosphogluconate dehydrogenase] [protein_id=AWX11216.1] [location=complement(3167787..3168809)] [gbkey=CDS]	Rv1122	gnd	decarboxylating 6-phosphogluconate dehydrogenase	50	25	59	11	1	0	35	30	20	0	13	0	78	73	30	28	4	2
lcl|CP030093.1_prot_AWX09065.1_513	[gene=gpmA] [locus_tag=DPM14_02585] [protein=2,3-bisphosphoglycerate-dependent phosphoglycerate mutase] [protein_id=AWX09065.1] [location=576642..577391] [gbkey=CDS]	Rv0489	gpmA	2,3-bisphosphoglycerate-dependent phosphoglycerate mutase	33	33	53	9	0	0	16	29	20	0	10	0	48	47	31	35	0	0
lcl|CP030093.1_prot_AWX09020.1_460	[gene=groL] [locus_tag=DPM14_02320] [protein=molecular chaperone GroEL] [protein_id=AWX09020.1] [location=526880..528502] [gbkey=CDS]	Rv0440	groL	molecular chaperone GroEL	1605	1592	1537	367	297	84	1497	1650	1368	213	412	145	1507	1511	1355	270	330	397
lcl|CP030093.1_prot_AWX11778.1_3705	[gene=groL] [locus_tag=DPM14_18740] [protein=molecular chaperone GroEL] [protein_id=AWX11778.1] [location=complement(3838685..3840304)] [gbkey=CDS]	#N/A	groL	molecular chaperone GroEL	443	393	424	107	136	16	405	446	361	35	122	29	397	328	403	54	113	102
lcl|CP030093.1_prot_AWX12222.1_6	[gene=gyrB] [locus_tag=DPM14_00030] [protein=DNA gyrase subunit B] [protein_id=AWX12222.1] [location=6598..8625] [gbkey=CDS]	Rv0005	gyrB	DNA gyrase subunit B	20	16	77	6	2	0	17	22	16	0	4	0	24	57	70	2	1	18
lcl|CP030093.1_prot_AWX09100.1_552	[gene=hemL] [locus_tag=DPM14_02780] [protein=glutamate-1-semialdehyde 2,1-aminomutase] [protein_id=AWX09100.1] [location=613027..614415] [gbkey=CDS]	Rv0524	hemL	glutamate-1-semialdehyde 2,1-aminomutase	46	30	64	16	24	1	53	42	30	0	16	1	70	44	55	8	14	0
lcl|CP030093.1_prot_AWX12386.1_1481	[gene=hisD] [locus_tag=DPM14_07470] [protein=histidinol dehydrogenase] [protein_id=AWX12386.1] [location=1572812..1574128] [gbkey=CDS]	Rv1599	hisD	histidinol dehydrogenase	1	0	0	0	0	0	1	0	1	0	0	0	1	1	1	0	0	0
lcl|CP030093.1_prot_AWX09908.1_1487	[gene=hisF] [locus_tag=DPM14_07500] [protein=imidazole glycerol phosphate synthase cyclase subunit] [protein_id=AWX09908.1] [location=1578082..1578885] [gbkey=CDS]	Rv1605	hisF	imidazole glycerol phosphate synthase cyclase subunit	15	11	31	5	0	0	13	7	6	0	3	0	32	26	8	10	0	0
lcl|CP030093.1_prot_AWX09357.1_857	[gene=hisN] [locus_tag=DPM14_04315] [protein=histidinol-phosphatase] [protein_id=AWX09357.1] [location=complement(913779..914561)] [gbkey=CDS]	Rv3137	hisN	histidinol-phosphatase	1	3	4	0	0	0	4	0	2	0	0	0	6	6	0	1	0	0
lcl|CP030093.1_prot_AWX08793.1_204	[gene=ilvD] [locus_tag=DPM14_01035] [protein=dihydroxy-acid dehydratase] [protein_id=AWX08793.1] [location=complement(218251..219978)] [gbkey=CDS]	Rv0189c	ilvD	dihydroxy-acid dehydratase	22	30	53	6	23	0	28	15	19	0	5	3	43	22	40	0	11	5
lcl|CP030093.1_prot_AWX10178.1_1801	[gene=katG] [locus_tag=DPM14_09080] [protein=catalase peroxidase] [protein_id=AWX10178.1] [location=complement(1918336..1920558)] [gbkey=CDS]	Rv1908c	katG	catalase peroxidase	173	144	191	57	13	0	157	166	113	2	42	1	96	175	218	9	27	120
lcl|CP030093.1_prot_AWX09578.1_1115	[gene=kgd] [locus_tag=DPM14_05615] [protein=multifunctional 2-oxoglutarate metabolism protein SucA] [protein_id=AWX09578.1] [location=complement(1168393..1172088)] [gbkey=CDS]	Rv1248c	kgd	multifunctional 2-oxoglutarate metabolism protein SucA	127	82	128	32	0	1	120	107	93	13	31	0	123	152	192	0	4	68
lcl|CP030093.1_prot_AWX11096.1_2889	[gene=lepB] [locus_tag=DPM14_14590] [protein=signal peptidase I] [protein_id=AWX11096.1] [location=complement(2981529..2982413)] [gbkey=CDS]	Rv2903c	lepB	signal peptidase I	7	5	20	1	0	0	8	6	1	0	1	0	24	35	4	5	0	0
lcl|CP030093.1_prot_AWX12037.1_4024	[gene=leuA] [locus_tag=DPM14_20345] [protein=2-isopropylmalate synthase] [protein_id=AWX12037.1] [location=4160768..4162702] [gbkey=CDS]	#N/A	leuA	2-isopropylmalate synthase	39	28	77	10	6	0	35	27	13	0	21	0	37	86	84	1	1	37
lcl|CP030093.1_prot_AWX11175.1_2985	[gene=leuC] [locus_tag=DPM14_15070] [protein=3-isopropylmalate dehydratase large subunit] [protein_id=AWX11175.1] [location=complement(3113889..3115310)] [gbkey=CDS]	Rv2988c	leuC	3-isopropylmalate dehydratase large subunit	1	0	2	0	0	0	1	1	0	0	0	0	2	1	4	0	0	0
lcl|CP030093.1_prot_AWX11174.1_2984	[gene=leuD] [locus_tag=DPM14_15065] [protein=3-isopropylmalate dehydratase small subunit] [protein_id=AWX11174.1] [location=complement(3113268..3113864)] [gbkey=CDS]	Rv2987c	leuD	3-isopropylmalate dehydratase small subunit	16	20	21	10	0	21	6	26	35	0	15	0	28	43	23	0	0	0
lcl|CP030093.1_prot_AWX12437.1_1973	[gene=lnt] [locus_tag=DPM14_09940] [protein=apolipoprotein N-acyltransferase] [protein_id=AWX12437.1] [location=complement(2084310..2086934)] [gbkey=CDS]	Rv2051c	lnt	apolipoprotein N-acyltransferase	9	9	27	1	0	0	15	15	10	0	2	0	33	33	20	2	0	0
lcl|CP030093.1_prot_AWX09039.1_485	[gene=lpdA] [locus_tag=DPM14_02445] [protein=dihydrolipoyl dehydrogenase] [protein_id=AWX09039.1] [location=550886..552280] [gbkey=CDS]	Rv0462	lpdA	dihydrolipoyl dehydrogenase	107	105	91	36	49	1	104	98	77	1	29	0	127	56	148	1	63	11
lcl|CP030093.1_prot_AWX09622.1_1164	[gene=lysA] [locus_tag=DPM14_05865] [protein=diaminopimelate decarboxylase] [protein_id=AWX09622.1] [location=1227128..1228471] [gbkey=CDS]	Rv1293	lysA	diaminopimelate decarboxylase	4	11	12	4	2	0	6	4	8	0	1	0	12	6	8	0	8	0
lcl|CP030093.1_prot_AWX11940.1_3903	[gene=lysS] [locus_tag=DPM14_19730] [protein=lysine--tRNA ligase] [protein_id=AWX11940.1] [location=complement(4047759..4049276)] [gbkey=CDS]	#N/A	lysS	lysine--tRNA ligase	4	1	21	3	1	0	3	5	1	0	3	0	13	7	12	0	0	0
lcl|CP030093.1_prot_AWX09249.1_727	[gene=manA] [locus_tag=DPM14_03660] [protein=mannose-6-phosphate isomerase, class I] [protein_id=AWX09249.1] [location=780898..782124] [gbkey=CDS]	Rv3255c	manA	mannose-6-phosphate isomerase, class I	9	5	14	6	6	0	10	7	5	0	6	0	12	14	16	0	5	0
lcl|CP030093.1_prot_AWX11055.1_2844	[gene=map] [locus_tag=DPM14_14365] [protein=methionine aminopeptidase] [protein_id=AWX11055.1] [location=complement(2941614..2942471)] [gbkey=CDS]	Rv2861c	map	methionine aminopeptidase	31	21	37	9	1	0	26	25	11	0	7	0	41	35	20	14	2	0
lcl|CP030093.1_prot_AWX11571.1_3466	[gene=map] [locus_tag=DPM14_17530] [protein=methionine aminopeptidase] [protein_id=AWX11571.1] [location=complement(3586229..3587029)] [gbkey=CDS]	Rv0734	map	methionine aminopeptidase	8	4	24	1	0	0	4	3	1	0	6	0	13	18	0	8	0	0
lcl|CP030093.1_prot_AWX11256.1_3080	[gene=mca] [locus_tag=DPM14_15555] [protein=mycothiol S-conjugate amidase] [protein_id=AWX11256.1] [location=complement(3206548..3207414)] [gbkey=CDS]	Rv1082	mca	mycothiol S-conjugate amidase	25	9	18	10	0	0	19	12	9	0	8	0	14	25	9	11	0	0
lcl|CP030093.1_prot_AWX12576.1_3025	[gene=metE] [locus_tag=DPM14_15280] [protein=5-methyltetrahydropteroyltriglutamate--homocysteine methyltransferase] [protein_id=AWX12576.1] [location=3152593..3154872] [gbkey=CDS]	Rv1133c	metE	5-methyltetrahydropteroyltriglutamate--homocysteine methyltransferase	896	919	1239	168	171	73	899	926	785	89	186	44	1063	1261	1172	149	143	353
lcl|CP030093.1_prot_AWX11612.1_3509	[gene=mftD] [locus_tag=DPM14_17745] [protein=alpha-hydroxy-acid oxidizing enzyme] [protein_id=AWX11612.1] [location=complement(3619282..3620472)] [gbkey=CDS]	Rv0694	mftD	alpha-hydroxy-acid oxidizing enzyme	4	4	11	1	1	0	6	4	5	0	3	1	5	5	7	0	5	0
lcl|CP030093.1_prot_AWX11934.1_3897	[gene=mhuD] [locus_tag=DPM14_19700] [protein=heme-degrading monooxygenase HmoB] [protein_id=AWX11934.1] [location=4040393..4040710] [gbkey=CDS]	#N/A	mhuD	heme-degrading monooxygenase HmoB	5	9	7	2	6	0	8	2	5	0	6	5	8	4	9	0	0	0
lcl|CP030093.1_prot_AWX08809.1_221	[gene=mmpL3] [locus_tag=DPM14_01120] [protein=trehalose monomycolate RND transporter MmpL3] [protein_id=AWX08809.1] [location=complement(242742..245576)] [gbkey=CDS]	Rv0206c	mmpL3	trehalose monomycolate RND transporter MmpL3	11	8	15	1	0	0	10	8	8	6	0	0	36	15	26	0	0	0
lcl|CP030093.1_prot_AWX09028.1_470	[gene=mmpL4] [locus_tag=DPM14_02370] [protein=siderophore RND transporter MmpL4] [protein_id=AWX09028.1] [location=complement(536860..539763)] [gbkey=CDS]	Rv0450c	mmpL4	siderophore RND transporter MmpL4	25	12	5	4	0	0	8	9	13	8	2	0	29	12	20	1	0	0
lcl|CP030093.1_prot_AWX11132.1_2930	[gene=mmpL7] [locus_tag=DPM14_14795] [protein=phthiocerol dimycocerosate RND transporter MmpL7] [protein_id=AWX11132.1] [location=3054185..3056947] [gbkey=CDS]	Rv2942	mmpL7	phthiocerol dimycocerosate RND transporter MmpL7	11	4	8	2	0	0	6	4	5	1	2	0	20	14	18	0	0	3
lcl|CP030093.1_prot_AWX11551.1_3441	[gene=mmsA] [locus_tag=DPM14_17405] [protein=methylmalonate-semialdehyde dehydrogenase (CoA acylating)] [protein_id=AWX11551.1] [location=3567873..3569405] [gbkey=CDS]	Rv0753c	mmsA	methylmalonate-semialdehyde dehydrogenase (CoA acylating)	37	22	41	9	22	0	43	26	12	0	6	1	37	25	57	0	18	0
lcl|CP030093.1_prot_AWX11453.1_3321	[gene=moaC] [locus_tag=DPM14_16780] [protein=cyclic pyranopterin monophosphate synthase MoaC] [protein_id=AWX11453.1] [location=complement(3450728..3451231)] [gbkey=CDS]	Rv0864	moaC	cyclic pyranopterin monophosphate synthase MoaC	6	22	12	2	4	14	6	7	27	0	1	11	10	18	11	0	0	0
lcl|CP030093.1_prot_AWX09186.1_654	[gene=moaD] [locus_tag=DPM14_03295] [protein=molybdopterin converting factor subunit 1] [protein_id=AWX09186.1] [location=707528..708193] [gbkey=CDS]	Rv3323c	moaD	molybdopterin converting factor subunit 1	1	0	5	0	1	0	1	1	0	0	0	0	2	2	0	0	1	0
lcl|CP030093.1_prot_AWX09503.1_1033	[gene=mshB] [locus_tag=DPM14_05205] [protein=N-acetyl-1-D-myo-inositol-2-amino-2-deoxy-alpha-D-glucopyranoside deacetylase] [protein_id=AWX09503.1] [location=1079441..1080352] [gbkey=CDS]	Rv1170	mshB	N-acetyl-1-D-myo-inositol-2-amino-2-deoxy-alpha-D-glucopyranoside deacetylase	7	4	6	7	0	0	7	4	3	0	2	0	13	12	2	3	0	0
lcl|CP030093.1_prot_AWX11490.1_3374	[gene=mshD] [locus_tag=DPM14_17065] [protein=mycothiol synthase] [protein_id=AWX11490.1] [location=complement(3501143..3502090)] [gbkey=CDS]	Rv0819	mshD	mycothiol synthase	2	2	9	0	0	0	2	1	0	0	0	0	9	11	0	4	0	0
lcl|CP030093.1_prot_AWX11046.1_2835	[gene=mtr] [locus_tag=DPM14_14320] [protein=mycothione reductase] [protein_id=AWX11046.1] [location=2933659..2935038] [gbkey=CDS]	Rv2855	mtr	mycothione reductase	1	2	0	0	0	0	1	1	2	0	1	0	2	1	0	0	4	0
lcl|CP030093.1_prot_AWX12205.1_4236	[gene=mviN] [locus_tag=DPM14_21435] [protein=peptidoglycan biosynthesis protein MviN] [protein_id=AWX12205.1] [location=4403625..4407179] [gbkey=CDS]	#N/A	mviN	peptidoglycan biosynthesis protein MviN	45	34	99	17	2	0	42	41	28	0	24	0	67	73	61	16	4	6
lcl|CP030093.1_prot_AWX08893.1_310	[gene=mycP3] [locus_tag=DPM14_01565] [protein=type VII secretion system ESX-3 serine protease mycosin MycP3] [protein_id=AWX08893.1] [location=352815..354200] [gbkey=CDS]	Rv0291	mycP3	type VII secretion system ESX-3 serine protease mycosin MycP3	4	6	2	1	3	0	8	1	1	0	0	0	6	2	10	0	2	0
lcl|CP030093.1_prot_AWX10072.1_1680	[gene=mycP5] [locus_tag=DPM14_08475] [protein=type VII secretion system ESX-5 serine protease mycosin MycP5] [protein_id=AWX10072.1] [location=1798169..1799926] [gbkey=CDS]	Rv1796	mycP5	type VII secretion system ESX-5 serine protease mycosin MycP5	5	5	2	0	0	0	3	1	2	0	0	0	2	5	1	2	0	0
lcl|CP030093.1_prot_AWX09496.1_1025	[gene=narH] [locus_tag=DPM14_05165] [protein=nitrate reductase subunit beta] [protein_id=AWX09496.1] [location=1070202..1071878] [gbkey=CDS]	Rv1162	narH	nitrate reductase subunit beta	6	11	6	1	1	0	11	11	9	0	0	0	7	3	15	0	6	5
lcl|CP030093.1_prot_AWX10368.1_2020	[gene=pafA] [locus_tag=DPM14_10175] [protein=Pup--protein ligase] [protein_id=AWX10368.1] [location=complement(2131578..2132936)] [gbkey=CDS]	Rv2097c	pafA	Pup--protein ligase	23	18	43	10	8	1	30	24	11	0	9	0	26	25	33	2	13	1
lcl|CP030093.1_prot_AWX10482.1_2153	[gene=panB] [locus_tag=DPM14_10845] [protein=3-methyl-2-oxobutanoate hydroxymethyltransferase] [protein_id=AWX10482.1] [location=2274116..2274961] [gbkey=CDS]	Rv2225	panB	3-methyl-2-oxobutanoate hydroxymethyltransferase	4	6	4	2	0	0	1	3	1	0	1	0	2	3	1	4	0	0
lcl|CP030093.1_prot_AWX10731.1_2454	[gene=pdhA] [locus_tag=DPM14_12385] [protein=3-methyl-2-oxobutanoate dehydrogenase subunit alpha] [protein_id=AWX10731.1] [location=complement(2585458..2586561)] [gbkey=CDS]	Rv2497c	pdhA	3-methyl-2-oxobutanoate dehydrogenase subunit alpha	4	7	42	4	0	0	14	7	3	0	5	0	48	55	10	0	5	0
lcl|CP030093.1_prot_AWX10839.1_2578	[gene=pdxH] [locus_tag=DPM14_13015] [protein=pyridoxine/pyridoxamine 5'-phosphate oxidase] [protein_id=AWX10839.1] [location=2708656..2709330] [gbkey=CDS]	Rv2607	pdxH	pyridoxine/pyridoxamine 5'-phosphate oxidase	28	20	25	15	0	21	8	24	22	0	9	0	29	25	24	0	0	0
lcl|CP030093.1_prot_AWX10706.1_2423	[gene=pepN] [locus_tag=DPM14_12225] [protein=aminopeptidase N] [protein_id=AWX10706.1] [location=2544809..2547394] [gbkey=CDS]	Rv2467	pepN	aminopeptidase N	10	12	56	2	0	0	14	11	9	0	2	0	16	47	52	0	1	3
lcl|CP030093.1_prot_AWX10415.1_2075	[gene=pgeF] [locus_tag=DPM14_10455] [protein=peptidoglycan editing factor PgeF] [protein_id=AWX10415.1] [location=complement(2185407..2186159)] [gbkey=CDS]	Rv2149c	pgeF	peptidoglycan editing factor PgeF	6	7	14	2	0	0	1	1	5	0	2	0	10	9	7	7	0	0
lcl|CP030093.1_prot_AWX09765.1_1318	[gene=pgk] [locus_tag=DPM14_06655] [protein=phosphoglycerate kinase] [protein_id=AWX09765.1] [location=1394972..1396210] [gbkey=CDS]	Rv1437	pgk	phosphoglycerate kinase	50	28	64	15	12	0	52	47	28	0	12	0	69	51	39	1	34	1
lcl|CP030093.1_prot_AWX09208.1_679	[gene=phoU] [locus_tag=DPM14_03420] [protein=phosphate-specific transport system accessory protein PhoU] [protein_id=AWX09208.1] [location=729723..730388] [gbkey=CDS]	Rv3301c	phoU	phosphate-specific transport system accessory protein PhoU	18	11	25	5	0	1	6	6	15	0	3	0	17	29	14	14	0	0
lcl|CP030093.1_prot_AWX08634.1_16	[gene=pknB] [locus_tag=DPM14_00090] [protein=Stk1 family PASTA domain-containing Ser/Thr kinase] [protein_id=AWX08634.1] [location=complement(16948..18828)] [gbkey=CDS]	Rv0014c	pknB	Stk1 family PASTA domain-containing Ser/Thr kinase	36	29	52	17	5	0	38	42	19	0	14	0	34	42	30	5	18	2
lcl|CP030093.1_prot_AWX09928.1_1512	[gene=polA] [locus_tag=DPM14_07630] [protein=DNA polymerase I] [protein_id=AWX09928.1] [location=1603894..1606608] [gbkey=CDS]	Rv1629	polA	DNA polymerase I	27	17	77	8	1	0	37	26	15	0	9	0	20	57	76	0	4	18
lcl|CP030093.1_prot_AWX09269.1_749	[gene=ppk2] [locus_tag=DPM14_03770] [protein=polyphosphate kinase 2] [protein_id=AWX09269.1] [location=807409..808296] [gbkey=CDS]	Rv3232c	ppk2	polyphosphate kinase 2	1	1	4	0	0	0	2	0	0	0	0	0	6	10	0	0	0	0
lcl|CP030093.1_prot_AWX11122.1_2919	[gene=ppsA] [locus_tag=DPM14_14740] [protein=phthiocerol type I polyketide synthase PpsA] [protein_id=AWX11122.1] [location=3014560..3020190] [gbkey=CDS]	Rv2931	ppsA	phthiocerol type I polyketide synthase PpsA	40	23	77	9	0	0	63	41	44	8	6	0	128	114	100	0	0	7
lcl|CP030093.1_prot_AWX11123.1_2920	[gene=ppsB] [locus_tag=DPM14_14745] [protein=phthiocerol type I polyketide synthase PpsB] [protein_id=AWX11123.1] [location=3020187..3024803] [gbkey=CDS]	Rv2932	ppsB	phthiocerol type I polyketide synthase PpsB	1	2	10	1	0	0	3	3	6	0	0	0	23	10	11	1	0	1
lcl|CP030093.1_prot_AWX11124.1_2921	[gene=ppsC] [locus_tag=DPM14_14750] [protein=phthiocerol type I polyketide synthase PpsC] [protein_id=AWX11124.1] [location=3024800..3031366] [gbkey=CDS]	Rv2933	ppsC	phthiocerol type I polyketide synthase PpsC	49	26	63	10	0	0	61	56	44	13	7	0	123	88	102	0	0	7
lcl|CP030093.1_prot_AWX11125.1_2922	[gene=ppsD] [locus_tag=DPM14_14755] [protein=phthiocerol type I polyketide synthase PpsD] [protein_id=AWX11125.1] [location=3031363..3036846] [gbkey=CDS]	Rv2934	ppsD	phthiocerol type I polyketide synthase PpsD	5	3	19	0	0	0	13	5	5	0	0	0	47	27	27	0	0	0
lcl|CP030093.1_prot_AWX11126.1_2923	[gene=ppsE] [locus_tag=DPM14_14760] [protein=phthiocerol type I polyketide synthase PpsE] [protein_id=AWX11126.1] [location=3036852..3041318] [gbkey=CDS]	Rv2935	ppsE	phthiocerol type I polyketide synthase PpsE	126	93	121	31	3	2	126	111	94	30	20	0	228	182	208	0	2	30
lcl|CP030093.1_prot_AWX10380.1_2033	[gene=prcA] [locus_tag=DPM14_10240] [protein=proteasome subunit alpha] [protein_id=AWX10380.1] [location=complement(2146597..2147343)] [gbkey=CDS]	Rv2109c	prcA	proteasome subunit alpha	53	39	42	11	0	2	48	26	34	0	15	4	47	42	18	22	0	0
lcl|CP030093.1_prot_AWX10381.1_2034	[gene=prcB] [locus_tag=DPM14_10245] [protein=proteasome subunit beta] [protein_id=AWX10381.1] [location=complement(2147340..2148215)] [gbkey=CDS]	Rv2110c	prcB	proteasome subunit beta	76	57	85	27	1	46	29	68	78	0	36	6	77	106	74	30	0	0
lcl|CP030093.1_prot_AWX09630.1_1172	[gene=prfA] [locus_tag=DPM14_05905] [protein=peptide chain release factor 1] [protein_id=AWX09630.1] [location=1234481..1235554] [gbkey=CDS]	Rv1299	prfA	peptide chain release factor 1	2	4	3	1	0	1	3	5	3	0	3	0	5	9	3	0	4	0
lcl|CP030093.1_prot_AWX12327.1_896	[gene=prfB] [locus_tag=DPM14_04510] [protein=peptide chain release factor 2] [protein_id=AWX12327.1] [location=945820..946935] [gbkey=CDS]	Rv3105c	prfB	peptide chain release factor 2	22	15	20	7	8	1	26	16	15	0	12	0	15	13	20	0	13	0
lcl|CP030093.1_prot_AWX11384.1_3246	[gene=pstS] [locus_tag=DPM14_16400] [protein=phosphate-binding protein PstS] [protein_id=AWX11384.1] [location=complement(3370872..3371996)] [gbkey=CDS]	Rv0934	pstS	phosphate-binding protein PstS	44	32	46	10	0	0	41	37	25	0	15	0	58	38	17	28	1	0
lcl|CP030093.1_prot_AWX11386.1_3248	[gene=pstS] [locus_tag=DPM14_16410] [protein=phosphate-binding protein PstS] [protein_id=AWX11386.1] [location=3373063..3374175] [gbkey=CDS]	Rv0932c	pstS	phosphate-binding protein PstS	114	71	45	27	4	1	79	60	50	0	24	0	87	79	36	60	12	3
lcl|CP030093.1_prot_AWX11390.1_3252	[gene=pstS] [locus_tag=DPM14_16430] [protein=phosphate ABC transporter substrate-binding protein PstS] [protein_id=AWX11390.1] [location=complement(3378096..3379208)] [gbkey=CDS]	Rv0928	pstS	phosphate ABC transporter substrate-binding protein PstS	21	13	13	8	0	0	21	15	9	0	7	0	20	23	9	11	1	0
lcl|CP030093.1_prot_AWX11361.1_3220	[gene=purH] [locus_tag=DPM14_16270] [protein=bifunctional phosphoribosylaminoimidazolecarboxamide formyltransferase/IMP cyclohydrolase PurH] [protein_id=AWX11361.1] [location=complement(3344335..3345906)] [gbkey=CDS]	Rv0957	purH	bifunctional phosphoribosylaminoimidazolecarboxamide formyltransferase/IMP cyclohydrolase PurH	6	8	12	3	7	0	12	8	6	0	1	0	15	6	17	0	7	0
lcl|CP030093.1_prot_AWX11149.1_2955	[gene=purU] [locus_tag=DPM14_14920] [protein=formyltetrahydrofolate deformylase] [protein_id=AWX11149.1] [location=3085651..3086583] [gbkey=CDS]	Rv2964	purU	formyltetrahydrofolate deformylase	3	2	1	1	0	0	1	0	1	0	0	0	4	1	1	1	0	0
lcl|CP030093.1_prot_AWX09917.1_1500	[gene=pyk] [locus_tag=DPM14_07565] [protein=pyruvate kinase] [protein_id=AWX09917.1] [location=1589418..1590836] [gbkey=CDS]	Rv1617	pyk	pyruvate kinase	28	27	43	9	20	0	35	23	22	0	11	6	43	30	64	0	18	1
lcl|CP030093.1_prot_AWX09717.1_1264	[gene=pyrF] [locus_tag=DPM14_06385] [protein=orotidine 5'-phosphate decarboxylase] [protein_id=AWX09717.1] [location=1341067..1341891] [gbkey=CDS]	Rv1385	pyrF	orotidine 5'-phosphate decarboxylase	5	5	8	1	0	0	1	5	5	0	2	0	6	7	6	4	0	0
lcl|CP030093.1_prot_AWX09673.1_1216	[gene=rdgB] [locus_tag=DPM14_06140] [protein=non-canonical purine NTP pyrophosphatase, RdgB/HAM1 family] [protein_id=AWX09673.1] [location=1288197..1288811] [gbkey=CDS]	Rv1341	rdgB	non-canonical purine NTP pyrophosphatase, RdgB/HAM1 family	5	5	16	1	0	0	3	6	5	0	4	0	12	9	5	0	0	0
lcl|CP030093.1_prot_AWX09985.1_1583	[gene=recN] [locus_tag=DPM14_07985] [protein=DNA repair protein RecN] [protein_id=AWX09985.1] [location=1694301..1696064] [gbkey=CDS]	Rv1696	recN	DNA repair protein RecN	4	3	18	1	1	0	4	4	3	0	2	0	5	4	16	0	1	2
lcl|CP030093.1_prot_AWX11824.1_3764	[gene=rfbB] [locus_tag=DPM14_19035] [protein=dTDP-glucose 4,6-dehydratase] [protein_id=AWX11824.1] [location=3889024..3890019] [gbkey=CDS]	#N/A	rfbB	dTDP-glucose 4,6-dehydratase	18	13	23	6	0	0	19	15	6	0	7	0	23	19	11	7	5	0
lcl|CP030093.1_prot_AWX09738.1_1289	[gene=ribD] [locus_tag=DPM14_06510] [protein=bifunctional diaminohydroxyphosphoribosylaminopyrimidine deaminase/5-amino-6-(5-phosphoribosylamino)uracil reductase] [protein_id=AWX09738.1] [location=1365816..1366835] [gbkey=CDS]	Rv1409	ribD	bifunctional diaminohydroxyphosphoribosylaminopyrimidine deaminase/5-amino-6-(5-phosphoribosylamino)uracil reductase	15	7	8	9	0	0	12	11	8	0	10	0	24	22	11	12	0	0
lcl|CP030093.1_prot_AWX11662.1_3567	[gene=rplK] [locus_tag=DPM14_18035] [protein=50S ribosomal protein L11] [protein_id=AWX11662.1] [location=complement(3678890..3679318)] [gbkey=CDS]	Rv0640	rplK	50S ribosomal protein L11	8	14	25	5	5	1	8	8	15	0	3	7	21	16	17	0	0	0
lcl|CP030093.1_prot_AWX11097.1_2890	[gene=rplS] [locus_tag=DPM14_14595] [protein=50S ribosomal protein L19] [protein_id=AWX11097.1] [location=complement(2982471..2982812)] [gbkey=CDS]	Rv2904c	rplS	50S ribosomal protein L19	8	14	22	6	2	2	10	8	17	0	5	8	28	21	11	0	0	0
lcl|CP030093.1_prot_AWX10685.1_2397	[gene=rplU] [locus_tag=DPM14_12085] [protein=50S ribosomal protein L21] [protein_id=AWX10685.1] [location=complement(2515870..2516181)] [gbkey=CDS]	Rv2442c	rplU	50S ribosomal protein L21	1	1	4	0	0	0	2	0	2	0	0	3	5	7	0	0	0	0
lcl|CP030093.1_prot_AWX11598.1_3494	[gene=rplV] [locus_tag=DPM14_17670] [protein=50S ribosomal protein L22] [protein_id=AWX11598.1] [location=complement(3609417..3610010)] [gbkey=CDS]	Rv0706	rplV	50S ribosomal protein L22	6	9	19	1	0	1	6	6	7	0	0	0	15	16	6	2	0	0
lcl|CP030093.1_prot_AWX11342.1_3195	[gene=rpmF] [locus_tag=DPM14_16145] [protein=50S ribosomal protein L32] [protein_id=AWX11342.1] [location=complement(3319039..3319212)] [gbkey=CDS]	Rv0979A	rpmF	50S ribosomal protein L32	5	6	7	3	3	1	3	6	6	0	2	3	12	3	10	0	0	0
lcl|CP030093.1_prot_AWX11668.1_3573	[gene=rpmG] [locus_tag=DPM14_18070] [protein=50S ribosomal protein L33] [protein_id=AWX11668.1] [location=complement(3682461..3682628)] [gbkey=CDS]	Rv0634B	rpmG	50S ribosomal protein L33	5	10	5	5	1	1	8	5	6	5	2	2	9	8	11	0	0	2
lcl|CP030093.1_prot_AWX11085.1_2876	[gene=rpsB] [locus_tag=DPM14_14525] [protein=30S ribosomal protein S2] [protein_id=AWX11085.1] [location=complement(2967678..2968541)] [gbkey=CDS]	Rv2890c	rpsB	30S ribosomal protein S2	161	113	157	36	17	16	166	151	125	2	38	2	168	166	100	47	33	10
lcl|CP030093.1_prot_AWX11817.1_3757	[gene=rpsD] [locus_tag=DPM14_19000] [protein=30S ribosomal protein S4] [protein_id=AWX11817.1] [location=complement(3885789..3886394)] [gbkey=CDS]	#N/A	rpsD	30S ribosomal protein S4	84	77	126	21	4	44	41	96	88	0	25	7	115	90	104	7	0	0
lcl|CP030093.1_prot_AWX11583.1_3479	[gene=rpsE] [locus_tag=DPM14_17595] [protein=30S ribosomal protein S5] [protein_id=AWX11583.1] [location=complement(3598709..3599371)] [gbkey=CDS]	Rv0721	rpsE	30S ribosomal protein S5	17	11	31	5	0	8	8	13	9	0	6	1	25	20	21	3	0	0
lcl|CP030093.1_prot_AWX08671.1_58	[gene=rpsR] [locus_tag=DPM14_00305] [protein=30S ribosomal protein S18] [protein_id=AWX08671.1] [location=60636..60890] [gbkey=CDS]	Rv0055	rpsR	30S ribosomal protein S18	10	22	28	7	9	6	14	12	30	3	6	18	37	23	23	0	0	1
lcl|CP030093.1_prot_AWX10000.1_1598	[gene=scpB] [locus_tag=DPM14_08060] [protein=SMC-Scp complex subunit ScpB] [protein_id=AWX10000.1] [location=1712764..1713459] [gbkey=CDS]	Rv1710	scpB	SMC-Scp complex subunit ScpB	7	3	1	0	0	0	1	0	0	0	0	0	2	3	0	2	0	0
lcl|CP030093.1_prot_AWX10095.1_1707	[gene=secA2] [locus_tag=DPM14_08610] [protein=accessory Sec system translocase SecA2] [protein_id=AWX10095.1] [location=1830906..1833332] [gbkey=CDS]	Rv1821	secA2	accessory Sec system translocase SecA2	67	61	145	26	6	2	70	72	41	0	22	1	75	115	125	10	8	31
lcl|CP030093.1_prot_AWX10820.1_2556	[gene=secD] [locus_tag=DPM14_12905] [protein=protein translocase subunit SecD] [protein_id=AWX10820.1] [location=complement(2688473..2690194)] [gbkey=CDS]	Rv2587c	secD	protein translocase subunit SecD	34	23	41	13	0	19	16	38	37	0	15	0	41	49	29	16	0	0
lcl|CP030093.1_prot_AWX09449.1_965	[gene=serB] [locus_tag=DPM14_04865] [protein=phosphoserine phosphatase SerB] [protein_id=AWX09449.1] [location=1016603..1017832] [gbkey=CDS]	Rv3042c	serB	phosphoserine phosphatase SerB	2	6	11	4	0	0	8	8	6	0	3	0	13	22	9	0	8	0
lcl|CP030093.1_prot_AWX11115.1_2908	[gene=smc] [locus_tag=DPM14_14685] [protein=chromosome partition protein Smc] [protein_id=AWX11115.1] [location=complement(3003307..3006924)] [gbkey=CDS]	Rv2922c	smc	chromosome partition protein Smc	21	9	24	7	0	0	15	11	10	5	6	0	25	23	34	0	0	8
lcl|CP030093.1_prot_AWX11580.1_3476	[gene=sppA] [locus_tag=DPM14_17580] [protein=signal peptide peptidase SppA] [protein_id=AWX11580.1] [location=complement(3596165..3598036)] [gbkey=CDS]	Rv0724	sppA	signal peptide peptidase SppA	20	27	77	9	6	3	37	39	25	0	9	0	67	40	37	9	9	6
lcl|CP030093.1_prot_AWX10470.1_2141	[gene=sucB] [locus_tag=DPM14_10785] [protein=dihydrolipoyllysine-residue acetyltransferase component of pyruvate dehydrogenase complex] [protein_id=AWX10470.1] [location=2258339..2260000] [gbkey=CDS]	Rv2215	sucB	dihydrolipoyllysine-residue acetyltransferase component of pyruvate dehydrogenase complex	531	458	492	117	33	16	408	452	303	42	191	47	339	469	535	86	37	219
lcl|CP030093.1_prot_AWX09792.1_1350	[gene=sufC] [locus_tag=DPM14_06815] [protein=Fe-S cluster assembly ATPase SufC] [protein_id=AWX09792.1] [location=1431835..1432635] [gbkey=CDS]	Rv1463	sufC	Fe-S cluster assembly ATPase SufC	8	18	32	4	2	0	15	10	11	0	3	1	29	41	10	7	0	0
lcl|CP030093.1_prot_AWX09791.1_1349	[gene=sufD] [locus_tag=DPM14_06810] [protein=Fe-S cluster assembly protein SufD] [protein_id=AWX09791.1] [location=1430645..1431838] [gbkey=CDS]	Rv1462	sufD	Fe-S cluster assembly protein SufD	2	6	13	0	2	0	6	2	3	0	1	0	7	6	9	0	4	0
lcl|CP030093.1_prot_AWX09779.1_1333	[gene=tal] [locus_tag=DPM14_06730] [protein=transaldolase] [protein_id=AWX09779.1] [location=complement(1407587..1408708)] [gbkey=CDS]	Rv1448c	tal	transaldolase	86	54	94	22	54	0	97	92	56	0	24	0	94	66	106	2	59	3
lcl|CP030093.1_prot_AWX12443.1_2017	[gene=tatA] [locus_tag=DPM14_10160] [protein=twin-arginine translocase TatA/TatE family subunit] [protein_id=AWX12443.1] [location=complement(2129305..2129556)] [gbkey=CDS]	Rv2094c	tatA	twin-arginine translocase TatA/TatE family subunit	7	3	12	1	0	0	4	6	5	0	3	2	7	8	3	0	0	0
lcl|CP030093.1_prot_AWX10837.1_2576	[gene=tesB] [locus_tag=DPM14_13005] [protein=acyl-CoA thioesterase II] [protein_id=AWX10837.1] [location=complement(2706755..2707600)] [gbkey=CDS]	Rv2605c	tesB	acyl-CoA thioesterase II	1	1	7	0	0	0	2	2	0	0	0	0	6	9	1	5	0	0
lcl|CP030093.1_prot_AWX08999.1_434	[gene=thiO] [locus_tag=DPM14_02190] [protein=glycine oxidase ThiO] [protein_id=AWX08999.1] [location=499421..500443] [gbkey=CDS]	Rv0415	thiO	glycine oxidase ThiO	1	3	3	0	0	0	1	0	0	0	0	0	4	7	0	1	0	0
lcl|CP030093.1_prot_AWX11980.1_3951	[gene=topA] [locus_tag=DPM14_19975] [protein=DNA topoisomerase 1] [protein_id=AWX11980.1] [location=complement(4091010..4093814)] [gbkey=CDS]	#N/A	topA	DNA topoisomerase 1	30	12	68	8	0	2	27	20	15	0	14	1	34	41	58	1	0	3
lcl|CP030093.1_prot_AWX08733.1_134	[gene=treS] [locus_tag=DPM14_00685] [protein=trehalose synthase/amylase TreS] [protein_id=AWX08733.1] [location=150578..152383] [gbkey=CDS]	Rv0126	treS	trehalose synthase/amylase TreS	8	2	19	4	1	0	13	5	2	0	2	0	7	10	21	0	0	9
lcl|CP030093.1_prot_AWX12388.1_1494	[gene=trpB] [locus_tag=DPM14_07535] [protein=tryptophan synthase subunit beta] [protein_id=AWX12388.1] [location=1584356..1585588] [gbkey=CDS]	Rv1612	trpB	tryptophan synthase subunit beta	51	76	49	19	18	0	61	55	43	0	18	0	60	43	44	22	40	1
lcl|CP030093.1_prot_AWX11707.1_3616	[gene=trpS] [locus_tag=DPM14_18295] [protein=tryptophan--tRNA ligase] [protein_id=AWX11707.1] [location=complement(3721752..3722762)] [gbkey=CDS]	Rv3336c	trpS	tryptophan--tRNA ligase	39	28	31	10	0	1	35	40	22	0	21	2	56	44	12	11	8	0
lcl|CP030093.1_prot_AWX12209.1_4240	[gene=trxA] [locus_tag=DPM14_21455] [protein=thiol reductase thioredoxin] [protein_id=AWX12209.1] [location=4409759..4410109] [gbkey=CDS]	#N/A	trxA	thiol reductase thioredoxin	10	33	34	11	21	1	21	10	29	0	8	18	32	31	24	0	0	0
lcl|CP030093.1_prot_AWX12208.1_4239	[gene=trxB] [locus_tag=DPM14_21450] [protein=thioredoxin-disulfide reductase] [protein_id=AWX12208.1] [location=4408755..4409762] [gbkey=CDS]	#N/A	trxB	thioredoxin-disulfide reductase	10	10	22	1	0	0	7	3	1	0	4	0	29	25	5	7	0	0
lcl|CP030093.1_prot_AWX11622.1_3520	[gene=tuf] [locus_tag=DPM14_17800] [protein=elongation factor Tu] [protein_id=AWX11622.1] [location=complement(3627796..3628986)] [gbkey=CDS]	Rv0685	tuf	elongation factor Tu	355	319	390	79	140	26	347	358	289	5	114	29	381	314	358	59	137	29
lcl|CP030093.1_prot_AWX12366.1_1303	[gene=whiA] [locus_tag=DPM14_06580] [protein=transcriptional regulator] [protein_id=AWX12366.1] [location=1378528..1379505] [gbkey=CDS]	Rv1423	whiA	transcriptional regulator	6	2	5	1	0	0	3	5	3	0	2	1	6	14	7	2	1	0
lcl|CP030093.1_prot_AWX09009.1_447	[gene=xth] [locus_tag=DPM14_02255] [protein=exodeoxyribonuclease III] [protein_id=AWX09009.1] [location=complement(514289..515164)] [gbkey=CDS]	Rv0427c	xth	exodeoxyribonuclease III	1	0	4	0	0	0	1	1	0	0	0	0	1	2	0	0	0	0
lcl|CP030093.1_prot_AWX08620.1_1	[locus_tag=DPM14_00005] [protein=chromosomal replication initiator protein DnaA] [protein_id=AWX08620.1] [location=1..1524] [gbkey=CDS]	Rv0001	[locus_tag=DPM14_00005] [protein=chromosomal replication initiator protein DnaA] [protein_id=AWX08620.1] [location=1..1524] [gbkey=CDS]	chromosomal replication initiator protein DnaA	3	8	5	0	0	0	7	3	6	0	0	0	1	1	0	0	1	3
lcl|CP030093.1_prot_AWX08622.1_3	[locus_tag=DPM14_00015] [protein=DNA polymerase III subunit beta] [protein_id=AWX08622.1] [location=3410..4618] [gbkey=CDS]	Rv0002	[locus_tag=DPM14_00015] [protein=DNA polymerase III subunit beta] [protein_id=AWX08622.1] [location=3410..4618] [gbkey=CDS]	DNA polymerase III subunit beta	35	24	43	7	22	0	40	39	27	0	4	0	40	19	44	0	21	1
lcl|CP030093.1_prot_AWX08625.1_7	[locus_tag=DPM14_00035] [protein=DNA gyrase subunit A] [protein_id=AWX08625.1] [location=8660..11176] [gbkey=CDS]	Rv0006	[locus_tag=DPM14_00035] [protein=DNA gyrase subunit A] [protein_id=AWX08625.1] [location=8660..11176] [gbkey=CDS]	DNA gyrase subunit A	90	73	126	21	0	0	83	79	53	3	23	0	93	133	175	0	0	84
lcl|CP030093.1_prot_AWX08628.1_10	[locus_tag=DPM14_00060] [protein=cell wall synthesis protein CwsA] [protein_id=AWX08628.1] [location=complement(13232..13669)] [gbkey=CDS]	Rv0008c	[locus_tag=DPM14_00060] [protein=cell wall synthesis protein CwsA] [protein_id=AWX08628.1] [location=complement(13232..13669)] [gbkey=CDS]	cell wall synthesis protein CwsA	14	21	13	9	0	11	5	21	18	0	8	10	20	21	19	0	0	0
lcl|CP030093.1_prot_AWX08629.1_11	[locus_tag=DPM14_00065] [protein=peptidyl-prolyl cis-trans isomerase] [protein_id=AWX08629.1] [location=13826..14374] [gbkey=CDS]	Rv0009	[locus_tag=DPM14_00065] [protein=peptidyl-prolyl cis-trans isomerase] [protein_id=AWX08629.1] [location=13826..14374] [gbkey=CDS]	peptidyl-prolyl cis-trans isomerase	99	71	125	37	2	43	31	76	59	0	37	4	111	100	87	1	0	0
lcl|CP030093.1_prot_AWX08635.1_17	[locus_tag=DPM14_00095] [protein=serine/threonine protein kinase] [protein_id=AWX08635.1] [location=complement(18825..20120)] [gbkey=CDS]	Rv0015c	[locus_tag=DPM14_00095] [protein=serine/threonine protein kinase] [protein_id=AWX08635.1] [location=complement(18825..20120)] [gbkey=CDS]	serine/threonine protein kinase	6	5	14	3	0	0	11	6	1	0	3	0	10	8	3	1	0	0
lcl|CP030093.1_prot_AWX08636.1_18	[locus_tag=DPM14_00100] [protein=penicillin-binding protein A] [protein_id=AWX08636.1] [location=complement(20117..21592)] [gbkey=CDS]	Rv0016c	[locus_tag=DPM14_00100] [protein=penicillin-binding protein A] [protein_id=AWX08636.1] [location=complement(20117..21592)] [gbkey=CDS]	penicillin-binding protein A	1	2	6	0	1	0	3	2	1	0	0	0	6	3	4	0	1	0
lcl|CP030093.1_prot_AWX08638.1_20	[locus_tag=DPM14_00110] [protein=PP2C-family Ser/Thr phosphatase] [protein_id=AWX08638.1] [location=complement(22995..24539)] [gbkey=CDS]	Rv0018c	[locus_tag=DPM14_00110] [protein=PP2C-family Ser/Thr phosphatase] [protein_id=AWX08638.1] [location=complement(22995..24539)] [gbkey=CDS]	PP2C-family Ser/Thr phosphatase	42	24	38	21	7	0	34	34	15	0	18	0	38	42	32	13	9	5
lcl|CP030093.1_prot_AWX08639.1_21	[locus_tag=DPM14_00115] [protein=phosphopeptide-binding protein] [protein_id=AWX08639.1] [location=complement(24628..25095)] [gbkey=CDS]	Rv0019c	[locus_tag=DPM14_00115] [protein=phosphopeptide-binding protein] [protein_id=AWX08639.1] [location=complement(24628..25095)] [gbkey=CDS]	phosphopeptide-binding protein	1	5	7	1	0	2	1	3	10	0	1	2	6	15	4	0	0	0
lcl|CP030093.1_prot_AWX08640.1_22	[locus_tag=DPM14_00120] [protein=DUF2662 domain-containing protein] [protein_id=AWX08640.1] [location=complement(25219..26784)] [gbkey=CDS]	Rv0020c	[locus_tag=DPM14_00120] [protein=DUF2662 domain-containing protein] [protein_id=AWX08640.1] [location=complement(25219..26784)] [gbkey=CDS]	DUF2662 domain-containing protein	46	41	56	14	3	4	57	48	39	1	19	2	49	27	59	4	7	0
lcl|CP030093.1_prot_AWX12223.1_39	[locus_tag=DPM14_00210] [protein=TIGR03084 family protein] [protein_id=AWX12223.1] [location=complement(40563..41336)] [gbkey=CDS]	Rv0036c	[locus_tag=DPM14_00210] [protein=TIGR03084 family protein] [protein_id=AWX12223.1] [location=complement(40563..41336)] [gbkey=CDS]	TIGR03084 family protein	81	59	99	31	0	1	42	53	36	0	23	0	80	100	43	61	0	0
lcl|CP030093.1_prot_AWX08659.1_44	[locus_tag=DPM14_00235] [protein=leucine--tRNA ligase] [protein_id=AWX08659.1] [location=45069..47978] [gbkey=CDS]	Rv0041	[locus_tag=DPM14_00235] [protein=leucine--tRNA ligase] [protein_id=AWX08659.1] [location=45069..47978] [gbkey=CDS]	leucine--tRNA ligase	41	20	64	7	0	7	24	33	28	0	14	1	30	45	65	0	0	16
lcl|CP030093.1_prot_AWX08660.1_45	[locus_tag=DPM14_00240] [protein=MarR family transcriptional regulator] [protein_id=AWX08660.1] [location=complement(48088..48714)] [gbkey=CDS]	Rv0042c	[locus_tag=DPM14_00240] [protein=MarR family transcriptional regulator] [protein_id=AWX08660.1] [location=complement(48088..48714)] [gbkey=CDS]	MarR family transcriptional regulator	23	16	29	7	0	21	6	20	21	0	6	4	31	29	21	0	0	0
lcl|CP030093.1_prot_AWX08662.1_47	[locus_tag=DPM14_00250] [protein=LLM class F420-dependent oxidoreductase] [protein_id=AWX08662.1] [location=complement(49740..50534)] [gbkey=CDS]	Rv0044c	[locus_tag=DPM14_00250] [protein=LLM class F420-dependent oxidoreductase] [protein_id=AWX08662.1] [location=complement(49740..50534)] [gbkey=CDS]	LLM class F420-dependent oxidoreductase	4	8	11	3	0	0	5	3	3	0	2	0	14	16	6	1	0	0
lcl|CP030093.1_prot_AWX08663.1_49	[locus_tag=DPM14_00260] [protein=inositol-3-phosphate synthase] [protein_id=AWX08663.1] [location=complement(51526..52629)] [gbkey=CDS]	Rv0046c	[locus_tag=DPM14_00260] [protein=inositol-3-phosphate synthase] [protein_id=AWX08663.1] [location=complement(51526..52629)] [gbkey=CDS]	inositol-3-phosphate synthase	41	30	47	16	6	0	36	33	19	0	20	0	42	49	23	4	22	0
lcl|CP030093.1_prot_AWX08665.1_51	[locus_tag=DPM14_00270] [protein=DUF1707 domain-containing protein] [protein_id=AWX08665.1] [location=complement(53333..54202)] [gbkey=CDS]	Rv0048c	[locus_tag=DPM14_00270] [protein=DUF1707 domain-containing protein] [protein_id=AWX08665.1] [location=complement(53333..54202)] [gbkey=CDS]	DUF1707 domain-containing protein	1	5	15	2	0	0	4	2	2	0	3	0	11	5	2	0	0	0
lcl|CP030093.1_prot_AWX08666.1_53	[locus_tag=DPM14_00280] [protein=penicillin-binding protein] [protein_id=AWX08666.1] [location=54742..57213] [gbkey=CDS]	Rv0050	[locus_tag=DPM14_00280] [protein=penicillin-binding protein] [protein_id=AWX08666.1] [location=54742..57213] [gbkey=CDS]	penicillin-binding protein	7	5	28	2	0	0	4	7	6	0	1	0	9	21	27	0	0	5
lcl|CP030093.1_prot_AWX08669.1_56	[locus_tag=DPM14_00295] [protein=30S ribosomal protein S6] [protein_id=AWX08669.1] [location=59706..59996] [gbkey=CDS]	Rv0053	[locus_tag=DPM14_00295] [protein=30S ribosomal protein S6] [protein_id=AWX08669.1] [location=59706..59996] [gbkey=CDS]	30S ribosomal protein S6	10	42	45	10	4	0	36	9	28	0	9	19	45	24	37	0	0	0
lcl|CP030093.1_prot_AWX08670.1_57	[locus_tag=DPM14_00300] [protein=single-stranded DNA-binding protein] [protein_id=AWX08670.1] [location=60100..60594] [gbkey=CDS]	Rv0054	[locus_tag=DPM14_00300] [protein=single-stranded DNA-binding protein] [protein_id=AWX08670.1] [location=60100..60594] [gbkey=CDS]	single-stranded DNA-binding protein	171	231	284	59	53	86	151	174	272	0	78	79	311	263	233	17	6	0
lcl|CP030093.1_prot_AWX08672.1_59	[locus_tag=DPM14_00310] [protein=50S ribosomal protein L9] [protein_id=AWX08672.1] [location=60923..61381] [gbkey=CDS]	Rv0056	[locus_tag=DPM14_00310] [protein=50S ribosomal protein L9] [protein_id=AWX08672.1] [location=60923..61381] [gbkey=CDS]	50S ribosomal protein L9	18	32	56	8	8	19	19	28	39	0	8	24	47	31	45	0	0	0
lcl|CP030093.1_prot_AWX08677.1_66	[locus_tag=DPM14_00345] [protein=cellulase CelA] [protein_id=AWX08677.1] [location=67066..68208] [gbkey=CDS]	Rv0062	[locus_tag=DPM14_00345] [protein=cellulase CelA] [protein_id=AWX08677.1] [location=67066..68208] [gbkey=CDS]	cellulase CelA	3	4	0	1	0	0	2	0	0	0	0	0	4	0	0	1	0	0
lcl|CP030093.1_prot_AWX08682.1_71	[locus_tag=DPM14_00370] [protein=ribonuclease VapC1] [protein_id=AWX08682.1] [location=73373..73774] [gbkey=CDS]	Rv0065	[locus_tag=DPM14_00370] [protein=ribonuclease VapC1] [protein_id=AWX08682.1] [location=73373..73774] [gbkey=CDS]	ribonuclease VapC1	7	3	9	6	1	0	6	7	7	0	7	2	12	12	8	0	0	0
lcl|CP030093.1_prot_AWX08683.1_72	[locus_tag=DPM14_00375] [protein=NADP-dependent isocitrate dehydrogenase] [protein_id=AWX08683.1] [location=complement(73826..76063)] [gbkey=CDS]	Rv0066c	[locus_tag=DPM14_00375] [protein=NADP-dependent isocitrate dehydrogenase] [protein_id=AWX08683.1] [location=complement(73826..76063)] [gbkey=CDS]	NADP-dependent isocitrate dehydrogenase	89	75	113	18	6	0	63	76	61	9	18	0	60	117	148	1	3	46
lcl|CP030093.1_prot_AWX08692.1_82	[locus_tag=DPM14_00425] [protein=hypothetical protein] [protein_id=AWX08692.1] [location=complement(85303..85896)] [gbkey=CDS]	Rv0078A	[locus_tag=DPM14_00425] [protein=hypothetical protein] [protein_id=AWX08692.1] [location=complement(85303..85896)] [gbkey=CDS]	hypothetical protein	3	1	15	1	0	1	1	1	4	0	2	0	11	15	2	0	0	0
lcl|CP030093.1_prot_AWX08694.1_84	[locus_tag=DPM14_00435] [protein=hypothetical protein] [protein_id=AWX08694.1] [location=86299..87120] [gbkey=CDS]	Rv0079	[locus_tag=DPM14_00435] [protein=hypothetical protein] [protein_id=AWX08694.1] [location=86299..87120] [gbkey=CDS]	hypothetical protein	16	11	27	4	0	0	26	16	11	0	4	0	62	33	13	13	0	0
lcl|CP030093.1_prot_AWX12229.1_86	[locus_tag=DPM14_00445] [protein=transcriptional regulator] [protein_id=AWX12229.1] [location=87670..88014] [gbkey=CDS]	Rv0081	[locus_tag=DPM14_00445] [protein=transcriptional regulator] [protein_id=AWX12229.1] [location=87670..88014] [gbkey=CDS]	transcriptional regulator	6	4	11	1	1	0	5	1	6	0	2	4	4	5	2	0	0	0
lcl|CP030093.1_prot_AWX08701.1_93	[locus_tag=DPM14_00480] [protein=hypothetical protein] [protein_id=AWX08701.1] [location=95022..95696] [gbkey=CDS]	Rv0088	[locus_tag=DPM14_00480] [protein=hypothetical protein] [protein_id=AWX08701.1] [location=95022..95696] [gbkey=CDS]	hypothetical protein	34	32	58	9	2	21	10	34	40	0	13	13	56	51	34	0	0	0
lcl|CP030093.1_prot_AWX08718.1_114	[locus_tag=DPM14_00585] [protein=cation-transporting ATPase I] [protein_id=AWX08718.1] [location=complement(123755..128632)] [gbkey=CDS]	Rv0107c	[locus_tag=DPM14_00585] [protein=cation-transporting ATPase I] [protein_id=AWX08718.1] [location=complement(123755..128632)] [gbkey=CDS]	cation-transporting ATPase I	10	2	3	4	0	0	2	4	2	0	4	0	14	11	9	0	0	1
lcl|CP030093.1_prot_AWX12234.1_126	[locus_tag=DPM14_00645] [protein=oxalyl-CoA decarboxylase] [protein_id=AWX12234.1] [location=complement(140220..141968)] [gbkey=CDS]	Rv0118c	[locus_tag=DPM14_00645] [protein=oxalyl-CoA decarboxylase] [protein_id=AWX12234.1] [location=complement(140220..141968)] [gbkey=CDS]	oxalyl-CoA decarboxylase	1	2	3	0	1	0	1	0	2	0	0	0	1	1	3	0	0	0
lcl|CP030093.1_prot_AWX08728.1_128	[locus_tag=DPM14_00655] [protein=elongation factor G-like protein] [protein_id=AWX08728.1] [location=complement(143719..145863)] [gbkey=CDS]	Rv0120c	[locus_tag=DPM14_00655] [protein=elongation factor G-like protein] [protein_id=AWX08728.1] [location=complement(143719..145863)] [gbkey=CDS]	elongation factor G-like protein	23	14	49	7	0	0	22	12	11	0	11	0	22	39	40	0	0	23
lcl|CP030093.1_prot_AWX08732.1_133	[locus_tag=DPM14_00680] [protein=serine protease] [protein_id=AWX08732.1] [location=149402..150469] [gbkey=CDS]	Rv0125	[locus_tag=DPM14_00680] [protein=serine protease] [protein_id=AWX08732.1] [location=149402..150469] [gbkey=CDS]	serine protease	10	8	2	0	0	1	9	11	10	0	0	0	6	1	0	2	0	0
lcl|CP030093.1_prot_AWX08734.1_136	[locus_tag=DPM14_00695] [protein=maltokinase] [protein_id=AWX08734.1] [location=152486..153853] [gbkey=CDS]	Rv0127	[locus_tag=DPM14_00695] [protein=maltokinase] [protein_id=AWX08734.1] [location=152486..153853] [gbkey=CDS]	maltokinase	24	17	52	12	20	0	25	29	10	0	9	0	51	25	52	1	14	1
lcl|CP030093.1_prot_AWX08736.1_138	[locus_tag=DPM14_00705] [protein=diacylglycerol acyltransferase] [protein_id=AWX08736.1] [location=complement(154832..155854)] [gbkey=CDS]	Rv0129c	[locus_tag=DPM14_00705] [protein=diacylglycerol acyltransferase] [protein_id=AWX08736.1] [location=complement(154832..155854)] [gbkey=CDS]	diacylglycerol acyltransferase	36	16	43	7	0	0	16	26	16	0	6	0	39	40	15	19	0	0
lcl|CP030093.1_prot_AWX08750.1_153	[locus_tag=DPM14_00780] [protein=TetR/AcrR family transcriptional regulator] [protein_id=AWX08750.1] [location=168537..169379] [gbkey=CDS]	Rv0144	[locus_tag=DPM14_00780] [protein=TetR/AcrR family transcriptional regulator] [protein_id=AWX08750.1] [location=168537..169379] [gbkey=CDS]	TetR/AcrR family transcriptional regulator	1	4	7	0	0	1	2	2	9	0	1	0	9	14	2	0	0	0
lcl|CP030093.1_prot_AWX12237.1_155	[locus_tag=DPM14_00790] [protein=SAM-dependent methyltransferase] [protein_id=AWX12237.1] [location=170464..171396] [gbkey=CDS]	Rv0146	[locus_tag=DPM14_00790] [protein=SAM-dependent methyltransferase] [protein_id=AWX12237.1] [location=170464..171396] [gbkey=CDS]	SAM-dependent methyltransferase	7	3	28	3	0	0	7	3	1	0	6	0	27	24	5	6	0	0
lcl|CP030093.1_prot_AWX08752.1_156	[locus_tag=DPM14_00795] [protein=aldehyde dehydrogenase family protein] [protein_id=AWX08752.1] [location=171491..173011] [gbkey=CDS]	Rv0147	[locus_tag=DPM14_00795] [protein=aldehyde dehydrogenase family protein] [protein_id=AWX08752.1] [location=171491..173011] [gbkey=CDS]	aldehyde dehydrogenase family protein	1	6	6	1	3	0	8	5	3	0	1	0	5	7	7	1	4	0
lcl|CP030093.1_prot_AWX08753.1_157	[locus_tag=DPM14_00800] [protein=short-chain type dehydrogenase/reductase] [protein_id=AWX08753.1] [location=173086..173946] [gbkey=CDS]	Rv0148	[locus_tag=DPM14_00800] [protein=short-chain type dehydrogenase/reductase] [protein_id=AWX08753.1] [location=173086..173946] [gbkey=CDS]	short-chain type dehydrogenase/reductase	88	53	133	25	0	12	35	63	55	1	28	2	87	111	78	45	2	1
lcl|CP030093.1_prot_AWX08758.1_164	[locus_tag=DPM14_00835] [protein=protein-tyrosine-phosphatase] [protein_id=AWX08758.1] [location=complement(179408..180238)] [gbkey=CDS]	Rv0153c	[locus_tag=DPM14_00835] [protein=protein-tyrosine-phosphatase] [protein_id=AWX08758.1] [location=complement(179408..180238)] [gbkey=CDS]	protein-tyrosine-phosphatase	30	25	18	11	0	4	25	15	13	0	8	0	26	27	9	21	0	0
lcl|CP030093.1_prot_AWX12239.1_165	[locus_tag=DPM14_00840] [protein=acyl-CoA dehydrogenase] [protein_id=AWX12239.1] [location=complement(180240..181451)] [gbkey=CDS]	Rv0154c	[locus_tag=DPM14_00840] [protein=acyl-CoA dehydrogenase] [protein_id=AWX12239.1] [location=complement(180240..181451)] [gbkey=CDS]	acyl-CoA dehydrogenase	36	19	30	9	4	0	31	28	11	0	10	0	34	30	27	0	12	0
lcl|CP030093.1_prot_AWX08760.1_167	[locus_tag=DPM14_00850] [protein=Re/Si-specific NAD(P)(+) transhydrogenase subunit alpha] [protein_id=AWX08760.1] [location=181875..182975] [gbkey=CDS]	Rv0155	[locus_tag=DPM14_00850] [protein=Re/Si-specific NAD(P)(+) transhydrogenase subunit alpha] [protein_id=AWX08760.1] [location=181875..182975] [gbkey=CDS]	Re/Si-specific NAD(P)(+) transhydrogenase subunit alpha	96	82	138	31	9	3	120	106	95	3	31	12	135	149	91	22	49	10
lcl|CP030093.1_prot_AWX08762.1_169	[locus_tag=DPM14_00860] [protein=NAD(P)(+) transhydrogenase (Re/Si-specific) subunit beta] [protein_id=AWX08762.1] [location=183305..184732] [gbkey=CDS]	Rv0157	[locus_tag=DPM14_00860] [protein=NAD(P)(+) transhydrogenase (Re/Si-specific) subunit beta] [protein_id=AWX08762.1] [location=183305..184732] [gbkey=CDS]	NAD(P)(+) transhydrogenase (Re/Si-specific) subunit beta	22	16	19	6	0	0	21	27	21	7	6	0	34	25	28	0	0	7
lcl|CP030093.1_prot_AWX12240.1_174	[locus_tag=DPM14_00885] [protein=FAD-binding oxidoreductase] [protein_id=AWX12240.1] [location=188860..190209] [gbkey=CDS]	Rv0161	[locus_tag=DPM14_00885] [protein=FAD-binding oxidoreductase] [protein_id=AWX12240.1] [location=188860..190209] [gbkey=CDS]	FAD-binding oxidoreductase	1	1	2	0	0	0	1	0	0	0	0	0	3	0	0	0	1	0
lcl|CP030093.1_prot_AWX08774.1_183	[locus_tag=DPM14_00930] [protein=MCE family protein] [protein_id=AWX08774.1] [location=196789..198153] [gbkey=CDS]	Rv0169	[locus_tag=DPM14_00930] [protein=MCE family protein] [protein_id=AWX08774.1] [location=196789..198153] [gbkey=CDS]	MCE family protein	17	17	19	3	15	0	22	14	9	0	2	0	16	11	29	1	16	0
lcl|CP030093.1_prot_AWX08775.1_184	[locus_tag=DPM14_00935] [protein=virulence factor Mce family protein] [protein_id=AWX08775.1] [location=198150..199190] [gbkey=CDS]	Rv0170	[locus_tag=DPM14_00935] [protein=virulence factor Mce family protein] [protein_id=AWX08775.1] [location=198150..199190] [gbkey=CDS]	virulence factor Mce family protein	54	42	45	18	1	3	40	41	31	0	12	0	56	78	14	36	1	0
lcl|CP030093.1_prot_AWX08776.1_185	[locus_tag=DPM14_00940] [protein=MCE family protein] [protein_id=AWX08776.1] [location=199187..200734] [gbkey=CDS]	Rv0171	[locus_tag=DPM14_00940] [protein=MCE family protein] [protein_id=AWX08776.1] [location=199187..200734] [gbkey=CDS]	MCE family protein	88	82	67	22	23	0	88	77	82	0	24	0	46	15	98	0	62	10
lcl|CP030093.1_prot_AWX08777.1_186	[locus_tag=DPM14_00945] [protein=virulence factor Mce family protein] [protein_id=AWX08777.1] [location=200731..202323] [gbkey=CDS]	Rv0172	[locus_tag=DPM14_00945] [protein=virulence factor Mce family protein] [protein_id=AWX08777.1] [location=200731..202323] [gbkey=CDS]	virulence factor Mce family protein	123	107	90	21	28	1	89	110	85	5	22	2	56	50	109	6	39	47
lcl|CP030093.1_prot_AWX08778.1_187	[locus_tag=DPM14_00950] [protein=virulence factor Mce family protein] [protein_id=AWX08778.1] [location=202320..203492] [gbkey=CDS]	Rv0173	[locus_tag=DPM14_00950] [protein=virulence factor Mce family protein] [protein_id=AWX08778.1] [location=202320..203492] [gbkey=CDS]	virulence factor Mce family protein	66	46	72	22	9	0	65	72	48	0	23	0	58	76	50	5	36	0
lcl|CP030093.1_prot_AWX08779.1_188	[locus_tag=DPM14_00955] [protein=MCE family protein] [protein_id=AWX08779.1] [location=203486..205033] [gbkey=CDS]	Rv0174	[locus_tag=DPM14_00955] [protein=MCE family protein] [protein_id=AWX08779.1] [location=203486..205033] [gbkey=CDS]	MCE family protein	67	68	69	30	32	0	74	79	57	1	26	0	58	46	93	1	41	1
lcl|CP030093.1_prot_AWX12242.1_189	[locus_tag=DPM14_00960] [protein=hypothetical protein] [protein_id=AWX12242.1] [location=205069..205710] [gbkey=CDS]	Rv0175	[locus_tag=DPM14_00960] [protein=hypothetical protein] [protein_id=AWX12242.1] [location=205069..205710] [gbkey=CDS]	hypothetical protein	14	13	20	2	0	4	7	8	5	0	2	0	13	16	7	6	0	0
lcl|CP030093.1_prot_AWX08780.1_190	[locus_tag=DPM14_00965] [protein=RDD family protein] [protein_id=AWX08780.1] [location=205707..206675] [gbkey=CDS]	Rv0176	[locus_tag=DPM14_00965] [protein=RDD family protein] [protein_id=AWX08780.1] [location=205707..206675] [gbkey=CDS]	RDD family protein	5	0	6	0	0	0	2	1	1	0	1	0	11	10	4	0	0	0
lcl|CP030093.1_prot_AWX08781.1_191	[locus_tag=DPM14_00970] [protein=Mce associated protein] [protein_id=AWX08781.1] [location=206672..207226] [gbkey=CDS]	Rv0177	[locus_tag=DPM14_00970] [protein=Mce associated protein] [protein_id=AWX08781.1] [location=206672..207226] [gbkey=CDS]	Mce associated protein	2	6	9	0	0	0	1	1	4	0	1	1	8	13	6	0	0	0
lcl|CP030093.1_prot_AWX08782.1_192	[locus_tag=DPM14_00975] [protein=Mce associated membrane protein] [protein_id=AWX08782.1] [location=207193..207927] [gbkey=CDS]	Rv0178	[locus_tag=DPM14_00975] [protein=Mce associated membrane protein] [protein_id=AWX08782.1] [location=207193..207927] [gbkey=CDS]	Mce associated membrane protein	6	6	12	2	0	0	6	8	4	0	6	0	12	22	5	8	0	0
lcl|CP030093.1_prot_AWX08784.1_194	[locus_tag=DPM14_00985] [protein=YhgE/Pip domain-containing protein] [protein_id=AWX08784.1] [location=complement(209147..210505)] [gbkey=CDS]	Rv0180c	[locus_tag=DPM14_00985] [protein=YhgE/Pip domain-containing protein] [protein_id=AWX08784.1] [location=complement(209147..210505)] [gbkey=CDS]	YhgE/Pip domain-containing protein	14	14	18	7	0	1	27	14	12	0	6	0	35	33	13	2	5	0
lcl|CP030093.1_prot_AWX08786.1_197	[locus_tag=DPM14_01000] [protein=lysophospholipase] [protein_id=AWX08786.1] [location=212343..213182] [gbkey=CDS]	Rv0183	[locus_tag=DPM14_01000] [protein=lysophospholipase] [protein_id=AWX08786.1] [location=212343..213182] [gbkey=CDS]	lysophospholipase	18	27	71	9	0	1	31	12	16	1	5	1	70	80	19	26	0	0
lcl|CP030093.1_prot_AWX08787.1_198	[locus_tag=DPM14_01005] [protein=DUF2786 domain-containing protein] [protein_id=AWX08787.1] [location=213224..213973] [gbkey=CDS]	Rv0184	[locus_tag=DPM14_01005] [protein=DUF2786 domain-containing protein] [protein_id=AWX08787.1] [location=213224..213973] [gbkey=CDS]	DUF2786 domain-containing protein	6	3	7	3	0	1	4	6	3	0	3	0	12	12	5	2	0	0
lcl|CP030093.1_prot_AWX08794.1_205	[locus_tag=DPM14_01040] [protein=CopY family transcriptional regulator] [protein_id=AWX08794.1] [location=220126..220416] [gbkey=CDS]	Rv0190	[locus_tag=DPM14_01040] [protein=CopY family transcriptional regulator] [protein_id=AWX08794.1] [location=220126..220416] [gbkey=CDS]	CopY family transcriptional regulator	3	19	17	1	3	1	15	10	11	0	2	7	14	14	19	0	0	0
lcl|CP030093.1_prot_AWX08801.1_213	[locus_tag=DPM14_01080] [protein=zinc metalloprotease] [protein_id=AWX08801.1] [location=complement(232774..234765)] [gbkey=CDS]	Rv0198c	[locus_tag=DPM14_01080] [protein=zinc metalloprotease] [protein_id=AWX08801.1] [location=complement(232774..234765)] [gbkey=CDS]	zinc metalloprotease	18	15	61	3	0	0	20	17	13	0	2	0	14	46	48	0	0	17
lcl|CP030093.1_prot_AWX08804.1_216	[locus_tag=DPM14_01095] [protein=XRE family transcriptional regulator] [protein_id=AWX08804.1] [location=complement(236150..236653)] [gbkey=CDS]	Rv0201c	[locus_tag=DPM14_01095] [protein=XRE family transcriptional regulator] [protein_id=AWX08804.1] [location=complement(236150..236653)] [gbkey=CDS]	XRE family transcriptional regulator	8	3	9	5	0	3	3	8	9	0	4	0	8	14	12	0	0	0
lcl|CP030093.1_prot_AWX08810.1_222	[locus_tag=DPM14_01125] [protein=NYN domain-containing protein] [protein_id=AWX08810.1] [location=complement(245642..246370)] [gbkey=CDS]	Rv0207c	[locus_tag=DPM14_01125] [protein=NYN domain-containing protein] [protein_id=AWX08810.1] [location=complement(245642..246370)] [gbkey=CDS]	NYN domain-containing protein	7	8	2	1	0	0	5	4	4	0	2	0	7	6	0	5	0	0
lcl|CP030093.1_prot_AWX08813.1_226	[locus_tag=DPM14_01145] [protein=phosphoenolpyruvate carboxykinase] [protein_id=AWX08813.1] [location=250040..251860] [gbkey=CDS]	Rv0211	[locus_tag=DPM14_01145] [protein=phosphoenolpyruvate carboxykinase] [protein_id=AWX08813.1] [location=250040..251860] [gbkey=CDS]	phosphoenolpyruvate carboxykinase	39	34	71	20	12	0	55	43	35	1	23	0	40	86	122	0	4	40
lcl|CP030093.1_prot_AWX08823.1_237	[locus_tag=DPM14_01200] [protein=enoyl-CoA hydratase] [protein_id=AWX08823.1] [location=263765..264553] [gbkey=CDS]	Rv0222	[locus_tag=DPM14_01200] [protein=enoyl-CoA hydratase] [protein_id=AWX08823.1] [location=263765..264553] [gbkey=CDS]	enoyl-CoA hydratase	9	5	20	4	0	0	8	7	4	0	5	0	24	22	6	12	0	0
lcl|CP030093.1_prot_AWX12247.1_242	[locus_tag=DPM14_01225] [protein=DUF3068 domain-containing protein] [protein_id=AWX12247.1] [location=complement(269832..271097)] [gbkey=CDS]	Rv0227c	[locus_tag=DPM14_01225] [protein=DUF3068 domain-containing protein] [protein_id=AWX12247.1] [location=complement(269832..271097)] [gbkey=CDS]	DUF3068 domain-containing protein	32	18	43	10	11	0	26	23	17	1	12	2	38	23	45	0	13	2
lcl|CP030093.1_prot_AWX08831.1_246	[locus_tag=DPM14_01245] [protein=phosphotriesterase family protein] [protein_id=AWX08831.1] [location=complement(273241..274221)] [gbkey=CDS]	Rv0230c	[locus_tag=DPM14_01245] [protein=phosphotriesterase family protein] [protein_id=AWX08831.1] [location=complement(273241..274221)] [gbkey=CDS]	phosphotriesterase family protein	17	19	15	3	0	0	10	7	2	0	6	0	24	31	3	10	0	0
lcl|CP030093.1_prot_AWX08832.1_247	[locus_tag=DPM14_01250] [protein=acyl-CoA dehydrogenase] [protein_id=AWX08832.1] [location=274316..276022] [gbkey=CDS]	Rv0231	[locus_tag=DPM14_01250] [protein=acyl-CoA dehydrogenase] [protein_id=AWX08832.1] [location=274316..276022] [gbkey=CDS]	acyl-CoA dehydrogenase	2	11	31	3	4	0	22	9	9	0	3	0	12	14	22	0	5	2
lcl|CP030093.1_prot_AWX08834.1_249	[locus_tag=DPM14_01260] [protein=R2-like ligand-binding oxidase] [protein_id=AWX08834.1] [location=276843..277787] [gbkey=CDS]	Rv0233	[locus_tag=DPM14_01260] [protein=R2-like ligand-binding oxidase] [protein_id=AWX08834.1] [location=276843..277787] [gbkey=CDS]	R2-like ligand-binding oxidase	5	5	7	0	0	0	5	4	4	0	1	0	1	10	0	10	0	0
lcl|CP030093.1_prot_AWX08835.1_250	[locus_tag=DPM14_01265] [protein=NADP-dependent succinic semialdehyde dehydrogenase] [protein_id=AWX08835.1] [location=complement(277863..279398)] [gbkey=CDS]	Rv0234c	[locus_tag=DPM14_01265] [protein=NADP-dependent succinic semialdehyde dehydrogenase] [protein_id=AWX08835.1] [location=complement(277863..279398)] [gbkey=CDS]	NADP-dependent succinic semialdehyde dehydrogenase	103	88	117	38	40	5	96	96	63	2	35	4	95	60	119	5	51	12
lcl|CP030093.1_prot_AWX08839.1_254	[locus_tag=DPM14_01285] [protein=glycoside hydrolase family 3 protein] [protein_id=AWX08839.1] [location=285444..286610] [gbkey=CDS]	Rv0237	[locus_tag=DPM14_01285] [protein=glycoside hydrolase family 3 protein] [protein_id=AWX08839.1] [location=285444..286610] [gbkey=CDS]	glycoside hydrolase family 3 protein	76	56	60	19	5	0	67	57	31	0	26	0	82	66	22	6	41	0
lcl|CP030093.1_prot_AWX08840.1_255	[locus_tag=DPM14_01290] [protein=TetR/AcrR family transcriptional regulator] [protein_id=AWX08840.1] [location=286686..287300] [gbkey=CDS]	Rv0238	[locus_tag=DPM14_01290] [protein=TetR/AcrR family transcriptional regulator] [protein_id=AWX08840.1] [location=286686..287300] [gbkey=CDS]	TetR/AcrR family transcriptional regulator	1	10	8	0	0	2	1	2	10	0	0	1	4	4	4	0	0	0
lcl|CP030093.1_prot_AWX08843.1_258	[locus_tag=DPM14_01305] [protein=dehydratase] [protein_id=AWX08843.1] [location=complement(288070..288912)] [gbkey=CDS]	Rv0241c	[locus_tag=DPM14_01305] [protein=dehydratase] [protein_id=AWX08843.1] [location=complement(288070..288912)] [gbkey=CDS]	dehydratase	9	4	12	3	0	0	10	13	8	0	3	0	18	22	7	5	0	0
lcl|CP030093.1_prot_AWX08844.1_259	[locus_tag=DPM14_01310] [protein=3-oxoacyl-ACP reductase] [protein_id=AWX08844.1] [location=complement(288923..290287)] [gbkey=CDS]	Rv0242c	[locus_tag=DPM14_01310] [protein=3-oxoacyl-ACP reductase] [protein_id=AWX08844.1] [location=complement(288923..290287)] [gbkey=CDS]	3-oxoacyl-ACP reductase	188	141	203	56	64	3	183	185	163	1	60	4	191	171	164	38	98	16
lcl|CP030093.1_prot_AWX08845.1_260	[locus_tag=DPM14_01315] [protein=acetyl-CoA C-acetyltransferase] [protein_id=AWX08845.1] [location=290429..291751] [gbkey=CDS]	Rv0243	[locus_tag=DPM14_01315] [protein=acetyl-CoA C-acetyltransferase] [protein_id=AWX08845.1] [location=290429..291751] [gbkey=CDS]	acetyl-CoA C-acetyltransferase	167	151	155	42	59	10	176	179	129	2	47	14	142	118	158	28	50	14
lcl|CP030093.1_prot_AWX08846.1_261	[locus_tag=DPM14_01320] [protein=acyl-CoA dehydrogenase FadE5] [protein_id=AWX08846.1] [location=complement(292057..293892)] [gbkey=CDS]	Rv0244c	[locus_tag=DPM14_01320] [protein=acyl-CoA dehydrogenase FadE5] [protein_id=AWX08846.1] [location=complement(292057..293892)] [gbkey=CDS]	acyl-CoA dehydrogenase FadE5	25	23	40	0	2	0	27	24	15	0	5	0	16	26	39	0	4	19
lcl|CP030093.1_prot_AWX08849.1_264	[locus_tag=DPM14_01335] [protein=succinate dehydrogenase/fumarate reductase iron-sulfur subunit] [protein_id=AWX08849.1] [location=complement(296375..297121)] [gbkey=CDS]	Rv0247c	[locus_tag=DPM14_01335] [protein=succinate dehydrogenase/fumarate reductase iron-sulfur subunit] [protein_id=AWX08849.1] [location=complement(296375..297121)] [gbkey=CDS]	succinate dehydrogenase/fumarate reductase iron-sulfur subunit	10	9	35	5	1	1	7	8	6	1	5	0	32	24	11	14	0	0
lcl|CP030093.1_prot_AWX08850.1_265	[locus_tag=DPM14_01340] [protein=fumarate reductase/succinate dehydrogenase flavoprotein subunit] [protein_id=AWX08850.1] [location=complement(297122..299062)] [gbkey=CDS]	Rv0248c	[locus_tag=DPM14_01340] [protein=fumarate reductase/succinate dehydrogenase flavoprotein subunit] [protein_id=AWX08850.1] [location=complement(297122..299062)] [gbkey=CDS]	fumarate reductase/succinate dehydrogenase flavoprotein subunit	109	80	102	21	12	1	101	98	76	3	29	0	94	135	116	42	8	49
lcl|CP030093.1_prot_AWX08852.1_267	[locus_tag=DPM14_01350] [protein=hypothetical protein] [protein_id=AWX08852.1] [location=complement(299994..300287)] [gbkey=CDS]	Rv0250c	[locus_tag=DPM14_01350] [protein=hypothetical protein] [protein_id=AWX08852.1] [location=complement(299994..300287)] [gbkey=CDS]	hypothetical protein	14	20	8	6	1	3	9	10	13	0	12	3	4	14	13	0	0	0
lcl|CP030093.1_prot_AWX08853.1_268	[locus_tag=DPM14_01355] [protein=Hsp20/alpha crystallin family protein] [protein_id=AWX08853.1] [location=complement(300432..300911)] [gbkey=CDS]	Rv0251c	[locus_tag=DPM14_01355] [protein=Hsp20/alpha crystallin family protein] [protein_id=AWX08853.1] [location=complement(300432..300911)] [gbkey=CDS]	Hsp20/alpha crystallin family protein	14	37	76	10	17	5	42	21	48	0	19	23	68	93	58	0	0	0
lcl|CP030093.1_prot_AWX08866.1_283	[locus_tag=DPM14_01430] [protein=ABC transporter substrate-binding protein] [protein_id=AWX08866.1] [location=complement(314770..315762)] [gbkey=CDS]	Rv0265c	[locus_tag=DPM14_01430] [protein=ABC transporter substrate-binding protein] [protein_id=AWX08866.1] [location=complement(314770..315762)] [gbkey=CDS]	ABC transporter substrate-binding protein	26	11	20	3	0	0	24	15	18	0	1	0	15	14	1	23	0	0
lcl|CP030093.1_prot_AWX08871.1_288	[locus_tag=DPM14_01455] [protein=acyl-CoA synthetase] [protein_id=AWX08871.1] [location=322826..324508] [gbkey=CDS]	Rv0270	[locus_tag=DPM14_01455] [protein=acyl-CoA synthetase] [protein_id=AWX08871.1] [location=322826..324508] [gbkey=CDS]	acyl-CoA synthetase	109	98	138	29	16	5	95	110	84	7	28	4	107	131	140	0	21	61
lcl|CP030093.1_prot_AWX08872.1_289	[locus_tag=DPM14_01460] [protein=acyl-CoA dehydrogenase] [protein_id=AWX08872.1] [location=complement(324525..326720)] [gbkey=CDS]	Rv0271c	[locus_tag=DPM14_01460] [protein=acyl-CoA dehydrogenase] [protein_id=AWX08872.1] [location=complement(324525..326720)] [gbkey=CDS]	acyl-CoA dehydrogenase	12	11	25	1	0	0	8	5	6	0	1	0	2	11	18	0	0	17
lcl|CP030093.1_prot_AWX08882.1_299	[locus_tag=DPM14_01510] [protein=PPE family protein] [protein_id=AWX08882.1] [location=337681..339291] [gbkey=CDS]	Rv0280	[locus_tag=DPM14_01510] [protein=PPE family protein] [protein_id=AWX08882.1] [location=337681..339291] [gbkey=CDS]	PPE family protein	7	6	3	1	0	0	2	5	6	0	2	0	5	6	1	3	1	0
lcl|CP030093.1_prot_AWX08883.1_300	[locus_tag=DPM14_01515] [protein=SAM-dependent methyltransferase] [protein_id=AWX08883.1] [location=339315..340223] [gbkey=CDS]	Rv0281	[locus_tag=DPM14_01515] [protein=SAM-dependent methyltransferase] [protein_id=AWX08883.1] [location=339315..340223] [gbkey=CDS]	SAM-dependent methyltransferase	38	22	37	7	1	0	28	11	7	0	6	0	35	43	13	20	0	0
lcl|CP030093.1_prot_AWX08896.1_314	[locus_tag=DPM14_01585] [protein=sulfotransferase] [protein_id=AWX08896.1] [location=complement(357262..358065)] [gbkey=CDS]	Rv0295c	[locus_tag=DPM14_01585] [protein=sulfotransferase] [protein_id=AWX08896.1] [location=complement(357262..358065)] [gbkey=CDS]	sulfotransferase	9	7	8	0	0	0	6	1	6	0	1	0	13	6	0	4	0	0
lcl|CP030093.1_prot_AWX12251.1_315	[locus_tag=DPM14_01590] [protein=sulfatase] [protein_id=AWX12251.1] [location=complement(358075..359472)] [gbkey=CDS]	Rv0296c	[locus_tag=DPM14_01590] [protein=sulfatase] [protein_id=AWX12251.1] [location=complement(358075..359472)] [gbkey=CDS]	sulfatase	11	15	34	4	17	0	28	16	11	0	7	0	36	15	33	0	11	0
lcl|CP030093.1_prot_AWX12252.1_320	[locus_tag=DPM14_01615] [protein=ribonuclease VapC2] [protein_id=AWX12252.1] [location=362361..362786] [gbkey=CDS]	Rv0301	[locus_tag=DPM14_01615] [protein=ribonuclease VapC2] [protein_id=AWX12252.1] [location=362361..362786] [gbkey=CDS]	ribonuclease VapC2	3	12	11	2	4	0	5	3	11	0	2	4	14	13	5	0	0	0
lcl|CP030093.1_prot_AWX08911.1_331	[locus_tag=DPM14_01670] [protein=hypothetical protein] [protein_id=AWX08911.1] [location=380791..381177] [gbkey=CDS]	Rv0313	[locus_tag=DPM14_01670] [protein=hypothetical protein] [protein_id=AWX08911.1] [location=380791..381177] [gbkey=CDS]	hypothetical protein	2	2	5	0	0	0	1	0	7	0	1	3	4	6	1	0	0	0
lcl|CP030093.1_prot_AWX08913.1_333	[locus_tag=DPM14_01680] [protein=1,3-beta-glucanase] [protein_id=AWX08913.1] [location=381903..382787] [gbkey=CDS]	Rv0315	[locus_tag=DPM14_01680] [protein=1,3-beta-glucanase] [protein_id=AWX08913.1] [location=381903..382787] [gbkey=CDS]	1,3-beta-glucanase	3	4	8	2	0	0	4	3	2	0	2	0	10	20	4	1	0	0
lcl|CP030093.1_prot_AWX08917.1_339	[locus_tag=DPM14_01715] [protein=dCTP deaminase] [protein_id=AWX08917.1] [location=386883..387455] [gbkey=CDS]	Rv0321	[locus_tag=DPM14_01715] [protein=dCTP deaminase] [protein_id=AWX08917.1] [location=386883..387455] [gbkey=CDS]	dCTP deaminase	11	12	8	6	0	10	4	9	9	0	5	8	19	22	12	0	0	0
lcl|CP030093.1_prot_AWX08923.1_345	[locus_tag=DPM14_01745] [protein=TetR/AcrR family transcriptional regulator] [protein_id=AWX08923.1] [location=392412..393014] [gbkey=CDS]	Rv0328	[locus_tag=DPM14_01745] [protein=TetR/AcrR family transcriptional regulator] [protein_id=AWX08923.1] [location=392412..393014] [gbkey=CDS]	TetR/AcrR family transcriptional regulator	10	9	11	4	1	5	6	8	9	0	7	2	11	13	6	0	0	0
lcl|CP030093.1_prot_AWX08926.1_348	[locus_tag=DPM14_01760] [protein=NAD(P)/FAD-dependent oxidoreductase] [protein_id=AWX08926.1] [location=394502..395668] [gbkey=CDS]	Rv0331	[locus_tag=DPM14_01760] [protein=NAD(P)/FAD-dependent oxidoreductase] [protein_id=AWX08926.1] [location=394502..395668] [gbkey=CDS]	NAD(P)/FAD-dependent oxidoreductase	10	14	4	2	0	0	11	6	8	0	4	0	6	5	5	0	8	0
lcl|CP030093.1_prot_AWX08927.1_349	[locus_tag=DPM14_01765] [protein=maleylpyruvate isomerase family mycothiol-dependent enzyme] [protein_id=AWX08927.1] [location=395743..396528] [gbkey=CDS]	Rv0332	[locus_tag=DPM14_01765] [protein=maleylpyruvate isomerase family mycothiol-dependent enzyme] [protein_id=AWX08927.1] [location=395743..396528] [gbkey=CDS]	maleylpyruvate isomerase family mycothiol-dependent enzyme	9	7	6	3	0	0	2	2	2	0	2	0	7	6	0	7	0	0
lcl|CP030093.1_prot_AWX12255.1_350	[locus_tag=DPM14_01770] [protein=nuclear transport factor 2 family protein] [protein_id=AWX12255.1] [location=396555..396929] [gbkey=CDS]	Rv0333	[locus_tag=DPM14_01770] [protein=nuclear transport factor 2 family protein] [protein_id=AWX12255.1] [location=396555..396929] [gbkey=CDS]	nuclear transport factor 2 family protein	2	4	5	1	1	0	1	0	5	0	1	2	2	8	1	0	0	0
lcl|CP030093.1_prot_AWX08932.1_356	[locus_tag=DPM14_01800] [protein=4Fe-4S dicluster domain-containing protein] [protein_id=AWX08932.1] [location=complement(401494..404142)] [gbkey=CDS]	Rv0338c	[locus_tag=DPM14_01800] [protein=4Fe-4S dicluster domain-containing protein] [protein_id=AWX08932.1] [location=complement(401494..404142)] [gbkey=CDS]	4Fe-4S dicluster domain-containing protein	33	25	28	18	5	0	23	22	16	3	6	0	58	31	58	1	7	8
lcl|CP030093.1_prot_AWX12256.1_359	[locus_tag=DPM14_01815] [protein=isoniazid-induced protein IniB] [protein_id=AWX12256.1] [location=407663..409102] [gbkey=CDS]	Rv0341	[locus_tag=DPM14_01815] [protein=isoniazid-induced protein IniB] [protein_id=AWX12256.1] [location=407663..409102] [gbkey=CDS]	isoniazid-induced protein IniB	34	21	17	5	10	0	43	43	24	7	5	0	23	17	30	1	8	2
lcl|CP030093.1_prot_AWX12257.1_360	[locus_tag=DPM14_01820] [protein=isoniazid-induced protein IniA] [protein_id=AWX12257.1] [location=409139..411061] [gbkey=CDS]	Rv0342	[locus_tag=DPM14_01820] [protein=isoniazid-induced protein IniA] [protein_id=AWX12257.1] [location=409139..411061] [gbkey=CDS]	isoniazid-induced protein IniA	7	1	13	4	0	0	8	8	3	0	4	0	6	8	13	0	1	3
lcl|CP030093.1_prot_AWX08935.1_361	[locus_tag=DPM14_01825] [protein=isoniazid-induced protein IniC] [protein_id=AWX08935.1] [location=411058..412539] [gbkey=CDS]	Rv0343	[locus_tag=DPM14_01825] [protein=isoniazid-induced protein IniC] [protein_id=AWX08935.1] [location=411058..412539] [gbkey=CDS]	isoniazid-induced protein IniC	1	0	6	0	1	0	4	0	0	0	0	0	2	2	1	0	0	0
lcl|CP030093.1_prot_AWX08938.1_365	[locus_tag=DPM14_01845] [protein=TIGR04255 family protein] [protein_id=AWX08938.1] [location=415605..416591] [gbkey=CDS]	Rv0347	[locus_tag=DPM14_01845] [protein=TIGR04255 family protein] [protein_id=AWX08938.1] [location=415605..416591] [gbkey=CDS]	TIGR04255 family protein	3	4	2	0	0	0	8	1	2	0	3	0	15	10	2	3	0	0
lcl|CP030093.1_prot_AWX08941.1_368	[locus_tag=DPM14_01860] [protein=molecular chaperone DnaK] [protein_id=AWX08941.1] [location=418136..420013] [gbkey=CDS]	Rv0350	[locus_tag=DPM14_01860] [protein=molecular chaperone DnaK] [protein_id=AWX08941.1] [location=418136..420013] [gbkey=CDS]	molecular chaperone DnaK	1074	1031	1015	223	226	57	1069	1147	974	84	307	60	850	957	1189	126	165	442
lcl|CP030093.1_prot_AWX08942.1_369	[locus_tag=DPM14_01865] [protein=nucleotide exchange factor GrpE] [protein_id=AWX08942.1] [location=420010..420717] [gbkey=CDS]	Rv0351	[locus_tag=DPM14_01865] [protein=nucleotide exchange factor GrpE] [protein_id=AWX08942.1] [location=420010..420717] [gbkey=CDS]	nucleotide exchange factor GrpE	102	74	92	19	8	0	104	80	94	0	21	5	121	106	54	56	5	3
lcl|CP030093.1_prot_AWX08943.1_370	[locus_tag=DPM14_01870] [protein=molecular chaperone DnaJ] [protein_id=AWX08943.1] [location=420753..421940] [gbkey=CDS]	Rv0352	[locus_tag=DPM14_01870] [protein=molecular chaperone DnaJ] [protein_id=AWX08943.1] [location=420753..421940] [gbkey=CDS]	molecular chaperone DnaJ	96	70	84	30	8	4	99	83	65	3	27	1	105	81	66	14	28	4
lcl|CP030093.1_prot_AWX08946.1_374	[locus_tag=DPM14_01890] [protein=PaaI family thioesterase] [protein_id=AWX08946.1] [location=complement(433093..433737)] [gbkey=CDS]	Rv0356c	[locus_tag=DPM14_01890] [protein=PaaI family thioesterase] [protein_id=AWX08946.1] [location=complement(433093..433737)] [gbkey=CDS]	PaaI family thioesterase	6	2	16	1	0	2	1	7	9	0	1	0	10	9	6	0	0	0
lcl|CP030093.1_prot_AWX08947.1_375	[locus_tag=DPM14_01895] [protein=adenylosuccinate synthetase] [protein_id=AWX08947.1] [location=complement(433734..435032)] [gbkey=CDS]	Rv0357c	[locus_tag=DPM14_01895] [protein=adenylosuccinate synthetase] [protein_id=AWX08947.1] [location=complement(433734..435032)] [gbkey=CDS]	adenylosuccinate synthetase	12	12	12	6	7	0	10	11	7	0	6	0	12	8	15	1	10	0
lcl|CP030093.1_prot_AWX08950.1_378	[locus_tag=DPM14_01910] [protein=DUF3151 domain-containing protein] [protein_id=AWX08950.1] [location=complement(436565..437002)] [gbkey=CDS]	Rv0360c	[locus_tag=DPM14_01910] [protein=DUF3151 domain-containing protein] [protein_id=AWX08950.1] [location=complement(436565..437002)] [gbkey=CDS]	DUF3151 domain-containing protein	3	6	1	0	0	4	1	2	2	0	1	1	4	10	3	0	0	0
lcl|CP030093.1_prot_AWX08967.1_397	[locus_tag=DPM14_02005] [protein=calcium dodecin] [protein_id=AWX08967.1] [location=454240..454455] [gbkey=CDS]	Rv0379	[locus_tag=DPM14_02005] [protein=calcium dodecin] [protein_id=AWX08967.1] [location=454240..454455] [gbkey=CDS]	calcium dodecin	43	92	63	18	33	0	77	34	62	1	20	47	60	67	50	0	1	13
lcl|CP030093.1_prot_AWX08969.1_400	[locus_tag=DPM14_02020] [protein=orotate phosphoribosyltransferase] [protein_id=AWX08969.1] [location=complement(456104..456643)] [gbkey=CDS]	Rv0382c	[locus_tag=DPM14_02020] [protein=orotate phosphoribosyltransferase] [protein_id=AWX08969.1] [location=complement(456104..456643)] [gbkey=CDS]	orotate phosphoribosyltransferase	2	3	3	1	0	0	2	2	5	0	3	0	7	3	2	0	0	0
lcl|CP030093.1_prot_AWX08970.1_401	[locus_tag=DPM14_02025] [protein=hypothetical protein] [protein_id=AWX08970.1] [location=complement(456724..457578)] [gbkey=CDS]	Rv0383c	[locus_tag=DPM14_02025] [protein=hypothetical protein] [protein_id=AWX08970.1] [location=complement(456724..457578)] [gbkey=CDS]	hypothetical protein	2	3	8	5	0	0	3	2	4	1	1	0	14	13	8	3	0	0
lcl|CP030093.1_prot_AWX08974.1_406	[locus_tag=DPM14_02050] [protein=phosphoribosylglycinamide formyltransferase 2] [protein_id=AWX08974.1] [location=466600..467859] [gbkey=CDS]	Rv0389	[locus_tag=DPM14_02050] [protein=phosphoribosylglycinamide formyltransferase 2] [protein_id=AWX08974.1] [location=466600..467859] [gbkey=CDS]	phosphoribosylglycinamide formyltransferase 2	6	10	13	3	3	0	8	7	2	0	7	0	13	8	8	0	6	0
lcl|CP030093.1_prot_AWX08975.1_407	[locus_tag=DPM14_02055] [protein=rhodanese-like domain-containing protein] [protein_id=AWX08975.1] [location=467856..468278] [gbkey=CDS]	Rv0390	[locus_tag=DPM14_02055] [protein=rhodanese-like domain-containing protein] [protein_id=AWX08975.1] [location=467856..468278] [gbkey=CDS]	rhodanese-like domain-containing protein	1	6	6	1	0	0	1	0	4	0	0	1	7	6	1	0	0	0
lcl|CP030093.1_prot_AWX08976.1_408	[locus_tag=DPM14_02060] [protein=O-succinylhomoserine sulfhydrylase] [protein_id=AWX08976.1] [location=468275..469495] [gbkey=CDS]	Rv0391	[locus_tag=DPM14_02060] [protein=O-succinylhomoserine sulfhydrylase] [protein_id=AWX08976.1] [location=468275..469495] [gbkey=CDS]	O-succinylhomoserine sulfhydrylase	34	32	24	9	11	0	34	40	28	0	15	0	18	20	20	0	27	0
lcl|CP030093.1_prot_AWX08979.1_411	[locus_tag=DPM14_02075] [protein=hypothetical protein] [protein_id=AWX08979.1] [location=complement(472396..473115)] [gbkey=CDS]	Rv0394c	[locus_tag=DPM14_02075] [protein=hypothetical protein] [protein_id=AWX08979.1] [location=complement(472396..473115)] [gbkey=CDS]	hypothetical protein	10	6	3	4	0	1	3	4	3	0	4	0	5	8	7	2	0	0
lcl|CP030093.1_prot_AWX08985.1_419	[locus_tag=DPM14_02115] [protein=acyl-CoA dehydrogenase] [protein_id=AWX08985.1] [location=complement(476840..478027)] [gbkey=CDS]	Rv0400c	[locus_tag=DPM14_02115] [protein=acyl-CoA dehydrogenase] [protein_id=AWX08985.1] [location=complement(476840..478027)] [gbkey=CDS]	acyl-CoA dehydrogenase	10	29	7	4	0	0	10	8	16	0	1	0	12	16	13	0	26	1
lcl|CP030093.1_prot_AWX08991.1_425	[locus_tag=DPM14_02145] [protein=MBL fold metallo-hydrolase] [protein_id=AWX08991.1] [location=complement(488160..488978)] [gbkey=CDS]	Rv0406c	[locus_tag=DPM14_02145] [protein=MBL fold metallo-hydrolase] [protein_id=AWX08991.1] [location=complement(488160..488978)] [gbkey=CDS]	MBL fold metallo-hydrolase	3	6	6	1	0	1	4	4	2	0	0	0	9	6	5	7	0	0
lcl|CP030093.1_prot_AWX08993.1_427	[locus_tag=DPM14_02155] [protein=phosphate acetyltransferase] [protein_id=AWX08993.1] [location=490059..492131] [gbkey=CDS]	Rv0408	[locus_tag=DPM14_02155] [protein=phosphate acetyltransferase] [protein_id=AWX08993.1] [location=490059..492131] [gbkey=CDS]	phosphate acetyltransferase	1	2	24	0	0	0	2	3	3	0	1	0	2	14	23	0	0	3
lcl|CP030093.1_prot_AWX12265.1_429	[locus_tag=DPM14_02165] [protein=serine/threonine protein kinase] [protein_id=AWX12265.1] [location=complement(493335..495587)] [gbkey=CDS]	Rv0410c	[locus_tag=DPM14_02165] [protein=serine/threonine protein kinase] [protein_id=AWX12265.1] [location=complement(493335..495587)] [gbkey=CDS]	serine/threonine protein kinase	24	25	70	6	0	0	32	33	17	0	7	0	21	48	46	0	1	17
lcl|CP030093.1_prot_AWX08995.1_430	[locus_tag=DPM14_02170] [protein=ABC transporter substrate-binding protein] [protein_id=AWX08995.1] [location=complement(495587..496573)] [gbkey=CDS]	Rv0411c	[locus_tag=DPM14_02170] [protein=ABC transporter substrate-binding protein] [protein_id=AWX08995.1] [location=complement(495587..496573)] [gbkey=CDS]	ABC transporter substrate-binding protein	1	3	14	2	3	0	9	11	6	0	2	0	8	13	5	0	3	0
lcl|CP030093.1_prot_AWX08996.1_431	[locus_tag=DPM14_02175] [protein=hypothetical protein] [protein_id=AWX08996.1] [location=complement(496573..497892)] [gbkey=CDS]	Rv0412c	[locus_tag=DPM14_02175] [protein=hypothetical protein] [protein_id=AWX08996.1] [location=complement(496573..497892)] [gbkey=CDS]	hypothetical protein	4	12	27	5	1	1	15	17	10	0	4	0	19	29	10	1	7	0
lcl|CP030093.1_prot_AWX08998.1_433	[locus_tag=DPM14_02185] [protein=thiamine phosphate synthase] [protein_id=AWX08998.1] [location=complement(498623..499291)] [gbkey=CDS]	Rv0414c	[locus_tag=DPM14_02185] [protein=thiamine phosphate synthase] [protein_id=AWX08998.1] [location=complement(498623..499291)] [gbkey=CDS]	thiamine phosphate synthase	1	4	16	1	0	0	1	2	6	0	1	0	14	20	3	0	0	0
lcl|CP030093.1_prot_AWX09003.1_438	[locus_tag=DPM14_02210] [protein=lipoprotein aminopeptidase LpqL] [protein_id=AWX09003.1] [location=501769..503271] [gbkey=CDS]	Rv0418	[locus_tag=DPM14_02210] [protein=lipoprotein aminopeptidase LpqL] [protein_id=AWX09003.1] [location=501769..503271] [gbkey=CDS]	lipoprotein aminopeptidase LpqL	48	40	65	12	25	0	48	48	32	0	13	0	57	32	64	0	30	0
lcl|CP030093.1_prot_AWX12267.1_443	[locus_tag=DPM14_02235] [protein=phosphomethylpyrimidine synthase] [protein_id=AWX12267.1] [location=complement(506854..508497)] [gbkey=CDS]	Rv0423c	[locus_tag=DPM14_02235] [protein=phosphomethylpyrimidine synthase] [protein_id=AWX12267.1] [location=complement(506854..508497)] [gbkey=CDS]	phosphomethylpyrimidine synthase	2	3	9	1	5	0	2	4	0	0	2	0	8	5	14	0	0	1
lcl|CP030093.1_prot_AWX09011.1_449	[locus_tag=DPM14_02265] [protein=peptide deformylase] [protein_id=AWX09011.1] [location=complement(516075..516668)] [gbkey=CDS]	Rv0429c	[locus_tag=DPM14_02265] [protein=peptide deformylase] [protein_id=AWX09011.1] [location=complement(516075..516668)] [gbkey=CDS]	peptide deformylase	12	6	17	7	0	5	5	7	13	0	6	0	20	23	10	0	0	0
lcl|CP030093.1_prot_AWX09013.1_451	[locus_tag=DPM14_02275] [protein=LytR family transcriptional regulator] [protein_id=AWX09013.1] [location=517345..517839] [gbkey=CDS]	Rv0431	[locus_tag=DPM14_02275] [protein=LytR family transcriptional regulator] [protein_id=AWX09013.1] [location=517345..517839] [gbkey=CDS]	LytR family transcriptional regulator	29	39	35	14	2	25	24	51	39	0	11	3	45	43	39	6	1	0
lcl|CP030093.1_prot_AWX09014.1_452	[locus_tag=DPM14_02280] [protein=superoxide dismutase [Cu-Zn]] [protein_id=AWX09014.1] [location=517872..518594] [gbkey=CDS]	Rv0432	[locus_tag=DPM14_02280] [protein=superoxide dismutase [Cu-Zn]] [protein_id=AWX09014.1] [location=517872..518594] [gbkey=CDS]	superoxide dismutase [Cu-Zn	54	35	89	14	0	9	11	29	31	0	27	0	57	66	52	11	0	0
lcl|CP030093.1_prot_AWX12269.1_453	[locus_tag=DPM14_02285] [protein=glutamate--cysteine ligase] [protein_id=AWX12269.1] [location=518596..519726] [gbkey=CDS]	Rv0433	[locus_tag=DPM14_02285] [protein=glutamate--cysteine ligase] [protein_id=AWX12269.1] [location=518596..519726] [gbkey=CDS]	glutamate--cysteine ligase	1	2	6	1	0	0	4	2	0	0	2	0	9	11	1	0	1	0
lcl|CP030093.1_prot_AWX09016.1_455	[locus_tag=DPM14_02295] [protein=AAA family ATPase] [protein_id=AWX09016.1] [location=complement(520619..522805)] [gbkey=CDS]	Rv0435c	[locus_tag=DPM14_02295] [protein=AAA family ATPase] [protein_id=AWX09016.1] [location=complement(520619..522805)] [gbkey=CDS]	AAA family ATPase	10	8	17	0	0	0	14	8	7	2	0	0	8	16	26	0	0	5
lcl|CP030093.1_prot_AWX09019.1_459	[locus_tag=DPM14_02315] [protein=SDR family NAD(P)-dependent oxidoreductase] [protein_id=AWX09019.1] [location=complement(525651..526586)] [gbkey=CDS]	Rv0439c	[locus_tag=DPM14_02315] [protein=SDR family NAD(P)-dependent oxidoreductase] [protein_id=AWX09019.1] [location=complement(525651..526586)] [gbkey=CDS]	SDR family NAD(P)-dependent oxidoreductase	1	4	5	2	0	0	5	6	1	0	0	0	13	14	0	4	0	0
lcl|CP030093.1_prot_AWX09023.1_463	[locus_tag=DPM14_02335] [protein=DinB family protein] [protein_id=AWX09023.1] [location=530668..531183] [gbkey=CDS]	Rv0443	[locus_tag=DPM14_02335] [protein=DinB family protein] [protein_id=AWX09023.1] [location=530668..531183] [gbkey=CDS]	DinB family protein	4	10	15	1	0	3	1	4	4	0	1	0	12	9	4	0	0	0
lcl|CP030093.1_prot_AWX09024.1_464	[locus_tag=DPM14_02340] [protein=anti-sigma-K factor RskA] [protein_id=AWX09024.1] [location=complement(531363..532061)] [gbkey=CDS]	Rv0444c	[locus_tag=DPM14_02340] [protein=anti-sigma-K factor RskA] [protein_id=AWX09024.1] [location=complement(531363..532061)] [gbkey=CDS]	anti-sigma-K factor RskA	27	14	20	9	0	0	17	12	9	0	11	0	25	22	6	12	0	0
lcl|CP030093.1_prot_AWX09025.1_465	[locus_tag=DPM14_02345] [protein=ECF RNA polymerase sigma factor SigK] [protein_id=AWX09025.1] [location=complement(532105..532668)] [gbkey=CDS]	Rv0445c	[locus_tag=DPM14_02345] [protein=ECF RNA polymerase sigma factor SigK] [protein_id=AWX09025.1] [location=complement(532105..532668)] [gbkey=CDS]	ECF RNA polymerase sigma factor SigK	25	39	41	13	6	20	17	29	39	0	11	7	41	39	34	3	0	0
lcl|CP030093.1_prot_AWX09033.1_476	[locus_tag=DPM14_02400] [protein=DUF5078 domain-containing protein] [protein_id=AWX09033.1] [location=complement(543647..544093)] [gbkey=CDS]	Rv0455c	[locus_tag=DPM14_02400] [protein=DUF5078 domain-containing protein] [protein_id=AWX09033.1] [location=complement(543647..544093)] [gbkey=CDS]	DUF5078 domain-containing protein	6	12	19	3	3	0	12	6	7	0	3	6	20	23	11	0	0	0
lcl|CP030093.1_prot_AWX09037.1_481	[locus_tag=DPM14_02425] [protein=aldehyde dehydrogenase family protein] [protein_id=AWX09037.1] [location=547947..549470] [gbkey=CDS]	Rv0458	[locus_tag=DPM14_02425] [protein=aldehyde dehydrogenase family protein] [protein_id=AWX09037.1] [location=547947..549470] [gbkey=CDS]	aldehyde dehydrogenase family protein	2	3	0	2	2	0	2	3	3	0	1	0	1	2	5	0	4	0
lcl|CP030093.1_prot_AWX09043.1_489	[locus_tag=DPM14_02465] [protein=acyl-[acyl-carrier-protein] thioesterase] [protein_id=AWX09043.1] [location=554730..555524] [gbkey=CDS]	Rv0466	[locus_tag=DPM14_02465] [protein=acyl-[acyl-carrier-protein] thioesterase] [protein_id=AWX09043.1] [location=554730..555524] [gbkey=CDS]	acyl-[acyl-carrier-protein	43	18	72	18	0	0	26	27	11	0	17	0	44	58	18	28	0	0
lcl|CP030093.1_prot_AWX09044.1_490	[locus_tag=DPM14_02470] [protein=isocitrate lyase] [protein_id=AWX09044.1] [location=555799..557085] [gbkey=CDS]	Rv0467	[locus_tag=DPM14_02470] [protein=isocitrate lyase] [protein_id=AWX09044.1] [location=555799..557085] [gbkey=CDS]	isocitrate lyase	13	5	22	0	5	0	16	16	7	0	1	0	19	5	15	0	5	0
lcl|CP030093.1_prot_AWX09045.1_491	[locus_tag=DPM14_02475] [protein=3-hydroxybutyryl-CoA dehydrogenase] [protein_id=AWX09045.1] [location=557167..558027] [gbkey=CDS]	Rv0468	[locus_tag=DPM14_02475] [protein=3-hydroxybutyryl-CoA dehydrogenase] [protein_id=AWX09045.1] [location=557167..558027] [gbkey=CDS]	3-hydroxybutyryl-CoA dehydrogenase	51	49	38	9	2	0	39	25	27	0	14	6	38	40	20	35	1	0
lcl|CP030093.1_prot_AWX09046.1_492	[locus_tag=DPM14_02480] [protein=SAM-dependent methyltransferase] [protein_id=AWX09046.1] [location=558160..559020] [gbkey=CDS]	Rv0469	[locus_tag=DPM14_02480] [protein=SAM-dependent methyltransferase] [protein_id=AWX09046.1] [location=558160..559020] [gbkey=CDS]	SAM-dependent methyltransferase	7	20	17	4	0	0	9	7	0	0	4	0	18	21	2	18	0	0
lcl|CP030093.1_prot_AWX09047.1_493	[locus_tag=DPM14_02485] [protein=cyclopropane mycolic acid synthase] [protein_id=AWX09047.1] [location=complement(559120..559983)] [gbkey=CDS]	Rv0470c	[locus_tag=DPM14_02485] [protein=cyclopropane mycolic acid synthase] [protein_id=AWX09047.1] [location=complement(559120..559983)] [gbkey=CDS]	cyclopropane mycolic acid synthase	16	17	16	5	0	0	11	3	5	0	1	0	18	20	2	20	0	0
lcl|CP030093.1_prot_AWX12277.1_497	[locus_tag=DPM14_02505] [protein=DUF445 domain-containing protein] [protein_id=AWX12277.1] [location=561836..563206] [gbkey=CDS]	Rv0473	[locus_tag=DPM14_02505] [protein=DUF445 domain-containing protein] [protein_id=AWX12277.1] [location=561836..563206] [gbkey=CDS]	DUF445 domain-containing protein	2	6	6	1	0	0	5	3	4	0	1	0	3	4	2	0	1	0
lcl|CP030093.1_prot_AWX09051.1_498	[locus_tag=DPM14_02510] [protein=transcriptional regulator] [protein_id=AWX09051.1] [location=563293..563715] [gbkey=CDS]	Rv0474	[locus_tag=DPM14_02510] [protein=transcriptional regulator] [protein_id=AWX09051.1] [location=563293..563715] [gbkey=CDS]	transcriptional regulator	16	15	37	16	4	1	17	15	17	0	13	11	39	32	21	0	0	0
lcl|CP030093.1_prot_AWX09052.1_499	[locus_tag=DPM14_02515] [protein=heparin-binding hemagglutinin] [protein_id=AWX09052.1] [location=564069..564668] [gbkey=CDS]	Rv0475	[locus_tag=DPM14_02515] [protein=heparin-binding hemagglutinin] [protein_id=AWX09052.1] [location=564069..564668] [gbkey=CDS]	heparin-binding hemagglutinin	140	175	254	44	45	55	173	251	227	0	55	56	282	283	239	23	3	2
lcl|CP030093.1_prot_AWX09055.1_502	[locus_tag=DPM14_02530] [protein=2-deoxyribose-5-phosphate aldolase] [protein_id=AWX09055.1] [location=565494..566168] [gbkey=CDS]	Rv0478	[locus_tag=DPM14_02530] [protein=2-deoxyribose-5-phosphate aldolase] [protein_id=AWX09055.1] [location=565494..566168] [gbkey=CDS]	2-deoxyribose-5-phosphate aldolase	12	5	13	1	0	6	1	7	5	0	3	0	7	10	5	0	0	0
lcl|CP030093.1_prot_AWX09060.1_507	[locus_tag=DPM14_02555] [protein=L,D-transpeptidase] [protein_id=AWX09060.1] [location=569926..571281] [gbkey=CDS]	Rv0483	[locus_tag=DPM14_02555] [protein=L,D-transpeptidase] [protein_id=AWX09060.1] [location=569926..571281] [gbkey=CDS]	L,D-transpeptidase	2	1	2	0	0	0	3	2	3	0	0	0	3	1	2	0	0	0
lcl|CP030093.1_prot_AWX09061.1_508	[locus_tag=DPM14_02560] [protein=short-chain type oxidoreductase] [protein_id=AWX09061.1] [location=complement(571262..572017)] [gbkey=CDS]	Rv0484c	[locus_tag=DPM14_02560] [protein=short-chain type oxidoreductase] [protein_id=AWX09061.1] [location=complement(571262..572017)] [gbkey=CDS]	short-chain type oxidoreductase	8	4	9	4	0	0	1	2	0	0	3	0	7	10	3	3	0	0
lcl|CP030093.1_prot_AWX12279.1_515	[locus_tag=DPM14_02595] [protein=DNA-binding response regulator] [protein_id=AWX12279.1] [location=579001..579684] [gbkey=CDS]	Rv0491	[locus_tag=DPM14_02595] [protein=DNA-binding response regulator] [protein_id=AWX12279.1] [location=579001..579684] [gbkey=CDS]	DNA-binding response regulator	26	16	28	9	0	4	3	7	9	0	10	0	13	24	6	11	0	0
lcl|CP030093.1_prot_AWX09072.1_522	[locus_tag=DPM14_02630] [protein=hypothetical protein] [protein_id=AWX09072.1] [location=585569..586501] [gbkey=CDS]	Rv0497	[locus_tag=DPM14_02630] [protein=hypothetical protein] [protein_id=AWX09072.1] [location=585569..586501] [gbkey=CDS]	hypothetical protein	11	4	8	0	0	1	3	1	3	0	2	0	7	7	7	0	0	0
lcl|CP030093.1_prot_AWX09073.1_523	[locus_tag=DPM14_02635] [protein=sugar phosphate isomerase/epimerase] [protein_id=AWX09073.1] [location=586517..587359] [gbkey=CDS]	Rv0498	[locus_tag=DPM14_02635] [protein=sugar phosphate isomerase/epimerase] [protein_id=AWX09073.1] [location=586517..587359] [gbkey=CDS]	sugar phosphate isomerase/epimerase	5	12	6	1	0	0	6	5	4	0	2	1	4	9	1	6	0	0
lcl|CP030093.1_prot_AWX09075.1_525	[locus_tag=DPM14_02645] [protein=pyrroline-5-carboxylate reductase] [protein_id=AWX09075.1] [location=588275..589162] [gbkey=CDS]	Rv0500	[locus_tag=DPM14_02645] [protein=pyrroline-5-carboxylate reductase] [protein_id=AWX09075.1] [location=588275..589162] [gbkey=CDS]	pyrroline-5-carboxylate reductase	45	31	30	16	2	0	39	39	23	1	15	1	53	36	19	28	0	0
lcl|CP030093.1_prot_AWX09080.1_530	[locus_tag=DPM14_02670] [protein=cyclopropane mycolic acid synthase] [protein_id=AWX09080.1] [location=complement(592063..592971)] [gbkey=CDS]	Rv0503c	[locus_tag=DPM14_02670] [protein=cyclopropane mycolic acid synthase] [protein_id=AWX09080.1] [location=complement(592063..592971)] [gbkey=CDS]	cyclopropane mycolic acid synthase	63	69	50	25	0	0	46	26	28	0	20	1	38	76	18	66	5	2
lcl|CP030093.1_prot_AWX09081.1_531	[locus_tag=DPM14_02675] [protein=hypothetical protein] [protein_id=AWX09081.1] [location=complement(592994..593494)] [gbkey=CDS]	Rv0504c	[locus_tag=DPM14_02675] [protein=hypothetical protein] [protein_id=AWX09081.1] [location=complement(592994..593494)] [gbkey=CDS]	hypothetical protein	21	28	32	7	0	16	3	24	30	0	6	4	33	31	33	0	0	0
lcl|CP030093.1_prot_AWX09082.1_532	[locus_tag=DPM14_02680] [protein=HAD-IB family hydrolase] [protein_id=AWX09082.1] [location=complement(593656..594777)] [gbkey=CDS]	Rv0505c	[locus_tag=DPM14_02680] [protein=HAD-IB family hydrolase] [protein_id=AWX09082.1] [location=complement(593656..594777)] [gbkey=CDS]	HAD-IB family hydrolase	10	11	9	2	0	0	7	7	10	0	2	0	6	14	3	12	0	0
lcl|CP030093.1_prot_AWX09087.1_537	[locus_tag=DPM14_02705] [protein=hydroxymethylbilane synthase] [protein_id=AWX09087.1] [location=600049..600978] [gbkey=CDS]	Rv0510	[locus_tag=DPM14_02705] [protein=hydroxymethylbilane synthase] [protein_id=AWX09087.1] [location=600049..600978] [gbkey=CDS]	hydroxymethylbilane synthase	16	19	18	9	0	0	13	10	7	0	5	2	19	29	6	26	0	0
lcl|CP030093.1_prot_AWX12281.1_538	[locus_tag=DPM14_02710] [protein=bifunctional uroporphyrinogen-III C-methyltransferase/uroporphyrinogen-III synthase] [protein_id=AWX12281.1] [location=601011..602708] [gbkey=CDS]	Rv0511	[locus_tag=DPM14_02710] [protein=bifunctional uroporphyrinogen-III C-methyltransferase/uroporphyrinogen-III synthase] [protein_id=AWX12281.1] [location=601011..602708] [gbkey=CDS]	bifunctional uroporphyrinogen-III C-methyltransferase/uroporphyrinogen-III synthase	16	20	60	2	4	0	38	25	21	0	7	0	31	42	56	0	1	19
lcl|CP030093.1_prot_AWX09088.1_539	[locus_tag=DPM14_02715] [protein=delta-aminolevulinic acid dehydratase] [protein_id=AWX09088.1] [location=602794..603783] [gbkey=CDS]	Rv0512	[locus_tag=DPM14_02715] [protein=delta-aminolevulinic acid dehydratase] [protein_id=AWX09088.1] [location=602794..603783] [gbkey=CDS]	delta-aminolevulinic acid dehydratase	14	21	7	6	0	0	16	20	11	0	4	1	8	14	2	0	17	0
lcl|CP030093.1_prot_AWX12282.1_551	[locus_tag=DPM14_02775] [protein=nitroreductase family deazaflavin-dependent oxidoreductase] [protein_id=AWX12282.1] [location=complement(612518..612913)] [gbkey=CDS]	Rv0523c	[locus_tag=DPM14_02775] [protein=nitroreductase family deazaflavin-dependent oxidoreductase] [protein_id=AWX12282.1] [location=complement(612518..612913)] [gbkey=CDS]	nitroreductase family deazaflavin-dependent oxidoreductase	4	15	9	1	0	3	2	12	11	0	2	5	9	13	12	0	0	0
lcl|CP030093.1_prot_AWX09101.1_553	[locus_tag=DPM14_02785] [protein=histidine phosphatase family protein] [protein_id=AWX09101.1] [location=614415..615023] [gbkey=CDS]	Rv0525	[locus_tag=DPM14_02785] [protein=histidine phosphatase family protein] [protein_id=AWX09101.1] [location=614415..615023] [gbkey=CDS]	histidine phosphatase family protein	52	42	74	25	0	34	21	56	46	0	14	1	69	59	61	4	0	0
lcl|CP030093.1_prot_AWX09104.1_558	[locus_tag=DPM14_02810] [protein=MinD/ParA family protein] [protein_id=AWX09104.1] [location=619099..620316] [gbkey=CDS]	Rv0530	[locus_tag=DPM14_02810] [protein=MinD/ParA family protein] [protein_id=AWX09104.1] [location=619099..620316] [gbkey=CDS]	MinD/ParA family protein	23	27	47	8	6	1	30	24	16	0	12	1	42	46	35	5	9	1
lcl|CP030093.1_prot_AWX09121.1_576	[locus_tag=DPM14_02900] [protein=VOC family protein] [protein_id=AWX09121.1] [location=complement(635823..636209)] [gbkey=CDS]	Rv0546c	[locus_tag=DPM14_02900] [protein=VOC family protein] [protein_id=AWX09121.1] [location=complement(635823..636209)] [gbkey=CDS]	VOC family protein	4	16	18	8	15	0	14	6	20	0	5	9	14	23	14	0	0	0
lcl|CP030093.1_prot_AWX09122.1_577	[locus_tag=DPM14_02905] [protein=short chain dehydrogenase] [protein_id=AWX09122.1] [location=complement(636272..637156)] [gbkey=CDS]	Rv0547c	[locus_tag=DPM14_02905] [protein=short chain dehydrogenase] [protein_id=AWX09122.1] [location=complement(636272..637156)] [gbkey=CDS]	short chain dehydrogenase	33	31	30	10	0	9	13	30	27	0	8	1	27	24	18	21	0	0
lcl|CP030093.1_prot_AWX09123.1_578	[locus_tag=DPM14_02910] [protein=1,4-dihydroxy-2-naphthoyl-CoA synthase] [protein_id=AWX09123.1] [location=complement(637252..638154)] [gbkey=CDS]	Rv0548c	[locus_tag=DPM14_02910] [protein=1,4-dihydroxy-2-naphthoyl-CoA synthase] [protein_id=AWX09123.1] [location=complement(637252..638154)] [gbkey=CDS]	1,4-dihydroxy-2-naphthoyl-CoA synthase	72	79	94	25	5	21	39	50	56	0	35	5	99	101	56	31	0	0
lcl|CP030093.1_prot_AWX09129.1_584	[locus_tag=DPM14_02940] [protein=bromoperoxidase] [protein_id=AWX09129.1] [location=643707..644495] [gbkey=CDS]	Rv0554	[locus_tag=DPM14_02940] [protein=bromoperoxidase] [protein_id=AWX09129.1] [location=643707..644495] [gbkey=CDS]	bromoperoxidase	7	7	14	5	0	0	7	2	6	0	3	0	27	20	3	2	0	0
lcl|CP030093.1_prot_AWX09134.1_589	[locus_tag=DPM14_02965] [protein=DUF732 domain-containing protein] [protein_id=AWX09134.1] [location=complement(648647..648985)] [gbkey=CDS]	Rv0559c	[locus_tag=DPM14_02965] [protein=DUF732 domain-containing protein] [protein_id=AWX09134.1] [location=complement(648647..648985)] [gbkey=CDS]	DUF732 domain-containing protein	3	11	12	3	4	0	15	4	11	0	5	4	14	13	10	0	0	0
lcl|CP030093.1_prot_AWX09137.1_592	[locus_tag=DPM14_02980] [protein=polyprenyl synthetase family protein] [protein_id=AWX09137.1] [location=651011..652018] [gbkey=CDS]	Rv0562	[locus_tag=DPM14_02980] [protein=polyprenyl synthetase family protein] [protein_id=AWX09137.1] [location=651011..652018] [gbkey=CDS]	polyprenyl synthetase family protein	63	43	58	18	0	4	56	52	32	0	20	1	71	69	15	22	15	0
lcl|CP030093.1_prot_AWX09138.1_593	[locus_tag=DPM14_02985] [protein=protease HtpX] [protein_id=AWX09138.1] [location=652119..652979] [gbkey=CDS]	Rv0563	[locus_tag=DPM14_02985] [protein=protease HtpX] [protein_id=AWX09138.1] [location=652119..652979] [gbkey=CDS]	protease HtpX	12	12	16	4	0	8	3	9	14	0	7	0	18	20	9	0	0	0
lcl|CP030093.1_prot_AWX12286.1_594	[locus_tag=DPM14_02990] [protein=glycerol-3-phosphate dehydrogenase (NAD(P)(+))] [protein_id=AWX12286.1] [location=complement(653164..654189)] [gbkey=CDS]	Rv0564c	[locus_tag=DPM14_02990] [protein=glycerol-3-phosphate dehydrogenase (NAD(P)(+))] [protein_id=AWX12286.1] [location=complement(653164..654189)] [gbkey=CDS]	glycerol-3-phosphate dehydrogenase (NAD(P)(+))	3	4	7	0	0	0	4	0	0	0	1	0	7	12	2	5	0	0
lcl|CP030093.1_prot_AWX09140.1_596	[locus_tag=DPM14_03000] [protein=YajQ family cyclic di-GMP-binding protein] [protein_id=AWX09140.1] [location=complement(655788..656279)] [gbkey=CDS]	Rv0566c	[locus_tag=DPM14_03000] [protein=YajQ family cyclic di-GMP-binding protein] [protein_id=AWX09140.1] [location=complement(655788..656279)] [gbkey=CDS]	YajQ family cyclic di-GMP-binding protein	16	23	33	8	0	14	3	19	27	0	12	4	25	39	22	0	0	0
lcl|CP030093.1_prot_AWX09142.1_599	[locus_tag=DPM14_03020] [protein=DUF1918 domain-containing protein] [protein_id=AWX09142.1] [location=659243..659509] [gbkey=CDS]	Rv0569	[locus_tag=DPM14_03020] [protein=DUF1918 domain-containing protein] [protein_id=AWX09142.1] [location=659243..659509] [gbkey=CDS]	DUF1918 domain-containing protein	6	28	15	3	5	0	14	1	21	0	4	10	13	15	5	0	0	0
lcl|CP030093.1_prot_AWX09143.1_600	[locus_tag=DPM14_03025] [protein=adenosylcobalamin-dependent ribonucleoside-diphosphate reductase] [protein_id=AWX09143.1] [location=659535..661613] [gbkey=CDS]	Rv0570	[locus_tag=DPM14_03025] [protein=adenosylcobalamin-dependent ribonucleoside-diphosphate reductase] [protein_id=AWX09143.1] [location=659535..661613] [gbkey=CDS]	adenosylcobalamin-dependent ribonucleoside-diphosphate reductase	16	8	23	2	0	0	10	8	9	1	1	0	9	15	35	0	0	12
lcl|CP030093.1_prot_AWX09145.1_602	[locus_tag=DPM14_03035] [protein=phosphoribosyltransferase] [protein_id=AWX09145.1] [location=complement(661727..663058)] [gbkey=CDS]	Rv0571c	[locus_tag=DPM14_03035] [protein=phosphoribosyltransferase] [protein_id=AWX09145.1] [location=complement(661727..663058)] [gbkey=CDS]	phosphoribosyltransferase	9	13	9	3	1	0	10	13	2	0	4	0	12	9	11	0	6	0
lcl|CP030093.1_prot_AWX12288.1_608	[locus_tag=DPM14_03065] [protein=TIGR03086 family protein] [protein_id=AWX12288.1] [location=668088..669392] [gbkey=CDS]	Rv0576	[locus_tag=DPM14_03065] [protein=TIGR03086 family protein] [protein_id=AWX12288.1] [location=668088..669392] [gbkey=CDS]	TIGR03086 family protein	13	10	14	4	0	0	14	7	6	0	5	0	18	32	4	5	0	0
lcl|CP030093.1_prot_AWX12289.1_609	[locus_tag=DPM14_03070] [protein=VOC family protein] [protein_id=AWX12289.1] [location=669406..670191] [gbkey=CDS]	Rv0577	[locus_tag=DPM14_03070] [protein=VOC family protein] [protein_id=AWX12289.1] [location=669406..670191] [gbkey=CDS]	VOC family protein	36	24	30	8	0	0	28	22	15	0	12	0	30	33	12	22	0	0
lcl|CP030093.1_prot_AWX12291.1_613	[locus_tag=DPM14_03090] [protein=hypothetical protein] [protein_id=AWX12291.1] [location=complement(675359..675850)] [gbkey=CDS]	Rv0580c	[locus_tag=DPM14_03090] [protein=hypothetical protein] [protein_id=AWX12291.1] [location=complement(675359..675850)] [gbkey=CDS]	hypothetical protein	32	48	89	11	0	27	14	41	52	0	11	19	77	70	52	0	0	0
lcl|CP030093.1_prot_AWX09155.1_616	[locus_tag=DPM14_03105] [protein=hypothetical protein] [protein_id=AWX09155.1] [location=complement(676623..677309)] [gbkey=CDS]	Rv0583c	[locus_tag=DPM14_03105] [protein=hypothetical protein] [protein_id=AWX09155.1] [location=complement(676623..677309)] [gbkey=CDS]	hypothetical protein	14	10	11	3	0	0	11	13	9	0	2	0	13	8	10	0	1	0
lcl|CP030093.1_prot_AWX09158.1_619	[locus_tag=DPM14_03120] [protein=transcriptional regulator] [protein_id=AWX09158.1] [location=682644..683366] [gbkey=CDS]	Rv0586	[locus_tag=DPM14_03120] [protein=transcriptional regulator] [protein_id=AWX09158.1] [location=682644..683366] [gbkey=CDS]	transcriptional regulator	13	17	13	4	0	1	6	9	5	0	3	0	11	14	5	11	0	0
lcl|CP030093.1_prot_AWX09168.1_631	[locus_tag=DPM14_03180] [protein=ribonuclease VapC27] [protein_id=AWX09168.1] [location=complement(695389..695802)] [gbkey=CDS]	Rv0598c	[locus_tag=DPM14_03180] [protein=ribonuclease VapC27] [protein_id=AWX09168.1] [location=complement(695389..695802)] [gbkey=CDS]	ribonuclease VapC27	7	16	11	5	3	0	2	3	15	0	4	7	13	16	6	0	0	0
lcl|CP030093.1_prot_AWX09173.1_637	[locus_tag=DPM14_03210] [protein=DUF1259 domain-containing protein] [protein_id=AWX09173.1] [location=698474..699424] [gbkey=CDS]	Rv0604	[locus_tag=DPM14_03210] [protein=DUF1259 domain-containing protein] [protein_id=AWX09173.1] [location=698474..699424] [gbkey=CDS]	DUF1259 domain-containing protein	9	7	6	3	0	0	8	10	3	0	6	0	11	9	4	7	0	0
lcl|CP030093.1_prot_AWX09190.1_658	[locus_tag=DPM14_03315] [protein=succinate dehydrogenase iron-sulfur subunit] [protein_id=AWX09190.1] [location=complement(709679..710470)] [gbkey=CDS]	Rv3319	[locus_tag=DPM14_03315] [protein=succinate dehydrogenase iron-sulfur subunit] [protein_id=AWX09190.1] [location=complement(709679..710470)] [gbkey=CDS]	succinate dehydrogenase iron-sulfur subunit	9	8	5	1	0	0	5	5	7	0	3	0	12	13	0	15	1	0
lcl|CP030093.1_prot_AWX09191.1_659	[locus_tag=DPM14_03320] [protein=succinate dehydrogenase flavoprotein subunit] [protein_id=AWX09191.1] [location=complement(710470..712242)] [gbkey=CDS]	Rv3318	[locus_tag=DPM14_03320] [protein=succinate dehydrogenase flavoprotein subunit] [protein_id=AWX09191.1] [location=complement(710470..712242)] [gbkey=CDS]	succinate dehydrogenase flavoprotein subunit	36	29	15	13	1	0	22	33	11	0	10	0	32	10	29	0	11	24
lcl|CP030093.1_prot_AWX09193.1_662	[locus_tag=DPM14_03335] [protein=cytidine deaminase] [protein_id=AWX09193.1] [location=713377..713778] [gbkey=CDS]	Rv3315c	[locus_tag=DPM14_03335] [protein=cytidine deaminase] [protein_id=AWX09193.1] [location=713377..713778] [gbkey=CDS]	cytidine deaminase	1	1	1	0	0	0	1	0	1	0	0	0	1	4	0	0	0	0
lcl|CP030093.1_prot_AWX09195.1_664	[locus_tag=DPM14_03345] [protein=adenosine deaminase family protein] [protein_id=AWX09195.1] [location=715058..716155] [gbkey=CDS]	Rv3313c	[locus_tag=DPM14_03345] [protein=adenosine deaminase family protein] [protein_id=AWX09195.1] [location=715058..716155] [gbkey=CDS]	adenosine deaminase family protein	4	6	4	1	0	0	3	2	0	0	1	0	9	5	2	0	1	0
lcl|CP030093.1_prot_AWX09198.1_668	[locus_tag=DPM14_03365] [protein=primosomal protein] [protein_id=AWX09198.1] [location=complement(717859..719121)] [gbkey=CDS]	Rv3311	[locus_tag=DPM14_03365] [protein=primosomal protein] [protein_id=AWX09198.1] [location=complement(717859..719121)] [gbkey=CDS]	primosomal protein	35	21	33	3	15	0	35	25	21	0	11	1	26	18	53	0	22	10
lcl|CP030093.1_prot_AWX09202.1_672	[locus_tag=DPM14_03385] [protein=purine-nucleoside phosphorylase] [protein_id=AWX09202.1] [location=complement(722382..723188)] [gbkey=CDS]	Rv3307	[locus_tag=DPM14_03385] [protein=purine-nucleoside phosphorylase] [protein_id=AWX09202.1] [location=complement(722382..723188)] [gbkey=CDS]	purine-nucleoside phosphorylase	1	4	12	0	0	2	1	0	0	0	1	0	2	5	3	1	0	0
lcl|CP030093.1_prot_AWX09204.1_674	[locus_tag=DPM14_03395] [protein=amidohydrolase] [protein_id=AWX09204.1] [location=724434..725603] [gbkey=CDS]	Rv3305c	[locus_tag=DPM14_03395] [protein=amidohydrolase] [protein_id=AWX09204.1] [location=724434..725603] [gbkey=CDS]	amidohydrolase	2	3	5	1	0	0	4	3	0	0	2	0	6	4	2	0	1	0
lcl|CP030093.1_prot_AWX09206.1_677	[locus_tag=DPM14_03410] [protein=NAD(P)H-quinone dehydrogenase] [protein_id=AWX09206.1] [location=726362..727777] [gbkey=CDS]	Rv3303c	[locus_tag=DPM14_03410] [protein=NAD(P)H-quinone dehydrogenase] [protein_id=AWX09206.1] [location=726362..727777] [gbkey=CDS]	NAD(P)H-quinone dehydrogenase	10	6	5	2	1	0	5	4	2	0	2	0	4	3	11	0	5	0
lcl|CP030093.1_prot_AWX09214.1_685	[locus_tag=DPM14_03450] [protein=TetR/AcrR family transcriptional regulator] [protein_id=AWX09214.1] [location=complement(740569..741234)] [gbkey=CDS]	Rv3295	[locus_tag=DPM14_03450] [protein=TetR/AcrR family transcriptional regulator] [protein_id=AWX09214.1] [location=complement(740569..741234)] [gbkey=CDS]	TetR/AcrR family transcriptional regulator	28	12	25	3	0	11	2	12	13	0	2	0	12	29	21	1	0	0
lcl|CP030093.1_prot_AWX09216.1_687	[locus_tag=DPM14_03460] [protein=aldehyde dehydrogenase family protein] [protein_id=AWX09216.1] [location=complement(742214..743698)] [gbkey=CDS]	Rv3293	[locus_tag=DPM14_03460] [protein=aldehyde dehydrogenase family protein] [protein_id=AWX09216.1] [location=complement(742214..743698)] [gbkey=CDS]	aldehyde dehydrogenase family protein	1	0	3	1	1	0	1	1	0	0	1	0	5	3	5	0	0	0
lcl|CP030093.1_prot_AWX09217.1_688	[locus_tag=DPM14_03465] [protein=VOC family protein] [protein_id=AWX09217.1] [location=complement(743725..744972)] [gbkey=CDS]	Rv3292	[locus_tag=DPM14_03465] [protein=VOC family protein] [protein_id=AWX09217.1] [location=complement(743725..744972)] [gbkey=CDS]	VOC family protein	1	1	6	0	1	0	1	2	2	0	1	0	6	9	4	0	0	0
lcl|CP030093.1_prot_AWX09219.1_690	[locus_tag=DPM14_03475] [protein=L-lysine-epsilon aminotransferase] [protein_id=AWX09219.1] [location=745506..746855] [gbkey=CDS]	Rv3290c	[locus_tag=DPM14_03475] [protein=L-lysine-epsilon aminotransferase] [protein_id=AWX09219.1] [location=745506..746855] [gbkey=CDS]	L-lysine-epsilon aminotransferase	1	4	7	0	5	0	6	5	2	0	1	0	7	7	11	0	1	0
lcl|CP030093.1_prot_AWX09223.1_694	[locus_tag=DPM14_03495] [protein=B/F/G family RNA polymerase sigma-70 factor] [protein_id=AWX09223.1] [location=748346..749131] [gbkey=CDS]	Rv3286c	[locus_tag=DPM14_03495] [protein=B/F/G family RNA polymerase sigma-70 factor] [protein_id=AWX09223.1] [location=748346..749131] [gbkey=CDS]	B/F/G family RNA polymerase sigma-70 factor	6	1	2	1	0	0	4	2	1	0	2	0	2	6	1	3	0	0
lcl|CP030093.1_prot_AWX09224.1_695	[locus_tag=DPM14_03500] [protein=acetyl/propionyl/methylcrotonyl-CoA carboxylase subunit alpha] [protein_id=AWX09224.1] [location=complement(749141..750943)] [gbkey=CDS]	Rv3285	[locus_tag=DPM14_03500] [protein=acetyl/propionyl/methylcrotonyl-CoA carboxylase subunit alpha] [protein_id=AWX09224.1] [location=complement(749141..750943)] [gbkey=CDS]	acetyl/propionyl/methylcrotonyl-CoA carboxylase subunit alpha	229	193	311	65	78	5	265	247	202	13	68	10	269	276	373	9	56	90
lcl|CP030093.1_prot_AWX09225.1_696	[locus_tag=DPM14_03505] [protein=cysteine desulfuration protein SufE] [protein_id=AWX09225.1] [location=complement(751051..751482)] [gbkey=CDS]	Rv3284	[locus_tag=DPM14_03505] [protein=cysteine desulfuration protein SufE] [protein_id=AWX09225.1] [location=complement(751051..751482)] [gbkey=CDS]	cysteine desulfuration protein SufE	3	5	7	3	2	0	2	1	2	0	3	2	3	1	1	0	0	0
lcl|CP030093.1_prot_AWX09227.1_699	[locus_tag=DPM14_03520] [protein=acyl-CoA carboxylase subunit epsilon] [protein_id=AWX09227.1] [location=complement(753078..753476)] [gbkey=CDS]	Rv3281	[locus_tag=DPM14_03520] [protein=acyl-CoA carboxylase subunit epsilon] [protein_id=AWX09227.1] [location=complement(753078..753476)] [gbkey=CDS]	acyl-CoA carboxylase subunit epsilon	3	1	3	1	0	0	1	1	1	0	0	0	2	5	0	0	0	0
lcl|CP030093.1_prot_AWX09228.1_700	[locus_tag=DPM14_03525] [protein=propionyl-CoA carboxylase subunit beta 5] [protein_id=AWX09228.1] [location=complement(753457..755103)] [gbkey=CDS]	Rv3280	[locus_tag=DPM14_03525] [protein=propionyl-CoA carboxylase subunit beta 5] [protein_id=AWX09228.1] [location=complement(753457..755103)] [gbkey=CDS]	propionyl-CoA carboxylase subunit beta 5	82	70	129	29	31	0	73	76	46	4	34	1	96	77	117	1	29	22
lcl|CP030093.1_prot_AWX09230.1_702	[locus_tag=DPM14_03535] [protein=PH domain-containing protein] [protein_id=AWX09230.1] [location=755996..756514] [gbkey=CDS]	Rv3278c	[locus_tag=DPM14_03535] [protein=PH domain-containing protein] [protein_id=AWX09230.1] [location=755996..756514] [gbkey=CDS]	PH domain-containing protein	1	10	7	2	0	4	1	5	10	0	6	0	11	14	8	0	0	0
lcl|CP030093.1_prot_AWX09232.1_704	[locus_tag=DPM14_03545] [protein=5-(carboxyamino)imidazole ribonucleotide synthase] [protein_id=AWX09232.1] [location=757241..758530] [gbkey=CDS]	Rv3276c	[locus_tag=DPM14_03545] [protein=5-(carboxyamino)imidazole ribonucleotide synthase] [protein_id=AWX09232.1] [location=757241..758530] [gbkey=CDS]	5-(carboxyamino)imidazole ribonucleotide synthase	10	9	7	2	0	0	7	6	1	0	0	0	5	3	3	0	5	0
lcl|CP030093.1_prot_AWX09234.1_706	[locus_tag=DPM14_03555] [protein=acyl-CoA dehydrogenase] [protein_id=AWX09234.1] [location=759076..760245] [gbkey=CDS]	Rv3274c	[locus_tag=DPM14_03555] [protein=acyl-CoA dehydrogenase] [protein_id=AWX09234.1] [location=759076..760245] [gbkey=CDS]	acyl-CoA dehydrogenase	114	74	117	38	46	5	92	95	63	2	33	0	125	113	125	10	51	13
lcl|CP030093.1_prot_AWX12300.1_707	[locus_tag=DPM14_03560] [protein=carbonic anhydrase] [protein_id=AWX12300.1] [location=complement(760234..762528)] [gbkey=CDS]	Rv3273	[locus_tag=DPM14_03560] [protein=carbonic anhydrase] [protein_id=AWX12300.1] [location=complement(760234..762528)] [gbkey=CDS]	carbonic anhydrase	24	17	41	10	0	0	29	25	20	9	9	0	56	46	47	1	0	6
lcl|CP030093.1_prot_AWX09237.1_710	[locus_tag=DPM14_03575] [protein=copper-transporting ATPase] [protein_id=AWX09237.1] [location=complement(764483..766639)] [gbkey=CDS]	Rv3270	[locus_tag=DPM14_03575] [protein=copper-transporting ATPase] [protein_id=AWX09237.1] [location=complement(764483..766639)] [gbkey=CDS]	copper-transporting ATPase	23	13	18	3	0	0	18	12	18	8	1	0	45	25	37	0	0	10
lcl|CP030093.1_prot_AWX09238.1_711	[locus_tag=DPM14_03580] [protein=DUF1490 family protein] [protein_id=AWX09238.1] [location=complement(766650..766931)] [gbkey=CDS]	Rv3269	[locus_tag=DPM14_03580] [protein=DUF1490 family protein] [protein_id=AWX09238.1] [location=complement(766650..766931)] [gbkey=CDS]	DUF1490 family protein	5	31	48	7	12	4	23	6	29	0	7	17	38	28	24	0	0	0
lcl|CP030093.1_prot_AWX12301.1_712	[locus_tag=DPM14_03585] [protein=TIGR03089 family protein] [protein_id=AWX12301.1] [location=complement(767056..767745)] [gbkey=CDS]	Rv3268	[locus_tag=DPM14_03585] [protein=TIGR03089 family protein] [protein_id=AWX12301.1] [location=complement(767056..767745)] [gbkey=CDS]	TIGR03089 family protein	4	3	5	0	0	0	2	0	2	0	0	0	7	6	0	2	0	0
lcl|CP030093.1_prot_AWX12302.1_715	[locus_tag=DPM14_03600] [protein=glycosyltransferase family 2 protein] [protein_id=AWX12302.1] [location=770281..771186] [gbkey=CDS]	Rv3265c	[locus_tag=DPM14_03600] [protein=glycosyltransferase family 2 protein] [protein_id=AWX12302.1] [location=770281..771186] [gbkey=CDS]	glycosyltransferase family 2 protein	2	1	10	1	0	0	4	3	1	0	0	0	13	13	1	1	0	0
lcl|CP030093.1_prot_AWX09241.1_716	[locus_tag=DPM14_03605] [protein=NDP-sugar synthase] [protein_id=AWX09241.1] [location=771188..772267] [gbkey=CDS]	Rv3264c	[locus_tag=DPM14_03605] [protein=NDP-sugar synthase] [protein_id=AWX09241.1] [location=771188..772267] [gbkey=CDS]	NDP-sugar synthase	30	28	36	12	1	0	39	25	16	0	6	0	68	65	19	25	7	0
lcl|CP030093.1_prot_AWX09244.1_720	[locus_tag=DPM14_03625] [protein=2-phospho-L-lactate transferase] [protein_id=AWX09244.1] [location=complement(775627..776622)] [gbkey=CDS]	Rv3261	[locus_tag=DPM14_03625] [protein=2-phospho-L-lactate transferase] [protein_id=AWX09244.1] [location=complement(775627..776622)] [gbkey=CDS]	2-phospho-L-lactate transferase	1	5	0	0	0	0	3	0	0	0	0	0	1	2	0	1	0	0
lcl|CP030093.1_prot_AWX09247.1_725	[locus_tag=DPM14_03650] [protein=phosphomannomutase/phosphoglucomutase] [protein_id=AWX09247.1] [location=778456..779853] [gbkey=CDS]	Rv3257c	[locus_tag=DPM14_03650] [protein=phosphomannomutase/phosphoglucomutase] [protein_id=AWX09247.1] [location=778456..779853] [gbkey=CDS]	phosphomannomutase/phosphoglucomutase	17	10	31	6	10	0	14	14	4	0	7	0	22	20	15	0	7	0
lcl|CP030093.1_prot_AWX09248.1_726	[locus_tag=DPM14_03655] [protein=TobH protein] [protein_id=AWX09248.1] [location=779850..780890] [gbkey=CDS]	Rv3256c	[locus_tag=DPM14_03655] [protein=TobH protein] [protein_id=AWX09248.1] [location=779850..780890] [gbkey=CDS]	TobH protein	7	6	1	2	0	0	5	2	2	1	2	0	21	11	12	0	1	0
lcl|CP030093.1_prot_AWX09256.1_734	[locus_tag=DPM14_03695] [protein=adenosylhomocysteinase] [protein_id=AWX09256.1] [location=787518..789005] [gbkey=CDS]	Rv3248c	[locus_tag=DPM14_03695] [protein=adenosylhomocysteinase] [protein_id=AWX09256.1] [location=787518..789005] [gbkey=CDS]	adenosylhomocysteinase	392	370	247	73	96	6	370	418	332	23	76	7	234	156	295	25	141	64
lcl|CP030093.1_prot_AWX09258.1_736	[locus_tag=DPM14_03705] [protein=DNA-binding response regulator] [protein_id=AWX09258.1] [location=789816..790502] [gbkey=CDS]	Rv3246c	[locus_tag=DPM14_03705] [protein=DNA-binding response regulator] [protein_id=AWX09258.1] [location=789816..790502] [gbkey=CDS]	DNA-binding response regulator	32	29	62	13	0	0	26	25	15	0	13	3	62	84	26	24	0	0
lcl|CP030093.1_prot_AWX09259.1_737	[locus_tag=DPM14_03710] [protein=sensor histidine kinase] [protein_id=AWX09259.1] [location=790552..792255] [gbkey=CDS]	Rv3245c	[locus_tag=DPM14_03710] [protein=sensor histidine kinase] [protein_id=AWX09259.1] [location=790552..792255] [gbkey=CDS]	sensor histidine kinase	3	1	6	2	0	0	2	3	0	0	2	0	7	6	5	0	0	0
lcl|CP030093.1_prot_AWX12304.1_738	[locus_tag=DPM14_03715] [protein=MtrAB system accessory protein LpqB] [protein_id=AWX12304.1] [location=792255..794006] [gbkey=CDS]	Rv3244c	[locus_tag=DPM14_03715] [protein=MtrAB system accessory protein LpqB] [protein_id=AWX12304.1] [location=792255..794006] [gbkey=CDS]	MtrAB system accessory protein LpqB	2	2	8	0	1	0	11	8	6	0	1	0	8	3	13	0	1	0
lcl|CP030093.1_prot_AWX09262.1_742	[locus_tag=DPM14_03735] [protein=protein translocase subunit SecA 1] [protein_id=AWX09262.1] [location=796634..799483] [gbkey=CDS]	Rv3240c	[locus_tag=DPM14_03735] [protein=protein translocase subunit SecA 1] [protein_id=AWX09262.1] [location=796634..799483] [gbkey=CDS]	protein translocase subunit SecA 1	27	17	86	4	0	0	23	15	18	0	5	0	36	64	76	0	0	20
lcl|CP030093.1_prot_AWX09274.1_755	[locus_tag=DPM14_03800] [protein=SOS response-associated peptidase] [protein_id=AWX09274.1] [location=813844..814602] [gbkey=CDS]	Rv3226c	[locus_tag=DPM14_03800] [protein=SOS response-associated peptidase] [protein_id=AWX09274.1] [location=813844..814602] [gbkey=CDS]	SOS response-associated peptidase	1	2	4	2	0	0	2	3	2	0	0	0	7	8	1	4	0	0
lcl|CP030093.1_prot_AWX09277.1_759	[locus_tag=DPM14_03820] [protein=short chain dehydrogenase] [protein_id=AWX09277.1] [location=complement(816467..817315)] [gbkey=CDS]	Rv3224	[locus_tag=DPM14_03820] [protein=short chain dehydrogenase] [protein_id=AWX09277.1] [location=complement(816467..817315)] [gbkey=CDS]	short chain dehydrogenase	55	24	75	12	2	4	28	24	24	0	14	0	86	79	22	42	0	1
lcl|CP030093.1_prot_AWX12308.1_760	[locus_tag=DPM14_03825] [protein=ECF RNA polymerase sigma factor SigH] [protein_id=AWX12308.1] [location=817615..818265] [gbkey=CDS]	Rv3223c	[locus_tag=DPM14_03825] [protein=ECF RNA polymerase sigma factor SigH] [protein_id=AWX12308.1] [location=817615..818265] [gbkey=CDS]	ECF RNA polymerase sigma factor SigH	26	15	25	7	0	0	20	14	13	0	13	0	21	33	13	15	0	0
lcl|CP030093.1_prot_AWX09287.1_772	[locus_tag=DPM14_03885] [protein=ParA family protein] [protein_id=AWX09287.1] [location=825674..826474] [gbkey=CDS]	Rv3213c	[locus_tag=DPM14_03885] [protein=ParA family protein] [protein_id=AWX09287.1] [location=825674..826474] [gbkey=CDS]	ParA family protein	55	46	100	18	0	4	42	46	32	0	22	2	69	78	44	43	1	0
lcl|CP030093.1_prot_AWX09289.1_774	[locus_tag=DPM14_03895] [protein=ATP-dependent helicase] [protein_id=AWX09289.1] [location=complement(827786..829369)] [gbkey=CDS]	Rv3211	[locus_tag=DPM14_03895] [protein=ATP-dependent helicase] [protein_id=AWX09289.1] [location=complement(827786..829369)] [gbkey=CDS]	ATP-dependent helicase	29	10	15	7	0	0	20	14	16	11	1	0	24	20	29	0	0	0
lcl|CP030093.1_prot_AWX12312.1_777	[locus_tag=DPM14_03910] [protein=DUF3107 domain-containing protein] [protein_id=AWX12312.1] [location=831218..831490] [gbkey=CDS]	Rv3208A	[locus_tag=DPM14_03910] [protein=DUF3107 domain-containing protein] [protein_id=AWX12312.1] [location=831218..831490] [gbkey=CDS]	DUF3107 domain-containing protein	3	18	13	2	7	0	20	5	19	0	2	16	16	24	9	0	0	0
lcl|CP030093.1_prot_AWX09292.1_780	[locus_tag=DPM14_03925] [protein=adenylyltransferase/sulfurtransferase MoeZ] [protein_id=AWX09292.1] [location=833457..834635] [gbkey=CDS]	Rv3206c	[locus_tag=DPM14_03925] [protein=adenylyltransferase/sulfurtransferase MoeZ] [protein_id=AWX09292.1] [location=833457..834635] [gbkey=CDS]	adenylyltransferase/sulfurtransferase MoeZ	7	8	13	6	0	0	8	7	3	0	4	0	10	12	3	1	3	0
lcl|CP030093.1_prot_AWX09293.1_781	[locus_tag=DPM14_03930] [protein=TIGR02569 family protein] [protein_id=AWX09293.1] [location=834662..835540] [gbkey=CDS]	Rv3205c	[locus_tag=DPM14_03930] [protein=TIGR02569 family protein] [protein_id=AWX09293.1] [location=834662..835540] [gbkey=CDS]	TIGR02569 family protein	4	9	16	2	0	0	5	5	1	0	1	0	16	19	2	10	0	0
lcl|CP030093.1_prot_AWX09297.1_787	[locus_tag=DPM14_03960] [protein=cation transporter] [protein_id=AWX09297.1] [location=843497..844564] [gbkey=CDS]	Rv3200c	[locus_tag=DPM14_03960] [protein=cation transporter] [protein_id=AWX09297.1] [location=843497..844564] [gbkey=CDS]	cation transporter	15	11	26	9	0	7	10	9	10	0	10	0	31	32	15	5	0	0
lcl|CP030093.1_prot_AWX09300.1_792	[locus_tag=DPM14_03985] [protein=AarF/ABC1/UbiB kinase family protein] [protein_id=AWX09300.1] [location=complement(848799..850142)] [gbkey=CDS]	Rv3197	[locus_tag=DPM14_03985] [protein=AarF/ABC1/UbiB kinase family protein] [protein_id=AWX09300.1] [location=complement(848799..850142)] [gbkey=CDS]	AarF/ABC1/UbiB kinase family protein	9	6	13	2	4	0	12	12	4	0	7	0	20	11	12	0	7	0
lcl|CP030093.1_prot_AWX09301.1_793	[locus_tag=DPM14_03990] [protein=hypothetical protein] [protein_id=AWX09301.1] [location=850270..850470] [gbkey=CDS]	Rv3196A	[locus_tag=DPM14_03990] [protein=hypothetical protein] [protein_id=AWX09301.1] [location=850270..850470] [gbkey=CDS]	hypothetical protein	11	2	17	8	1	0	3	5	6	0	14	2	3	4	2	0	0	0
lcl|CP030093.1_prot_AWX09305.1_797	[locus_tag=DPM14_04010] [protein=membrane protein] [protein_id=AWX09305.1] [location=853994..856972] [gbkey=CDS]	Rv3193c	[locus_tag=DPM14_04010] [protein=membrane protein] [protein_id=AWX09305.1] [location=853994..856972] [gbkey=CDS]	membrane protein	43	25	56	11	0	0	50	47	33	9	4	0	149	102	118	0	0	7
lcl|CP030093.1_prot_AWX09328.1_824	[locus_tag=DPM14_04150] [protein=hypothetical protein] [protein_id=AWX09328.1] [location=complement(877446..878570)] [gbkey=CDS]	Rv3169	[locus_tag=DPM14_04150] [protein=hypothetical protein] [protein_id=AWX09328.1] [location=complement(877446..878570)] [gbkey=CDS]	hypothetical protein	9	11	10	3	0	2	10	9	6	0	1	0	9	11	3	0	7	0
lcl|CP030093.1_prot_AWX09336.1_832	[locus_tag=DPM14_04190] [protein=aromatic ring-hydroxylating dioxygenase subunit alpha] [protein_id=AWX09336.1] [location=884670..885818] [gbkey=CDS]	Rv3161c	[locus_tag=DPM14_04190] [protein=aromatic ring-hydroxylating dioxygenase subunit alpha] [protein_id=AWX09336.1] [location=884670..885818] [gbkey=CDS]	aromatic ring-hydroxylating dioxygenase subunit alpha	21	22	14	8	2	0	17	18	12	0	2	0	20	21	14	0	12	0
lcl|CP030093.1_prot_AWX09341.1_838	[locus_tag=DPM14_04220] [protein=NADH-quinone oxidoreductase subunit L] [protein_id=AWX09341.1] [location=complement(893819..895720)] [gbkey=CDS]	Rv3156	[locus_tag=DPM14_04220] [protein=NADH-quinone oxidoreductase subunit L] [protein_id=AWX09341.1] [location=complement(893819..895720)] [gbkey=CDS]	NADH-quinone oxidoreductase subunit L	2	2	1	0	0	0	4	3	3	1	0	0	2	5	5	0	0	0
lcl|CP030093.1_prot_AWX12322.1_841	[locus_tag=DPM14_04235] [protein=NADH-quinone oxidoreductase subunit I] [protein_id=AWX12322.1] [location=complement(896812..897447)] [gbkey=CDS]	Rv3153	[locus_tag=DPM14_04235] [protein=NADH-quinone oxidoreductase subunit I] [protein_id=AWX12322.1] [location=complement(896812..897447)] [gbkey=CDS]	NADH-quinone oxidoreductase subunit I	18	18	21	10	0	5	5	10	6	0	12	0	13	14	15	0	0	0
lcl|CP030093.1_prot_AWX09344.1_843	[locus_tag=DPM14_04245] [protein=NADH-quinone oxidoreductase subunit G] [protein_id=AWX09344.1] [location=complement(898788..901208)] [gbkey=CDS]	Rv3151	[locus_tag=DPM14_04245] [protein=NADH-quinone oxidoreductase subunit G] [protein_id=AWX09344.1] [location=complement(898788..901208)] [gbkey=CDS]	NADH-quinone oxidoreductase subunit G	19	16	49	8	0	0	26	27	15	1	7	0	28	42	62	0	0	25
lcl|CP030093.1_prot_AWX09345.1_844	[locus_tag=DPM14_04250] [protein=NADH-quinone oxidoreductase subunit F] [protein_id=AWX09345.1] [location=complement(901205..902542)] [gbkey=CDS]	Rv3150	[locus_tag=DPM14_04250] [protein=NADH-quinone oxidoreductase subunit F] [protein_id=AWX09345.1] [location=complement(901205..902542)] [gbkey=CDS]	NADH-quinone oxidoreductase subunit F	7	4	10	1	7	0	8	7	5	0	2	0	8	3	21	0	7	0
lcl|CP030093.1_prot_AWX09346.1_845	[locus_tag=DPM14_04255] [protein=NADH-quinone oxidoreductase subunit E] [protein_id=AWX09346.1] [location=complement(902539..903297)] [gbkey=CDS]	Rv3149	[locus_tag=DPM14_04255] [protein=NADH-quinone oxidoreductase subunit E] [protein_id=AWX09346.1] [location=complement(902539..903297)] [gbkey=CDS]	NADH-quinone oxidoreductase subunit E	4	10	13	3	0	0	5	3	1	0	2	0	23	21	1	2	0	0
lcl|CP030093.1_prot_AWX09348.1_847	[locus_tag=DPM14_04265] [protein=NADH-quinone oxidoreductase subunit C] [protein_id=AWX09348.1] [location=complement(904616..905326)] [gbkey=CDS]	Rv3147	[locus_tag=DPM14_04265] [protein=NADH-quinone oxidoreductase subunit C] [protein_id=AWX09348.1] [location=complement(904616..905326)] [gbkey=CDS]	NADH-quinone oxidoreductase subunit C	7	7	23	0	0	4	1	2	10	0	1	0	16	19	5	1	0	0
lcl|CP030093.1_prot_AWX09349.1_848	[locus_tag=DPM14_04270] [protein=NADH-quinone oxidoreductase subunit B] [protein_id=AWX09349.1] [location=complement(905323..905877)] [gbkey=CDS]	Rv3146	[locus_tag=DPM14_04270] [protein=NADH-quinone oxidoreductase subunit B] [protein_id=AWX09349.1] [location=complement(905323..905877)] [gbkey=CDS]	NADH-quinone oxidoreductase subunit B	3	12	12	2	0	5	1	5	10	0	0	2	9	8	5	0	0	0
lcl|CP030093.1_prot_AWX09351.1_851	[locus_tag=DPM14_04285] [protein=response regulator] [protein_id=AWX09351.1] [location=complement(907899..908300)] [gbkey=CDS]	Rv3143	[locus_tag=DPM14_04285] [protein=response regulator] [protein_id=AWX09351.1] [location=complement(907899..908300)] [gbkey=CDS]	response regulator	10	15	22	9	9	0	16	7	10	0	8	9	19	20	14	0	0	0
lcl|CP030093.1_prot_AWX09353.1_853	[locus_tag=DPM14_04295] [protein=NADPH:quinone oxidoreductase family protein] [protein_id=AWX09353.1] [location=complement(908888..909859)] [gbkey=CDS]	Rv3141	[locus_tag=DPM14_04295] [protein=NADPH:quinone oxidoreductase family protein] [protein_id=AWX09353.1] [location=complement(908888..909859)] [gbkey=CDS]	NADPH:quinone oxidoreductase family protein	12	18	23	11	0	2	13	5	9	0	4	0	29	38	4	21	0	1
lcl|CP030093.1_prot_AWX09354.1_854	[locus_tag=DPM14_04300] [protein=acyl-CoA dehydrogenase] [protein_id=AWX09354.1] [location=complement(909959..911164)] [gbkey=CDS]	Rv3140	[locus_tag=DPM14_04300] [protein=acyl-CoA dehydrogenase] [protein_id=AWX09354.1] [location=complement(909959..911164)] [gbkey=CDS]	acyl-CoA dehydrogenase	17	15	19	5	7	0	21	22	14	0	4	0	25	18	20	2	10	0
lcl|CP030093.1_prot_AWX09355.1_855	[locus_tag=DPM14_04305] [protein=acyl-CoA dehydrogenase] [protein_id=AWX09355.1] [location=complement(911185..912591)] [gbkey=CDS]	Rv3139	[locus_tag=DPM14_04305] [protein=acyl-CoA dehydrogenase] [protein_id=AWX09355.1] [location=complement(911185..912591)] [gbkey=CDS]	acyl-CoA dehydrogenase	6	8	17	1	7	0	6	8	12	0	3	0	18	10	12	0	7	1
lcl|CP030093.1_prot_AWX09359.1_859	[locus_tag=DPM14_04325] [protein=PPE family protein] [protein_id=AWX09359.1] [location=complement(915018..916160)] [gbkey=CDS]	Rv3136	[locus_tag=DPM14_04325] [protein=PPE family protein] [protein_id=AWX09359.1] [location=complement(915018..916160)] [gbkey=CDS]	PPE family protein	9	8	12	3	0	1	9	13	9	0	2	0	18	13	6	7	1	0
lcl|CP030093.1_prot_AWX09361.1_862	[locus_tag=DPM14_04340] [protein=universal stress protein] [protein_id=AWX09361.1] [location=917595..918401] [gbkey=CDS]	Rv3134c	[locus_tag=DPM14_04340] [protein=universal stress protein] [protein_id=AWX09361.1] [location=917595..918401] [gbkey=CDS]	universal stress protein	10	12	17	3	0	3	6	4	3	0	5	0	16	19	4	9	0	0
lcl|CP030093.1_prot_AWX09362.1_863	[locus_tag=DPM14_04345] [protein=DNA-binding response regulator] [protein_id=AWX09362.1] [location=918429..919082] [gbkey=CDS]	Rv3133c	[locus_tag=DPM14_04345] [protein=DNA-binding response regulator] [protein_id=AWX09362.1] [location=918429..919082] [gbkey=CDS]	DNA-binding response regulator	104	110	88	30	9	47	30	94	95	2	30	14	88	88	97	10	3	5
lcl|CP030093.1_prot_AWX09363.1_864	[locus_tag=DPM14_04350] [protein=histidine kinase] [protein_id=AWX09363.1] [location=919079..920815] [gbkey=CDS]	Rv3132c	[locus_tag=DPM14_04350] [protein=histidine kinase] [protein_id=AWX09363.1] [location=919079..920815] [gbkey=CDS]	histidine kinase	158	139	170	34	19	2	118	107	89	0	40	0	110	118	155	7	35	66
lcl|CP030093.1_prot_AWX09364.1_865	[locus_tag=DPM14_04355] [protein=NAD(P)H nitroreductase] [protein_id=AWX09364.1] [location=complement(920795..921793)] [gbkey=CDS]	Rv3131	[locus_tag=DPM14_04355] [protein=NAD(P)H nitroreductase] [protein_id=AWX09364.1] [location=complement(920795..921793)] [gbkey=CDS]	NAD(P)H nitroreductase	52	38	79	21	5	4	55	46	38	0	23	2	87	82	43	12	5	4
lcl|CP030093.1_prot_AWX09365.1_866	[locus_tag=DPM14_04360] [protein=diacylglycerol O-acyltransferase] [protein_id=AWX09365.1] [location=921978..923369] [gbkey=CDS]	Rv3130c	[locus_tag=DPM14_04360] [protein=diacylglycerol O-acyltransferase] [protein_id=AWX09365.1] [location=921978..923369] [gbkey=CDS]	diacylglycerol O-acyltransferase	25	41	38	13	6	4	26	23	38	0	12	3	36	48	39	5	10	1
lcl|CP030093.1_prot_AWX12325.1_872	[locus_tag=DPM14_04390] [protein=NAD(P)H nitroreductase] [protein_id=AWX12325.1] [location=complement(926521..927555)] [gbkey=CDS]	Rv3127	[locus_tag=DPM14_04390] [protein=NAD(P)H nitroreductase] [protein_id=AWX12325.1] [location=complement(926521..927555)] [gbkey=CDS]	NAD(P)H nitroreductase	46	67	76	14	10	9	55	28	58	0	20	24	86	101	48	16	10	1
lcl|CP030093.1_prot_AWX09377.1_881	[locus_tag=DPM14_04435] [protein=molybdopterin synthase catalytic subunit 1] [protein_id=AWX09377.1] [location=complement(934127..934570)] [gbkey=CDS]	Rv3119	[locus_tag=DPM14_04435] [protein=molybdopterin synthase catalytic subunit 1] [protein_id=AWX09377.1] [location=complement(934127..934570)] [gbkey=CDS]	molybdopterin synthase catalytic subunit 1	2	4	9	0	2	0	1	0	4	0	2	2	7	11	0	0	0	0
lcl|CP030093.1_prot_AWX09378.1_882,lcl|CP030093.1_prot_AWX11493.1_3379	[locus_tag=DPM14_04440] [protein=DUF1416 domain-containing protein] [protein_id=AWX09378.1] [location=complement(934591..934893)] [gbkey=CDS]	#N/A	[locus_tag=DPM14_04440] [protein=DUF1416 domain-containing protein] [protein_id=AWX09378.1] [location=complement(934591..934893)] [gbkey=CDS]	DUF1416 domain-containing protein	8	11	22	3	2	0	10	2	15	0	9	6	18	13	9	0	0	0
lcl|CP030093.1_prot_AWX09379.1_883,lcl|CP030093.1_prot_AWX12629.1_3378	[locus_tag=DPM14_04445] [protein=sulfurtransferase] [protein_id=AWX09379.1] [location=complement(934895..935728)] [gbkey=CDS]	#N/A	[locus_tag=DPM14_04445] [protein=sulfurtransferase] [protein_id=AWX09379.1] [location=complement(934895..935728)] [gbkey=CDS]	sulfurtransferase	74	60	92	25	3	0	59	52	38	0	35	0	106	116	38	31	0	2
lcl|CP030093.1_prot_AWX09390.1_895	[locus_tag=DPM14_04505] [protein=NADPH-ferredoxin reductase FprA] [protein_id=AWX09390.1] [location=complement(944325..945695)] [gbkey=CDS]	Rv3106	[locus_tag=DPM14_04505] [protein=NADPH-ferredoxin reductase FprA] [protein_id=AWX09390.1] [location=complement(944325..945695)] [gbkey=CDS]	NADPH-ferredoxin reductase FprA	7	7	24	3	3	0	14	7	0	0	3	0	19	9	18	0	2	0
lcl|CP030093.1_prot_AWX09395.1_902	[locus_tag=DPM14_04540] [protein=maleylpyruvate isomerase family mycothiol-dependent enzyme] [protein_id=AWX09395.1] [location=950439..951290] [gbkey=CDS]	Rv3099c	[locus_tag=DPM14_04540] [protein=maleylpyruvate isomerase family mycothiol-dependent enzyme] [protein_id=AWX09395.1] [location=950439..951290] [gbkey=CDS]	maleylpyruvate isomerase family mycothiol-dependent enzyme	31	26	50	11	0	0	26	20	16	0	12	0	45	43	16	18	0	0
lcl|CP030093.1_prot_AWX09401.1_908	[locus_tag=DPM14_04575] [protein=hydroxylase] [protein_id=AWX09401.1] [location=955812..956942] [gbkey=CDS]	Rv3094c	[locus_tag=DPM14_04575] [protein=hydroxylase] [protein_id=AWX09401.1] [location=955812..956942] [gbkey=CDS]	hydroxylase	3	6	7	1	0	0	1	5	2	0	0	0	6	12	3	1	1	0
lcl|CP030093.1_prot_AWX09404.1_911	[locus_tag=DPM14_04590] [protein=patatin-like phospholipase family protein] [protein_id=AWX09404.1] [location=complement(958896..960587)] [gbkey=CDS]	Rv3091	[locus_tag=DPM14_04590] [protein=patatin-like phospholipase family protein] [protein_id=AWX09404.1] [location=complement(958896..960587)] [gbkey=CDS]	patatin-like phospholipase family protein	2	1	9	0	0	0	3	1	3	0	2	0	6	5	5	0	0	0
lcl|CP030093.1_prot_AWX09405.1_912	[locus_tag=DPM14_04595] [protein=SPFH domain-containing protein] [protein_id=AWX09405.1] [location=complement(960605..961492)] [gbkey=CDS]	Rv3090	[locus_tag=DPM14_04595] [protein=SPFH domain-containing protein] [protein_id=AWX09405.1] [location=complement(960605..961492)] [gbkey=CDS]	SPFH domain-containing protein	22	25	43	3	0	0	25	21	20	0	4	0	64	52	16	13	0	0
lcl|CP030093.1_prot_AWX09418.1_927	[locus_tag=DPM14_04670] [protein=hydrolase] [protein_id=AWX09418.1] [location=complement(978351..980162)] [gbkey=CDS]	Rv3077	[locus_tag=DPM14_04670] [protein=hydrolase] [protein_id=AWX09418.1] [location=complement(978351..980162)] [gbkey=CDS]	hydrolase	7	3	10	5	0	0	11	8	7	0	3	0	4	15	24	0	0	6
lcl|CP030093.1_prot_AWX09419.1_928	[locus_tag=DPM14_04675] [protein=SRPBCC family protein] [protein_id=AWX09419.1] [location=complement(980155..980631)] [gbkey=CDS]	Rv3076	[locus_tag=DPM14_04675] [protein=SRPBCC family protein] [protein_id=AWX09419.1] [location=complement(980155..980631)] [gbkey=CDS]	SRPBCC family protein	2	7	8	0	0	1	1	2	5	0	1	1	15	8	2	0	0	0
lcl|CP030093.1_prot_AWX09420.1_929	[locus_tag=DPM14_04680] [protein=CoA ester lyase] [protein_id=AWX09420.1] [location=980730..981653] [gbkey=CDS]	Rv3075c	[locus_tag=DPM14_04680] [protein=CoA ester lyase] [protein_id=AWX09420.1] [location=980730..981653] [gbkey=CDS]	CoA ester lyase	65	43	58	22	0	0	57	43	25	0	29	0	98	89	15	44	0	0
lcl|CP030093.1_prot_AWX09428.1_938	[locus_tag=DPM14_04730] [protein=TetR/AcrR family transcriptional regulator] [protein_id=AWX09428.1] [location=complement(988388..988996)] [gbkey=CDS]	Rv3066	[locus_tag=DPM14_04730] [protein=TetR/AcrR family transcriptional regulator] [protein_id=AWX09428.1] [location=complement(988388..988996)] [gbkey=CDS]	TetR/AcrR family transcriptional regulator	2	8	8	1	0	3	2	4	8	0	1	0	5	9	8	0	0	0
lcl|CP030093.1_prot_AWX09438.1_951	[locus_tag=DPM14_04795] [protein=NAD(P)H-dependent oxidoreductase] [protein_id=AWX09438.1] [location=1003790..1004344] [gbkey=CDS]	Rv3054c	[locus_tag=DPM14_04795] [protein=NAD(P)H-dependent oxidoreductase] [protein_id=AWX09438.1] [location=1003790..1004344] [gbkey=CDS]	NAD(P)H-dependent oxidoreductase	11	14	20	4	0	7	3	10	11	0	9	0	13	18	11	0	0	0
lcl|CP030093.1_prot_AWX09442.1_955	[locus_tag=DPM14_04815] [protein=ribonucleotide-diphosphate reductase] [protein_id=AWX09442.1] [location=1005503..1007680] [gbkey=CDS]	Rv3051c	[locus_tag=DPM14_04815] [protein=ribonucleotide-diphosphate reductase] [protein_id=AWX09442.1] [location=1005503..1007680] [gbkey=CDS]	ribonucleotide-diphosphate reductase	18	7	55	5	0	0	19	10	10	0	2	0	20	31	47	0	0	14
lcl|CP030093.1_prot_AWX12335.1_956	[locus_tag=DPM14_04820] [protein=TetR/AcrR family transcriptional regulator] [protein_id=AWX12335.1] [location=1007808..1008548] [gbkey=CDS]	Rv3050c	[locus_tag=DPM14_04820] [protein=TetR/AcrR family transcriptional regulator] [protein_id=AWX12335.1] [location=1007808..1008548] [gbkey=CDS]	TetR/AcrR family transcriptional regulator	38	22	43	8	0	0	14	18	20	0	8	0	32	30	26	19	0	0
lcl|CP030093.1_prot_AWX09444.1_958	[locus_tag=DPM14_04830] [protein=ribonucleoside-diphosphate reductase subunit beta nrdF2] [protein_id=AWX09444.1] [location=1010387..1011361] [gbkey=CDS]	Rv3048c	[locus_tag=DPM14_04830] [protein=ribonucleoside-diphosphate reductase subunit beta nrdF2] [protein_id=AWX09444.1] [location=1010387..1011361] [gbkey=CDS]	ribonucleoside-diphosphate reductase subunit beta nrdF2	20	25	7	3	0	0	16	10	8	0	2	0	6	5	1	21	0	0
lcl|CP030093.1_prot_AWX09446.1_960	[locus_tag=DPM14_04840] [protein=DUF3349 domain-containing protein] [protein_id=AWX09446.1] [location=1012077..1012451] [gbkey=CDS]	Rv3046c	[locus_tag=DPM14_04840] [protein=DUF3349 domain-containing protein] [protein_id=AWX09446.1] [location=1012077..1012451] [gbkey=CDS]	DUF3349 domain-containing protein	5	0	0	1	0	0	3	1	1	0	3	0	1	5	0	0	0	0
lcl|CP030093.1_prot_AWX09447.1_961	[locus_tag=DPM14_04845] [protein=NADP-dependent alcohol dehydrogenase C] [protein_id=AWX09447.1] [location=complement(1012440..1013480)] [gbkey=CDS]	Rv3045	[locus_tag=DPM14_04845] [protein=NADP-dependent alcohol dehydrogenase C] [protein_id=AWX09447.1] [location=complement(1012440..1013480)] [gbkey=CDS]	NADP-dependent alcohol dehydrogenase C	31	20	21	11	1	0	12	17	7	0	11	0	35	37	14	14	7	2
lcl|CP030093.1_prot_AWX12336.1_962	[locus_tag=DPM14_04850] [protein=iron-siderophore ABC transporter substrate-binding protein] [protein_id=AWX12336.1] [location=complement(1013550..1014629)] [gbkey=CDS]	Rv3044	[locus_tag=DPM14_04850] [protein=iron-siderophore ABC transporter substrate-binding protein] [protein_id=AWX12336.1] [location=complement(1013550..1014629)] [gbkey=CDS]	iron-siderophore ABC transporter substrate-binding protein	4	6	12	2	1	0	7	2	1	0	2	0	21	13	2	2	1	0
lcl|CP030093.1_prot_AWX09451.1_967	[locus_tag=DPM14_04875] [protein=NUDIX domain-containing protein] [protein_id=AWX09451.1] [location=1018707..1019573] [gbkey=CDS]	Rv3040c	[locus_tag=DPM14_04875] [protein=NUDIX domain-containing protein] [protein_id=AWX09451.1] [location=1018707..1019573] [gbkey=CDS]	NUDIX domain-containing protein	6	3	12	2	0	0	6	2	2	0	1	0	7	22	1	4	0	0
lcl|CP030093.1_prot_AWX12339.1_968	[locus_tag=DPM14_04880] [protein=enoyl-CoA hydratase] [protein_id=AWX12339.1] [location=1019582..1020346] [gbkey=CDS]	Rv3039c	[locus_tag=DPM14_04880] [protein=enoyl-CoA hydratase] [protein_id=AWX12339.1] [location=1019582..1020346] [gbkey=CDS]	enoyl-CoA hydratase	17	15	23	8	0	8	6	18	11	0	7	0	22	31	19	13	0	0
lcl|CP030093.1_prot_AWX12338.1_969	[locus_tag=DPM14_04885] [protein=class I SAM-dependent methyltransferase] [protein_id=AWX12338.1] [location=1020357..1021340] [gbkey=CDS]	Rv3038c	[locus_tag=DPM14_04885] [protein=class I SAM-dependent methyltransferase] [protein_id=AWX12338.1] [location=1020357..1021340] [gbkey=CDS]	class I SAM-dependent methyltransferase	20	13	26	10	0	0	16	11	7	0	10	0	40	33	7	15	0	0
lcl|CP030093.1_prot_AWX09453.1_971	[locus_tag=DPM14_04895] [protein=DUF3298 domain-containing protein] [protein_id=AWX09453.1] [location=1022624..1023307] [gbkey=CDS]	Rv3036c	[locus_tag=DPM14_04895] [protein=DUF3298 domain-containing protein] [protein_id=AWX09453.1] [location=1022624..1023307] [gbkey=CDS]	DUF3298 domain-containing protein	4	2	3	0	0	4	2	6	5	0	0	0	6	3	5	0	0	0
lcl|CP030093.1_prot_AWX09459.1_977	[locus_tag=DPM14_04925] [protein=1,4-alpha-glucan-branching protein] [protein_id=AWX09459.1] [location=complement(1028263..1029843)] [gbkey=CDS]	Rv3031	[locus_tag=DPM14_04925] [protein=1,4-alpha-glucan-branching protein] [protein_id=AWX09459.1] [location=complement(1028263..1029843)] [gbkey=CDS]	1,4-alpha-glucan-branching protein	1	0	7	0	2	0	2	1	0	0	0	0	3	1	10	0	2	0
lcl|CP030093.1_prot_AWX09461.1_979	[locus_tag=DPM14_04935] [protein=electron transfer flavoprotein subunit beta] [protein_id=AWX09461.1] [location=1030895..1031695] [gbkey=CDS]	Rv3029c	[locus_tag=DPM14_04935] [protein=electron transfer flavoprotein subunit beta] [protein_id=AWX09461.1] [location=1030895..1031695] [gbkey=CDS]	electron transfer flavoprotein subunit beta	159	149	174	32	5	6	142	136	106	0	38	4	186	218	73	96	3	0
lcl|CP030093.1_prot_AWX09462.1_980	[locus_tag=DPM14_04940] [protein=electron transfer flavoprotein subunit alpha] [protein_id=AWX09462.1] [location=1031734..1032690] [gbkey=CDS]	Rv3028c	[locus_tag=DPM14_04940] [protein=electron transfer flavoprotein subunit alpha] [protein_id=AWX09462.1] [location=1031734..1032690] [gbkey=CDS]	electron transfer flavoprotein subunit alpha	220	272	305	76	19	30	197	221	214	3	81	31	323	278	165	122	17	5
lcl|CP030093.1_prot_AWX09478.1_1002	[locus_tag=DPM14_05050] [protein=oxidoreductase] [protein_id=AWX09478.1] [location=1050292..1051044] [gbkey=CDS]	Rv1144	[locus_tag=DPM14_05050] [protein=oxidoreductase] [protein_id=AWX09478.1] [location=1050292..1051044] [gbkey=CDS]	oxidoreductase	8	13	28	5	0	0	5	6	4	0	2	0	28	28	8	8	0	0
lcl|CP030093.1_prot_AWX09484.1_1012	[locus_tag=DPM14_05100] [protein=GntR family transcriptional regulator] [protein_id=AWX09484.1] [location=1058792..1059157] [gbkey=CDS]	Rv1152	[locus_tag=DPM14_05100] [protein=GntR family transcriptional regulator] [protein_id=AWX09484.1] [location=1058792..1059157] [gbkey=CDS]	GntR family transcriptional regulator	1	1	6	0	1	0	2	1	9	0	1	3	3	7	0	0	0	0
lcl|CP030093.1_prot_AWX09488.1_1017	[locus_tag=DPM14_05125] [protein=Fe-S cluster assembly protein HesB] [protein_id=AWX09488.1] [location=1061443..1062030] [gbkey=CDS]	Rv1156	[locus_tag=DPM14_05125] [protein=Fe-S cluster assembly protein HesB] [protein_id=AWX09488.1] [location=1061443..1062030] [gbkey=CDS]	Fe-S cluster assembly protein HesB	16	14	19	8	0	0	9	13	13	0	6	3	21	21	15	0	0	0
lcl|CP030093.1_prot_AWX09493.1_1022	[locus_tag=DPM14_05150] [protein=4a-hydroxytetrahydrobiopterin dehydratase] [protein_id=AWX09493.1] [location=complement(1065421..1065705)] [gbkey=CDS]	Rv1159A	[locus_tag=DPM14_05150] [protein=4a-hydroxytetrahydrobiopterin dehydratase] [protein_id=AWX09493.1] [location=complement(1065421..1065705)] [gbkey=CDS]	4a-hydroxytetrahydrobiopterin dehydratase	3	11	15	1	8	0	6	5	10	0	1	8	12	17	7	0	0	0
lcl|CP030093.1_prot_AWX09495.1_1024	[locus_tag=DPM14_05160] [protein=nitrate reductase subunit alpha] [protein_id=AWX09495.1] [location=1066465..1070163] [gbkey=CDS]	Rv1161	[locus_tag=DPM14_05160] [protein=nitrate reductase subunit alpha] [protein_id=AWX09495.1] [location=1066465..1070163] [gbkey=CDS]	nitrate reductase subunit alpha	69	39	30	11	0	0	31	39	36	10	12	0	37	34	49	0	0	35
lcl|CP030093.1_prot_AWX09500.1_1029	[locus_tag=DPM14_05185] [protein=monoacyl phosphatidylinositol tetramannoside-binding protein LpqW] [protein_id=AWX09500.1] [location=1075289..1077196] [gbkey=CDS]	Rv1166	[locus_tag=DPM14_05185] [protein=monoacyl phosphatidylinositol tetramannoside-binding protein LpqW] [protein_id=AWX09500.1] [location=1075289..1077196] [gbkey=CDS]	monoacyl phosphatidylinositol tetramannoside-binding protein LpqW	11	7	23	0	0	0	8	7	5	0	4	0	4	17	26	0	0	6
lcl|CP030093.1_prot_AWX09507.1_1038	[locus_tag=DPM14_05230] [protein=NADPH-dependent 2,4-dienoyl-CoA reductase] [protein_id=AWX09507.1] [location=complement(1085339..1087363)] [gbkey=CDS]	Rv1175c	[locus_tag=DPM14_05230] [protein=NADPH-dependent 2,4-dienoyl-CoA reductase] [protein_id=AWX09507.1] [location=complement(1085339..1087363)] [gbkey=CDS]	NADPH-dependent 2,4-dienoyl-CoA reductase	1	1	7	0	0	0	1	0	0	0	0	0	4	5	8	0	0	0
lcl|CP030093.1_prot_AWX09510.1_1041	[locus_tag=DPM14_05245] [protein=succinyldiaminopimelate transaminase] [protein_id=AWX09510.1] [location=1088501..1089589] [gbkey=CDS]	Rv1178	[locus_tag=DPM14_05245] [protein=succinyldiaminopimelate transaminase] [protein_id=AWX09510.1] [location=1088501..1089589] [gbkey=CDS]	succinyldiaminopimelate transaminase	3	4	2	1	2	0	3	1	1	0	0	0	6	2	1	0	2	0
lcl|CP030093.1_prot_AWX09516.1_1047	[locus_tag=DPM14_05275] [protein=acyl-CoA synthetase] [protein_id=AWX09516.1] [location=complement(1104914..1106650)] [gbkey=CDS]	Rv1185c	[locus_tag=DPM14_05275] [protein=acyl-CoA synthetase] [protein_id=AWX09516.1] [location=complement(1104914..1106650)] [gbkey=CDS]	acyl-CoA synthetase	7	10	31	3	2	0	19	12	6	0	3	0	26	16	26	0	0	4
lcl|CP030093.1_prot_AWX09521.1_1053	[locus_tag=DPM14_05305] [protein=alpha/beta hydrolase] [protein_id=AWX09521.1] [location=1113069..1113983] [gbkey=CDS]	Rv1191	[locus_tag=DPM14_05305] [protein=alpha/beta hydrolase] [protein_id=AWX09521.1] [location=1113069..1113983] [gbkey=CDS]	alpha/beta hydrolase	27	25	42	4	0	4	28	15	20	0	7	0	43	57	12	19	0	0
lcl|CP030093.1_prot_AWX09522.1_1054	[locus_tag=DPM14_05310] [protein=alpha/beta hydrolase] [protein_id=AWX09522.1] [location=1114065..1114892] [gbkey=CDS]	Rv1192	[locus_tag=DPM14_05310] [protein=alpha/beta hydrolase] [protein_id=AWX09522.1] [location=1114065..1114892] [gbkey=CDS]	alpha/beta hydrolase	2	1	4	0	0	0	4	2	3	0	0	0	7	4	2	0	0	0
lcl|CP030093.1_prot_AWX09523.1_1055	[locus_tag=DPM14_05315] [protein=acyl-CoA synthetase] [protein_id=AWX09523.1] [location=1114932..1116353] [gbkey=CDS]	Rv1193	[locus_tag=DPM14_05315] [protein=acyl-CoA synthetase] [protein_id=AWX09523.1] [location=1114932..1116353] [gbkey=CDS]	acyl-CoA synthetase	1	0	4	0	0	0	2	0	0	0	0	0	7	2	1	0	0	0
lcl|CP030093.1_prot_AWX09526.1_1059	[locus_tag=DPM14_05335] [protein=PPE family protein PPE18] [protein_id=AWX09526.1] [location=1118487..1119662] [gbkey=CDS]	Rv1196	[locus_tag=DPM14_05335] [protein=PPE family protein PPE18] [protein_id=AWX09526.1] [location=1118487..1119662] [gbkey=CDS]	PPE family protein PPE18	8	2	7	0	2	0	9	10	10	1	3	0	12	3	7	0	6	1
lcl|CP030093.1_prot_AWX09533.1_1066	[locus_tag=DPM14_05370] [protein=succinyl-diaminopimelate desuccinylase] [protein_id=AWX09533.1] [location=1124398..1125462] [gbkey=CDS]	Rv1202	[locus_tag=DPM14_05370] [protein=succinyl-diaminopimelate desuccinylase] [protein_id=AWX09533.1] [location=1124398..1125462] [gbkey=CDS]	succinyl-diaminopimelate desuccinylase	3	2	8	1	0	0	6	7	2	0	2	0	15	11	4	0	1	0
lcl|CP030093.1_prot_AWX09540.1_1073	[locus_tag=DPM14_05405] [protein=DivIVA domain-containing protein] [protein_id=AWX09540.1] [location=1132295..1132663] [gbkey=CDS]	Rv1209	[locus_tag=DPM14_05405] [protein=DivIVA domain-containing protein] [protein_id=AWX09540.1] [location=1132295..1132663] [gbkey=CDS]	DivIVA domain-containing protein	7	9	28	5	7	2	10	7	19	0	9	7	23	22	15	0	0	0
lcl|CP030093.1_prot_AWX09546.1_1079	[locus_tag=DPM14_05435] [protein=CocE/NonD family hydrolase] [protein_id=AWX09546.1] [location=complement(1136897..1138582)] [gbkey=CDS]	Rv1215c	[locus_tag=DPM14_05435] [protein=CocE/NonD family hydrolase] [protein_id=AWX09546.1] [location=complement(1136897..1138582)] [gbkey=CDS]	CocE/NonD family hydrolase	1	2	1	0	0	0	1	3	2	0	0	0	2	0	1	0	0	2
lcl|CP030093.1_prot_AWX09549.1_1082	[locus_tag=DPM14_05450] [protein=ABC transporter ATP-binding protein] [protein_id=AWX09549.1] [location=complement(1140936..1141871)] [gbkey=CDS]	Rv1218c	[locus_tag=DPM14_05450] [protein=ABC transporter ATP-binding protein] [protein_id=AWX09549.1] [location=complement(1140936..1141871)] [gbkey=CDS]	ABC transporter ATP-binding protein	1	0	10	0	0	0	2	3	1	0	0	0	4	9	0	1	1	0
lcl|CP030093.1_prot_AWX12352.1_1084	[locus_tag=DPM14_05460] [protein=methyltransferase] [protein_id=AWX12352.1] [location=complement(1142641..1143315)] [gbkey=CDS]	Rv1220c	[locus_tag=DPM14_05460] [protein=methyltransferase] [protein_id=AWX12352.1] [location=complement(1142641..1143315)] [gbkey=CDS]	methyltransferase	13	8	21	4	0	7	1	14	16	0	6	0	11	13	10	0	0	0
lcl|CP030093.1_prot_AWX09553.1_1088	[locus_tag=DPM14_05480] [protein=PDZ domain-containing protein] [protein_id=AWX09553.1] [location=1145015..1146601] [gbkey=CDS]	Rv1223	[locus_tag=DPM14_05480] [protein=PDZ domain-containing protein] [protein_id=AWX09553.1] [location=1145015..1146601] [gbkey=CDS]	PDZ domain-containing protein	186	141	199	59	33	3	216	189	126	0	55	8	206	161	125	66	81	3
lcl|CP030093.1_prot_AWX09559.1_1095	[locus_tag=DPM14_05515] [protein=DUF59 domain-containing protein] [protein_id=AWX09559.1] [location=complement(1150918..1152090)] [gbkey=CDS]	Rv1229c	[locus_tag=DPM14_05515] [protein=DUF59 domain-containing protein] [protein_id=AWX09559.1] [location=complement(1150918..1152090)] [gbkey=CDS]	DUF59 domain-containing protein	4	9	17	2	0	0	6	5	3	0	1	0	18	19	7	1	4	0
lcl|CP030093.1_prot_AWX09564.1_1100	[locus_tag=DPM14_05540] [protein=magnesium transporter] [protein_id=AWX09564.1] [location=1156117..1156644] [gbkey=CDS]	Rv1234	[locus_tag=DPM14_05540] [protein=magnesium transporter] [protein_id=AWX09564.1] [location=1156117..1156644] [gbkey=CDS]	magnesium transporter	1	24	27	5	1	4	4	10	10	0	0	11	30	38	10	0	0	0
lcl|CP030093.1_prot_AWX09565.1_1101	[locus_tag=DPM14_05545] [protein=ABC transporter substrate-binding protein] [protein_id=AWX09565.1] [location=1156665..1158071] [gbkey=CDS]	Rv1235	[locus_tag=DPM14_05545] [protein=ABC transporter substrate-binding protein] [protein_id=AWX09565.1] [location=1156665..1158071] [gbkey=CDS]	ABC transporter substrate-binding protein	1	2	9	2	1	0	6	3	2	0	0	0	6	5	9	0	1	0
lcl|CP030093.1_prot_AWX09567.1_1104	[locus_tag=DPM14_05560] [protein=trehalose import ATP-binding protein SugC] [protein_id=AWX09567.1] [location=1159825..1161006] [gbkey=CDS]	Rv1238	[locus_tag=DPM14_05560] [protein=trehalose import ATP-binding protein SugC] [protein_id=AWX09567.1] [location=1159825..1161006] [gbkey=CDS]	trehalose import ATP-binding protein SugC	8	5	9	1	2	0	7	6	3	0	3	0	12	10	6	0	3	0
lcl|CP030093.1_prot_AWX09569.1_1106	[locus_tag=DPM14_05570] [protein=malate dehydrogenase] [protein_id=AWX09569.1] [location=1162354..1163343] [gbkey=CDS]	Rv1240	[locus_tag=DPM14_05570] [protein=malate dehydrogenase] [protein_id=AWX09569.1] [location=1162354..1163343] [gbkey=CDS]	malate dehydrogenase	212	187	196	52	14	13	191	208	177	14	59	15	213	210	120	104	32	16
lcl|CP030093.1_prot_AWX09575.1_1112	[locus_tag=DPM14_05600] [protein=SDR family NAD(P)-dependent oxidoreductase] [protein_id=AWX09575.1] [location=complement(1166834..1167664)] [gbkey=CDS]	Rv1245c	[locus_tag=DPM14_05600] [protein=SDR family NAD(P)-dependent oxidoreductase] [protein_id=AWX09575.1] [location=complement(1166834..1167664)] [gbkey=CDS]	SDR family NAD(P)-dependent oxidoreductase	38	31	45	17	0	1	23	31	25	0	16	1	31	51	20	23	0	0
lcl|CP030093.1_prot_AWX09592.1_1129	[locus_tag=DPM14_05685] [protein=nitroreductase family deazaflavin-dependent oxidoreductase] [protein_id=AWX09592.1] [location=complement(1188521..1188970)] [gbkey=CDS]	Rv1261c	[locus_tag=DPM14_05685] [protein=nitroreductase family deazaflavin-dependent oxidoreductase] [protein_id=AWX09592.1] [location=complement(1188521..1188970)] [gbkey=CDS]	nitroreductase family deazaflavin-dependent oxidoreductase	14	14	29	8	0	5	8	21	13	0	9	13	30	31	18	0	0	0
lcl|CP030093.1_prot_AWX09595.1_1132	[locus_tag=DPM14_05700] [protein=adenylyl cyclase] [protein_id=AWX09595.1] [location=1190931..1192124] [gbkey=CDS]	Rv1264	[locus_tag=DPM14_05700] [protein=adenylyl cyclase] [protein_id=AWX09595.1] [location=1190931..1192124] [gbkey=CDS]	adenylyl cyclase	3	5	8	1	0	0	5	3	2	0	1	0	2	7	0	0	0	0
lcl|CP030093.1_prot_AWX09597.1_1134	[locus_tag=DPM14_05710] [protein=serine/threonine protein kinase] [protein_id=AWX09597.1] [location=complement(1192996..1194876)] [gbkey=CDS]	Rv1266c	[locus_tag=DPM14_05710] [protein=serine/threonine protein kinase] [protein_id=AWX09597.1] [location=complement(1192996..1194876)] [gbkey=CDS]	serine/threonine protein kinase	2	4	9	1	0	0	3	2	1	0	0	0	7	14	6	3	0	0
lcl|CP030093.1_prot_AWX12355.1_1139	[locus_tag=DPM14_05735] [protein=hypothetical protein] [protein_id=AWX12355.1] [location=complement(1198058..1198792)] [gbkey=CDS]	Rv1270c	[locus_tag=DPM14_05735] [protein=hypothetical protein] [protein_id=AWX12355.1] [location=complement(1198058..1198792)] [gbkey=CDS]	hypothetical protein	38	33	27	13	0	23	13	41	39	0	13	0	28	35	48	0	0	0
lcl|CP030093.1_prot_AWX12356.1_1143	[locus_tag=DPM14_05755] [protein=hypothetical protein] [protein_id=AWX12356.1] [location=1203241..1203798] [gbkey=CDS]	Rv1274	[locus_tag=DPM14_05755] [protein=hypothetical protein] [protein_id=AWX12356.1] [location=1203241..1203798] [gbkey=CDS]	hypothetical protein	4	14	16	5	1	4	6	8	7	0	1	5	22	16	11	0	0	0
lcl|CP030093.1_prot_AWX09604.1_1144	[locus_tag=DPM14_05760] [protein=DUF3558 domain-containing protein] [protein_id=AWX09604.1] [location=1203795..1204337] [gbkey=CDS]	Rv1275	[locus_tag=DPM14_05760] [protein=DUF3558 domain-containing protein] [protein_id=AWX09604.1] [location=1203795..1204337] [gbkey=CDS]	DUF3558 domain-containing protein	19	48	65	27	40	23	47	21	65	0	16	45	75	68	47	0	0	0
lcl|CP030093.1_prot_AWX12358.1_1149	[locus_tag=DPM14_05785] [protein=glucose-methanol-choline oxidoreductase] [protein_id=AWX12358.1] [location=1209106..1210692] [gbkey=CDS]	Rv1279	[locus_tag=DPM14_05785] [protein=glucose-methanol-choline oxidoreductase] [protein_id=AWX12358.1] [location=1209106..1210692] [gbkey=CDS]	glucose-methanol-choline oxidoreductase	16	13	10	2	3	0	18	16	5	0	2	0	3	2	19	0	5	2
lcl|CP030093.1_prot_AWX09608.1_1150	[locus_tag=DPM14_05790] [protein=ABC transporter family substrate-binding protein] [protein_id=AWX09608.1] [location=complement(1210709..1212484)] [gbkey=CDS]	Rv1280c	[locus_tag=DPM14_05790] [protein=ABC transporter family substrate-binding protein] [protein_id=AWX09608.1] [location=complement(1210709..1212484)] [gbkey=CDS]	ABC transporter family substrate-binding protein	9	4	31	2	3	0	10	6	3	0	0	0	26	11	22	0	8	0
lcl|CP030093.1_prot_AWX09612.1_1154	[locus_tag=DPM14_05810] [protein=carbonic anhydrase] [protein_id=AWX09612.1] [location=1216368..1216859] [gbkey=CDS]	Rv1284	[locus_tag=DPM14_05810] [protein=carbonic anhydrase] [protein_id=AWX09612.1] [location=1216368..1216859] [gbkey=CDS]	carbonic anhydrase	10	26	22	7	1	14	2	7	19	0	10	14	21	30	16	0	0	0
lcl|CP030093.1_prot_AWX09615.1_1157	[locus_tag=DPM14_05825] [protein=transcriptional regulator] [protein_id=AWX09615.1] [location=1219849..1220334] [gbkey=CDS]	Rv1287	[locus_tag=DPM14_05825] [protein=transcriptional regulator] [protein_id=AWX09615.1] [location=1219849..1220334] [gbkey=CDS]	transcriptional regulator	1	8	9	0	0	0	1	3	4	0	1	2	9	6	6	0	0	0
lcl|CP030093.1_prot_AWX09616.1_1158	[locus_tag=DPM14_05830] [protein=LysM peptidoglycan-binding domain-containing protein] [protein_id=AWX09616.1] [location=1220392..1221762] [gbkey=CDS]	Rv1288	[locus_tag=DPM14_05830] [protein=LysM peptidoglycan-binding domain-containing protein] [protein_id=AWX09616.1] [location=1220392..1221762] [gbkey=CDS]	LysM peptidoglycan-binding domain-containing protein	3	4	4	0	1	0	6	6	1	0	1	0	3	2	6	0	2	0
lcl|CP030093.1_prot_AWX09621.1_1163	[locus_tag=DPM14_05860] [protein=arginine--tRNA ligase] [protein_id=AWX09621.1] [location=1225479..1227131] [gbkey=CDS]	Rv1292	[locus_tag=DPM14_05860] [protein=arginine--tRNA ligase] [protein_id=AWX09621.1] [location=1225479..1227131] [gbkey=CDS]	arginine--tRNA ligase	21	22	43	10	25	0	33	25	14	0	12	1	49	23	32	0	12	1
lcl|CP030093.1_prot_AWX09623.1_1165	[locus_tag=DPM14_05870] [protein=homoserine dehydrogenase] [protein_id=AWX09623.1] [location=1228475..1229800] [gbkey=CDS]	Rv1294	[locus_tag=DPM14_05870] [protein=homoserine dehydrogenase] [protein_id=AWX09623.1] [location=1228475..1229800] [gbkey=CDS]	homoserine dehydrogenase	59	49	85	23	36	0	76	63	57	0	26	0	85	63	69	1	35	7
lcl|CP030093.1_prot_AWX09624.1_1166	[locus_tag=DPM14_05875] [protein=threonine synthase] [protein_id=AWX09624.1] [location=1229797..1230879] [gbkey=CDS]	Rv1295	[locus_tag=DPM14_05875] [protein=threonine synthase] [protein_id=AWX09624.1] [location=1229797..1230879] [gbkey=CDS]	threonine synthase	72	49	53	18	3	0	44	51	35	0	28	2	81	71	24	25	15	0
lcl|CP030093.1_prot_AWX09625.1_1167	[locus_tag=DPM14_05880] [protein=homoserine kinase] [protein_id=AWX09625.1] [location=1230983..1231933] [gbkey=CDS]	Rv1296	[locus_tag=DPM14_05880] [protein=homoserine kinase] [protein_id=AWX09625.1] [location=1230983..1231933] [gbkey=CDS]	homoserine kinase	5	6	8	0	0	0	4	2	2	0	0	0	17	11	0	9	0	0
lcl|CP030093.1_prot_AWX09627.1_1169	[locus_tag=DPM14_05890] [protein=transcription termination factor Rho] [protein_id=AWX09627.1] [location=1232190..1233998] [gbkey=CDS]	Rv1297	[locus_tag=DPM14_05890] [protein=transcription termination factor Rho] [protein_id=AWX09627.1] [location=1232190..1233998] [gbkey=CDS]	transcription termination factor Rho	202	151	261	59	14	2	191	199	124	5	67	3	152	234	265	8	23	105
lcl|CP030093.1_prot_AWX09632.1_1174	[locus_tag=DPM14_05915] [protein=threonylcarbamoyl-AMP synthase] [protein_id=AWX09632.1] [location=1236544..1237197] [gbkey=CDS]	Rv1301	[locus_tag=DPM14_05915] [protein=threonylcarbamoyl-AMP synthase] [protein_id=AWX09632.1] [location=1236544..1237197] [gbkey=CDS]	threonylcarbamoyl-AMP synthase	7	5	19	0	0	3	2	4	9	0	2	0	17	16	10	0	0	0
lcl|CP030093.1_prot_AWX09636.1_1179	[locus_tag=DPM14_05940] [protein=ATP synthase subunit B] [protein_id=AWX09636.1] [location=1240307..1240822] [gbkey=CDS]	Rv1306	[locus_tag=DPM14_05940] [protein=ATP synthase subunit B] [protein_id=AWX09636.1] [location=1240307..1240822] [gbkey=CDS]	ATP synthase subunit B	52	86	94	9	5	45	30	54	71	0	20	47	69	57	59	5	0	0
lcl|CP030093.1_prot_AWX09637.1_1180	[locus_tag=DPM14_05945] [protein=ATP synthase subunit b-delta] [protein_id=AWX09637.1] [location=1240829..1242169] [gbkey=CDS]	Rv1307	[locus_tag=DPM14_05945] [protein=ATP synthase subunit b-delta] [protein_id=AWX09637.1] [location=1240829..1242169] [gbkey=CDS]	ATP synthase subunit b-delta	225	192	237	43	98	13	261	240	206	1	43	7	254	168	224	35	106	11
lcl|CP030093.1_prot_AWX09639.1_1182	[locus_tag=DPM14_05955] [protein=ATP synthase subunit gamma] [protein_id=AWX09639.1] [location=1243870..1244787] [gbkey=CDS]	Rv1309	[locus_tag=DPM14_05955] [protein=ATP synthase subunit gamma] [protein_id=AWX09639.1] [location=1243870..1244787] [gbkey=CDS]	ATP synthase subunit gamma	114	100	146	42	1	1	117	85	75	0	41	1	151	140	44	82	9	0
lcl|CP030093.1_prot_AWX09641.1_1184	[locus_tag=DPM14_05965] [protein=ATP synthase epsilon chain] [protein_id=AWX09641.1] [location=1246301..1246666] [gbkey=CDS]	Rv1311	[locus_tag=DPM14_05965] [protein=ATP synthase epsilon chain] [protein_id=AWX09641.1] [location=1246301..1246666] [gbkey=CDS]	ATP synthase epsilon chain	3	17	16	0	7	1	9	3	20	0	0	16	20	20	8	0	0	0
lcl|CP030093.1_prot_AWX09644.1_1187	[locus_tag=DPM14_05980] [protein=cob(I)yrinic acid a,c-diamide adenosyltransferase] [protein_id=AWX09644.1] [location=complement(1248657..1249238)] [gbkey=CDS]	Rv1314c	[locus_tag=DPM14_05980] [protein=cob(I)yrinic acid a,c-diamide adenosyltransferase] [protein_id=AWX09644.1] [location=complement(1248657..1249238)] [gbkey=CDS]	cob(I)yrinic acid a,c-diamide adenosyltransferase	20	28	13	5	0	12	6	13	17	0	6	5	5	6	11	0	0	0
lcl|CP030093.1_prot_AWX09646.1_1189	[locus_tag=DPM14_06005] [protein=cysteine methyltransferase] [protein_id=AWX09646.1] [location=complement(1256120..1256617)] [gbkey=CDS]	Rv1316c	[locus_tag=DPM14_06005] [protein=cysteine methyltransferase] [protein_id=AWX09646.1] [location=complement(1256120..1256617)] [gbkey=CDS]	cysteine methyltransferase	2	4	10	4	0	0	1	4	4	0	1	1	10	9	3	0	0	0
lcl|CP030093.1_prot_AWX09650.1_1193	[locus_tag=DPM14_06025] [protein=HAMP domain-containing protein] [protein_id=AWX09650.1] [location=complement(1261485..1263161)] [gbkey=CDS]	Rv1319c	[locus_tag=DPM14_06025] [protein=HAMP domain-containing protein] [protein_id=AWX09650.1] [location=complement(1261485..1263161)] [gbkey=CDS]	HAMP domain-containing protein	2	2	2	1	0	0	2	3	3	2	0	0	6	8	4	0	0	0
lcl|CP030093.1_prot_AWX09655.1_1198	[locus_tag=DPM14_06050] [protein=acetyl-CoA C-acetyltransferase] [protein_id=AWX09655.1] [location=1266510..1267691] [gbkey=CDS]	Rv1323	[locus_tag=DPM14_06050] [protein=acetyl-CoA C-acetyltransferase] [protein_id=AWX09655.1] [location=1266510..1267691] [gbkey=CDS]	acetyl-CoA C-acetyltransferase	144	153	128	34	63	0	153	145	114	0	35	7	117	62	118	22	77	5
lcl|CP030093.1_prot_AWX09656.1_1199	[locus_tag=DPM14_06055] [protein=co-chaperone YbbN] [protein_id=AWX09656.1] [location=1267821..1268735] [gbkey=CDS]	Rv1324	[locus_tag=DPM14_06055] [protein=co-chaperone YbbN] [protein_id=AWX09656.1] [location=1267821..1268735] [gbkey=CDS]	co-chaperone YbbN	105	93	89	29	0	1	98	93	69	0	38	3	102	129	41	60	1	0
lcl|CP030093.1_prot_AWX09658.1_1201	[locus_tag=DPM14_06065] [protein=1,4-alpha-glucan branching protein GlgB] [protein_id=AWX09658.1] [location=complement(1270741..1272936)] [gbkey=CDS]	Rv1326c	[locus_tag=DPM14_06065] [protein=1,4-alpha-glucan branching protein GlgB] [protein_id=AWX09658.1] [location=complement(1270741..1272936)] [gbkey=CDS]	1,4-alpha-glucan branching protein GlgB	3	1	14	0	0	0	3	1	0	0	1	0	2	10	10	0	0	4
lcl|CP030093.1_prot_AWX09659.1_1202	[locus_tag=DPM14_06070] [protein=alpha-1,4-glucan--maltose-1-phosphate maltosyltransferase] [protein_id=AWX09659.1] [location=complement(1272944..1275049)] [gbkey=CDS]	Rv1327c	[locus_tag=DPM14_06070] [protein=alpha-1,4-glucan--maltose-1-phosphate maltosyltransferase] [protein_id=AWX09659.1] [location=complement(1272944..1275049)] [gbkey=CDS]	alpha-1,4-glucan--maltose-1-phosphate maltosyltransferase	5	6	23	0	0	0	11	10	9	0	0	0	7	19	39	0	0	10
lcl|CP030093.1_prot_AWX09660.1_1203	[locus_tag=DPM14_06075] [protein=DUF3417 domain-containing protein] [protein_id=AWX09660.1] [location=1275188..1277779] [gbkey=CDS]	Rv1328	[locus_tag=DPM14_06075] [protein=DUF3417 domain-containing protein] [protein_id=AWX09660.1] [location=1275188..1277779] [gbkey=CDS]	DUF3417 domain-containing protein	82	71	147	17	2	0	89	90	65	3	10	1	84	143	159	4	6	51
lcl|CP030093.1_prot_AWX09670.1_1213	[locus_tag=DPM14_06125] [protein=glutamate racemase] [protein_id=AWX09670.1] [location=1285699..1286514] [gbkey=CDS]	Rv1338	[locus_tag=DPM14_06125] [protein=glutamate racemase] [protein_id=AWX09670.1] [location=1285699..1286514] [gbkey=CDS]	glutamate racemase	22	13	24	6	0	0	9	6	8	0	11	0	25	20	8	12	0	0
lcl|CP030093.1_prot_AWX09671.1_1214	[locus_tag=DPM14_06130] [protein=MBL fold metallo-hydrolase] [protein_id=AWX09671.1] [location=1286541..1287362] [gbkey=CDS]	Rv1339	[locus_tag=DPM14_06130] [protein=MBL fold metallo-hydrolase] [protein_id=AWX09671.1] [location=1286541..1287362] [gbkey=CDS]	MBL fold metallo-hydrolase	19	15	26	11	0	0	13	17	8	0	12	0	27	27	12	6	0	0
lcl|CP030093.1_prot_AWX09672.1_1215	[locus_tag=DPM14_06135] [protein=ribonuclease PH] [protein_id=AWX09672.1] [location=1287379..1288158] [gbkey=CDS]	Rv1340	[locus_tag=DPM14_06135] [protein=ribonuclease PH] [protein_id=AWX09672.1] [location=1287379..1288158] [gbkey=CDS]	ribonuclease PH	4	5	12	2	0	0	7	1	4	0	2	0	22	19	6	9	0	0
lcl|CP030093.1_prot_AWX09679.1_1222	[locus_tag=DPM14_06170] [protein=lysine N-acyltransferase MbtK] [protein_id=AWX09679.1] [location=complement(1292597..1293229)] [gbkey=CDS]	Rv1347c	[locus_tag=DPM14_06170] [protein=lysine N-acyltransferase MbtK] [protein_id=AWX09679.1] [location=complement(1292597..1293229)] [gbkey=CDS]	lysine N-acyltransferase MbtK	9	7	6	6	0	5	2	7	10	0	8	0	7	8	7	0	0	0
lcl|CP030093.1_prot_AWX09703.1_1247	[locus_tag=DPM14_06300] [protein=LppX_LprAFG lipoprotein] [protein_id=AWX09703.1] [location=1321641..1322426] [gbkey=CDS]	Rv1368	[locus_tag=DPM14_06300] [protein=LppX_LprAFG lipoprotein] [protein_id=AWX09703.1] [location=1321641..1322426] [gbkey=CDS]	LppX_LprAFG lipoprotein	11	7	8	4	0	5	3	11	8	0	5	0	6	7	10	4	0	0
lcl|CP030093.1_prot_AWX09711.1_1258	[locus_tag=DPM14_06355] [protein=bifunctional pyrimidine operon transcriptional regulator/uracil phosphoribosyltransferase] [protein_id=AWX09711.1] [location=1333276..1333857] [gbkey=CDS]	Rv1379	[locus_tag=DPM14_06355] [protein=bifunctional pyrimidine operon transcriptional regulator/uracil phosphoribosyltransferase] [protein_id=AWX09711.1] [location=1333276..1333857] [gbkey=CDS]	bifunctional pyrimidine operon transcriptional regulator/uracil phosphoribosyltransferase	33	32	49	15	0	25	14	29	27	0	18	0	52	56	41	0	0	0
lcl|CP030093.1_prot_AWX09712.1_1259	[locus_tag=DPM14_06360] [protein=aspartate carbamoyltransferase] [protein_id=AWX09712.1] [location=1333854..1334813] [gbkey=CDS]	Rv1380	[locus_tag=DPM14_06360] [protein=aspartate carbamoyltransferase] [protein_id=AWX09712.1] [location=1333854..1334813] [gbkey=CDS]	aspartate carbamoyltransferase	11	7	9	0	0	0	10	6	3	0	0	0	9	14	1	15	0	0
lcl|CP030093.1_prot_AWX09713.1_1260	[locus_tag=DPM14_06365] [protein=dihydroorotase] [protein_id=AWX09713.1] [location=1334810..1336102] [gbkey=CDS]	Rv1381	[locus_tag=DPM14_06365] [protein=dihydroorotase] [protein_id=AWX09713.1] [location=1334810..1336102] [gbkey=CDS]	dihydroorotase	19	10	17	4	13	0	20	18	11	0	8	0	17	7	29	1	12	0
lcl|CP030093.1_prot_AWX09715.1_1262	[locus_tag=DPM14_06375] [protein=carbamoyl-phosphate synthase small subunit] [protein_id=AWX09715.1] [location=1336593..1337723] [gbkey=CDS]	Rv1383	[locus_tag=DPM14_06375] [protein=carbamoyl-phosphate synthase small subunit] [protein_id=AWX09715.1] [location=1336593..1337723] [gbkey=CDS]	carbamoyl-phosphate synthase small subunit	1	1	13	0	0	0	3	0	0	0	0	0	10	12	0	0	1	0
lcl|CP030093.1_prot_AWX09721.1_1268	[locus_tag=DPM14_06405] [protein=integration host factor] [protein_id=AWX09721.1] [location=1344571..1344888] [gbkey=CDS]	Rv1388	[locus_tag=DPM14_06405] [protein=integration host factor] [protein_id=AWX09721.1] [location=1344571..1344888] [gbkey=CDS]	integration host factor	59	142	161	35	61	21	138	88	146	1	61	83	117	115	148	1	0	0
lcl|CP030093.1_prot_AWX09723.1_1270	[locus_tag=DPM14_06415] [protein=DNA-directed RNA polymerase subunit omega] [protein_id=AWX09723.1] [location=1345715..1346047] [gbkey=CDS]	Rv1390	[locus_tag=DPM14_06415] [protein=DNA-directed RNA polymerase subunit omega] [protein_id=AWX09723.1] [location=1345715..1346047] [gbkey=CDS]	DNA-directed RNA polymerase subunit omega	1	1	3	0	0	0	1	0	1	0	0	0	2	1	0	0	0	0
lcl|CP030093.1_prot_AWX12361.1_1272	[locus_tag=DPM14_06425] [protein=methionine adenosyltransferase] [protein_id=AWX12361.1] [location=1347447..1348658] [gbkey=CDS]	Rv1392	[locus_tag=DPM14_06425] [protein=methionine adenosyltransferase] [protein_id=AWX12361.1] [location=1347447..1348658] [gbkey=CDS]	methionine adenosyltransferase	213	168	280	55	125	6	232	240	176	8	71	3	244	193	278	9	97	39
lcl|CP030093.1_prot_AWX12362.1_1277	[locus_tag=DPM14_06450] [protein=ribonuclease VapC10] [protein_id=AWX12362.1] [location=complement(1354734..1355135)] [gbkey=CDS]	Rv1397c	[locus_tag=DPM14_06450] [protein=ribonuclease VapC10] [protein_id=AWX12362.1] [location=complement(1354734..1355135)] [gbkey=CDS]	ribonuclease VapC10	3	13	6	1	2	3	1	1	6	0	1	5	3	8	3	0	0	0
lcl|CP030093.1_prot_AWX09733.1_1284	[locus_tag=DPM14_06485] [protein=MarR family transcriptional regulator] [protein_id=AWX09733.1] [location=1361213..1361695] [gbkey=CDS]	Rv1404	[locus_tag=DPM14_06485] [protein=MarR family transcriptional regulator] [protein_id=AWX09733.1] [location=1361213..1361695] [gbkey=CDS]	MarR family transcriptional regulator	43	42	76	18	0	27	18	49	35	0	19	23	70	72	59	0	0	0
lcl|CP030093.1_prot_AWX09739.1_1291	[locus_tag=DPM14_06520] [protein=hypothetical protein] [protein_id=AWX09739.1] [location=complement(1368394..1369104)] [gbkey=CDS]	Rv1411c	[locus_tag=DPM14_06520] [protein=hypothetical protein] [protein_id=AWX09739.1] [location=complement(1368394..1369104)] [gbkey=CDS]	hypothetical protein	47	34	47	12	0	28	11	51	27	0	19	0	38	33	48	1	1	0
lcl|CP030093.1_prot_AWX09744.1_1296	[locus_tag=DPM14_06545] [protein=6,7-dimethyl-8-ribityllumazine synthase] [protein_id=AWX09744.1] [location=1372293..1372775] [gbkey=CDS]	Rv1416	[locus_tag=DPM14_06545] [protein=6,7-dimethyl-8-ribityllumazine synthase] [protein_id=AWX09744.1] [location=1372293..1372775] [gbkey=CDS]	6,7-dimethyl-8-ribityllumazine synthase	14	43	32	19	13	8	34	15	42	0	18	32	49	55	26	0	0	0
lcl|CP030093.1_prot_AWX09749.1_1301	[locus_tag=DPM14_06570] [protein=RNase adaptor protein RapZ] [protein_id=AWX09749.1] [location=1376601..1377506] [gbkey=CDS]	Rv1421	[locus_tag=DPM14_06570] [protein=RNase adaptor protein RapZ] [protein_id=AWX09749.1] [location=1376601..1377506] [gbkey=CDS]	RNase adaptor protein RapZ	6	7	10	5	0	0	8	5	4	0	4	0	14	17	2	9	0	0
lcl|CP030093.1_prot_AWX09751.1_1304	[locus_tag=DPM14_06585] [protein=hypothetical protein] [protein_id=AWX09751.1] [location=complement(1379515..1380276)] [gbkey=CDS]	Rv1424c	[locus_tag=DPM14_06585] [protein=hypothetical protein] [protein_id=AWX09751.1] [location=complement(1379515..1380276)] [gbkey=CDS]	hypothetical protein	1	0	1	0	0	2	2	1	1	0	0	0	6	2	0	0	0	0
lcl|CP030093.1_prot_AWX09755.1_1308	[locus_tag=DPM14_06605] [protein=glycerol acyltransferase] [protein_id=AWX09755.1] [location=complement(1384554..1385381)] [gbkey=CDS]	Rv1428c	[locus_tag=DPM14_06605] [protein=glycerol acyltransferase] [protein_id=AWX09755.1] [location=complement(1384554..1385381)] [gbkey=CDS]	glycerol acyltransferase	2	4	8	1	0	0	4	1	0	0	1	0	3	8	0	4	0	0
lcl|CP030093.1_prot_AWX09766.1_1319	[locus_tag=DPM14_06660] [protein=triose-phosphate isomerase] [protein_id=AWX09766.1] [location=1396207..1396992] [gbkey=CDS]	Rv1438	[locus_tag=DPM14_06660] [protein=triose-phosphate isomerase] [protein_id=AWX09766.1] [location=1396207..1396992] [gbkey=CDS]	triose-phosphate isomerase	22	19	36	12	0	0	24	12	7	0	12	0	56	58	9	25	0	0
lcl|CP030093.1_prot_AWX09772.1_1326	[locus_tag=DPM14_06695] [protein=hypothetical protein] [protein_id=AWX09772.1] [location=complement(1402832..1403317)] [gbkey=CDS]	Rv1443c	[locus_tag=DPM14_06695] [protein=hypothetical protein] [protein_id=AWX09772.1] [location=complement(1402832..1403317)] [gbkey=CDS]	hypothetical protein	19	23	26	6	2	13	5	15	22	0	7	7	33	29	23	0	0	0
lcl|CP030093.1_prot_AWX09778.1_1332	[locus_tag=DPM14_06725] [protein=glucose-6-phosphate 1-dehydrogenase] [protein_id=AWX09778.1] [location=complement(1406046..1407590)] [gbkey=CDS]	Rv1447c	[locus_tag=DPM14_06725] [protein=glucose-6-phosphate 1-dehydrogenase] [protein_id=AWX09778.1] [location=complement(1406046..1407590)] [gbkey=CDS]	glucose-6-phosphate 1-dehydrogenase	1	0	6	0	0	0	1	0	0	0	0	0	3	5	4	0	0	0
lcl|CP030093.1_prot_AWX09780.1_1334	[locus_tag=DPM14_06735] [protein=transketolase] [protein_id=AWX09780.1] [location=complement(1408725..1410827)] [gbkey=CDS]	Rv1449c	[locus_tag=DPM14_06735] [protein=transketolase] [protein_id=AWX09780.1] [location=complement(1408725..1410827)] [gbkey=CDS]	transketolase	136	114	155	23	8	0	97	98	68	7	33	4	64	150	147	1	4	87
lcl|CP030093.1_prot_AWX12369.1_1340	[locus_tag=DPM14_06765] [protein=quinone oxidoreductase] [protein_id=AWX12369.1] [location=complement(1420740..1421726)] [gbkey=CDS]	Rv1454c	[locus_tag=DPM14_06765] [protein=quinone oxidoreductase] [protein_id=AWX12369.1] [location=complement(1420740..1421726)] [gbkey=CDS]	quinone oxidoreductase	7	5	12	1	0	0	5	0	0	0	2	0	5	8	0	3	0	0
lcl|CP030093.1_prot_AWX09784.1_1341	[locus_tag=DPM14_06770] [protein=hypothetical protein] [protein_id=AWX09784.1] [location=1421746..1422609] [gbkey=CDS]	Rv1455	[locus_tag=DPM14_06770] [protein=hypothetical protein] [protein_id=AWX09784.1] [location=1421746..1422609] [gbkey=CDS]	hypothetical protein	9	7	1	0	0	0	6	2	0	0	3	0	5	12	0	4	0	0
lcl|CP030093.1_prot_AWX09793.1_1351	[locus_tag=DPM14_06820] [protein=cysteine desulfurase] [protein_id=AWX09793.1] [location=1432637..1433890] [gbkey=CDS]	Rv1464	[locus_tag=DPM14_06820] [protein=cysteine desulfurase] [protein_id=AWX09793.1] [location=1432637..1433890] [gbkey=CDS]	cysteine desulfurase	8	10	15	2	0	0	11	12	10	0	2	0	23	8	8	0	8	0
lcl|CP030093.1_prot_AWX09796.1_1354	[locus_tag=DPM14_06835] [protein=acyl-CoA dehydrogenase] [protein_id=AWX09796.1] [location=complement(1434792..1436621)] [gbkey=CDS]	Rv1467c	[locus_tag=DPM14_06835] [protein=acyl-CoA dehydrogenase] [protein_id=AWX09796.1] [location=complement(1434792..1436621)] [gbkey=CDS]	acyl-CoA dehydrogenase	3	1	4	1	0	0	3	3	0	0	1	0	2	2	5	0	1	0
lcl|CP030093.1_prot_AWX09807.1_1365	[locus_tag=DPM14_06890] [protein=hypothetical protein] [protein_id=AWX09807.1] [location=1448681..1449241] [gbkey=CDS]	Rv1476	[locus_tag=DPM14_06890] [protein=hypothetical protein] [protein_id=AWX09807.1] [location=1448681..1449241] [gbkey=CDS]	hypothetical protein	7	8	13	4	2	2	2	5	8	0	4	5	10	10	5	0	0	0
lcl|CP030093.1_prot_AWX09810.1_1368	[locus_tag=DPM14_06905] [protein=MoxR family ATPase] [protein_id=AWX09810.1] [location=1451760..1452893] [gbkey=CDS]	Rv1479	[locus_tag=DPM14_06905] [protein=MoxR family ATPase] [protein_id=AWX09810.1] [location=1451760..1452893] [gbkey=CDS]	MoxR family ATPase	331	257	393	93	70	20	353	328	248	2	79	10	410	363	277	41	134	25
lcl|CP030093.1_prot_AWX09811.1_1369	[locus_tag=DPM14_06910] [protein=DUF58 domain-containing protein] [protein_id=AWX09811.1] [location=1452890..1453843] [gbkey=CDS]	Rv1480	[locus_tag=DPM14_06910] [protein=DUF58 domain-containing protein] [protein_id=AWX09811.1] [location=1452890..1453843] [gbkey=CDS]	DUF58 domain-containing protein	17	17	47	8	0	0	20	15	11	0	6	0	66	45	11	11	3	0
lcl|CP030093.1_prot_AWX09812.1_1370	[locus_tag=DPM14_06915] [protein=VWA domain-containing protein] [protein_id=AWX09812.1] [location=1453854..1454861] [gbkey=CDS]	Rv1481	[locus_tag=DPM14_06915] [protein=VWA domain-containing protein] [protein_id=AWX09812.1] [location=1453854..1454861] [gbkey=CDS]	VWA domain-containing protein	14	13	42	6	0	0	23	9	17	0	4	0	38	43	13	13	0	0
lcl|CP030093.1_prot_AWX09813.1_1372	[locus_tag=DPM14_06925] [protein=beta-ketoacyl-ACP reductase] [protein_id=AWX09813.1] [location=1455917..1456660] [gbkey=CDS]	Rv1483	[locus_tag=DPM14_06925] [protein=beta-ketoacyl-ACP reductase] [protein_id=AWX09813.1] [location=1455917..1456660] [gbkey=CDS]	beta-ketoacyl-ACP reductase	14	23	74	3	0	0	15	9	11	0	5	0	99	96	23	11	0	0
lcl|CP030093.1_prot_AWX09814.1_1373	[locus_tag=DPM14_06930] [protein=enoyl-[acyl-carrier-protein] reductase FabI] [protein_id=AWX09814.1] [location=1456679..1457488] [gbkey=CDS]	Rv1484	[locus_tag=DPM14_06930] [protein=enoyl-[acyl-carrier-protein] reductase FabI] [protein_id=AWX09814.1] [location=1456679..1457488] [gbkey=CDS]	enoyl-[acyl-carrier-protein	59	63	276	14	9	8	75	74	67	0	19	6	210	228	82	36	7	4
lcl|CP030093.1_prot_AWX09817.1_1377	[locus_tag=DPM14_06950] [protein=SPFH/Band 7/PHB domain protein] [protein_id=AWX09817.1] [location=1459874..1461019] [gbkey=CDS]	Rv1488	[locus_tag=DPM14_06950] [protein=SPFH/Band 7/PHB domain protein] [protein_id=AWX09817.1] [location=1459874..1461019] [gbkey=CDS]	SPFH/Band 7/PHB domain protein	53	30	115	17	2	2	77	61	43	0	10	0	122	108	45	1	15	0
lcl|CP030093.1_prot_AWX09828.1_1390	[locus_tag=DPM14_07015] [protein=dodecin family protein] [protein_id=AWX09828.1] [location=complement(1472611..1472823)] [gbkey=CDS]	Rv1498A	[locus_tag=DPM14_07015] [protein=dodecin family protein] [protein_id=AWX09828.1] [location=complement(1472611..1472823)] [gbkey=CDS]	dodecin family protein	49	42	80	35	19	0	65	68	41	0	23	2	74	50	55	0	36	0
lcl|CP030093.1_prot_AWX09840.1_1406	[locus_tag=DPM14_07095] [protein=GDP-L-fucose synthase] [protein_id=AWX09840.1] [location=1486569..1487537] [gbkey=CDS]	Rv1512	[locus_tag=DPM14_07095] [protein=GDP-L-fucose synthase] [protein_id=AWX09840.1] [location=1486569..1487537] [gbkey=CDS]	GDP-L-fucose synthase	6	2	7	1	0	0	3	1	2	0	0	0	12	9	0	2	0	0
lcl|CP030093.1_prot_AWX12378.1_1416	[locus_tag=DPM14_07145] [protein=fatty-acid--CoA ligase FadD25] [protein_id=AWX12378.1] [location=1494778..1496529] [gbkey=CDS]	Rv1521	[locus_tag=DPM14_07145] [protein=fatty-acid--CoA ligase FadD25] [protein_id=AWX12378.1] [location=1494778..1496529] [gbkey=CDS]	fatty-acid--CoA ligase FadD25	2	8	20	2	1	0	17	9	6	0	3	0	16	13	24	0	1	4
lcl|CP030093.1_prot_AWX09848.1_1418	[locus_tag=DPM14_07155] [protein=class I SAM-dependent methyltransferase] [protein_id=AWX09848.1] [location=1500129..1501172] [gbkey=CDS]	Rv1523	[locus_tag=DPM14_07155] [protein=class I SAM-dependent methyltransferase] [protein_id=AWX09848.1] [location=1500129..1501172] [gbkey=CDS]	class I SAM-dependent methyltransferase	3	7	6	2	0	0	1	0	1	0	1	0	6	4	1	3	0	0
lcl|CP030093.1_prot_AWX09852.1_1422	[locus_tag=DPM14_07175] [protein=type I polyketide synthase] [protein_id=AWX09852.1] [location=complement(1504559..1510885)] [gbkey=CDS]	Rv1527c	[locus_tag=DPM14_07175] [protein=type I polyketide synthase] [protein_id=AWX09852.1] [location=complement(1504559..1510885)] [gbkey=CDS]	type I polyketide synthase	26	11	16	8	0	0	24	16	21	9	7	0	39	26	52	0	0	4
lcl|CP030093.1_prot_AWX09858.1_1428	[locus_tag=DPM14_07205] [protein=nitronate monooxygenase] [protein_id=AWX09858.1] [location=1516086..1517213] [gbkey=CDS]	Rv1533	[locus_tag=DPM14_07205] [protein=nitronate monooxygenase] [protein_id=AWX09858.1] [location=1516086..1517213] [gbkey=CDS]	nitronate monooxygenase	5	5	16	0	1	0	7	2	1	0	1	0	2	18	5	0	2	0
lcl|CP030093.1_prot_AWX09861.1_1431	[locus_tag=DPM14_07220] [protein=isoleucine--tRNA ligase] [protein_id=AWX09861.1] [location=1518995..1522120] [gbkey=CDS]	Rv1536	[locus_tag=DPM14_07220] [protein=isoleucine--tRNA ligase] [protein_id=AWX09861.1] [location=1518995..1522120] [gbkey=CDS]	isoleucine--tRNA ligase	31	22	22	8	0	0	26	21	20	0	6	0	21	22	43	0	0	24
lcl|CP030093.1_prot_AWX09867.1_1438	[locus_tag=DPM14_07255] [protein=oxidoreductase] [protein_id=AWX09867.1] [location=1527540..1528565] [gbkey=CDS]	Rv1543	[locus_tag=DPM14_07255] [protein=oxidoreductase] [protein_id=AWX09867.1] [location=1527540..1528565] [gbkey=CDS]	oxidoreductase	66	66	98	12	2	13	57	57	62	0	15	4	113	87	47	30	15	0
lcl|CP030093.1_prot_AWX09868.1_1439	[locus_tag=DPM14_07260] [protein=SDR family NAD(P)-dependent oxidoreductase] [protein_id=AWX09868.1] [location=1528570..1529373] [gbkey=CDS]	Rv1544	[locus_tag=DPM14_07260] [protein=SDR family NAD(P)-dependent oxidoreductase] [protein_id=AWX09868.1] [location=1528570..1529373] [gbkey=CDS]	SDR family NAD(P)-dependent oxidoreductase	56	48	121	25	0	10	50	37	43	0	20	0	130	118	46	39	0	0
lcl|CP030093.1_prot_AWX09870.1_1441	[locus_tag=DPM14_07270] [protein=SRPBCC family protein] [protein_id=AWX09870.1] [location=1529671..1530102] [gbkey=CDS]	Rv1546	[locus_tag=DPM14_07270] [protein=SRPBCC family protein] [protein_id=AWX09870.1] [location=1529671..1530102] [gbkey=CDS]	SRPBCC family protein	2	12	10	0	0	2	1	3	13	0	1	9	14	13	1	0	0	0
lcl|CP030093.1_prot_AWX09879.1_1452	[locus_tag=DPM14_07325] [protein=TetR family transcriptional regulator] [protein_id=AWX09879.1] [location=1543473..1544081] [gbkey=CDS]	Rv1556	[locus_tag=DPM14_07325] [protein=TetR family transcriptional regulator] [protein_id=AWX09879.1] [location=1543473..1544081] [gbkey=CDS]	TetR family transcriptional regulator	7	10	15	2	0	5	1	4	17	0	0	0	8	15	11	0	0	0
lcl|CP030093.1_prot_AWX09881.1_1454	[locus_tag=DPM14_07335] [protein=nitroreductase family deazaflavin-dependent oxidoreductase] [protein_id=AWX09881.1] [location=1545423..1545869] [gbkey=CDS]	Rv1558	[locus_tag=DPM14_07335] [protein=nitroreductase family deazaflavin-dependent oxidoreductase] [protein_id=AWX09881.1] [location=1545423..1545869] [gbkey=CDS]	nitroreductase family deazaflavin-dependent oxidoreductase	16	20	40	10	7	0	11	8	24	0	17	14	35	38	24	0	0	0
lcl|CP030093.1_prot_AWX09882.1_1455	[locus_tag=DPM14_07340] [protein=L-threonine dehydratase biosynthetic IlvA] [protein_id=AWX09882.1] [location=1545904..1547193] [gbkey=CDS]	Rv1559	[locus_tag=DPM14_07340] [protein=L-threonine dehydratase biosynthetic IlvA] [protein_id=AWX09882.1] [location=1545904..1547193] [gbkey=CDS]	L-threonine dehydratase biosynthetic IlvA	2	2	4	0	0	0	2	1	1	0	0	0	6	3	1	0	0	0
lcl|CP030093.1_prot_AWX09888.1_1462	[locus_tag=DPM14_07375] [protein=NlpC/P60 family protein] [protein_id=AWX09888.1] [location=complement(1556404..1557096)] [gbkey=CDS]	Rv1566c	[locus_tag=DPM14_07375] [protein=NlpC/P60 family protein] [protein_id=AWX09888.1] [location=complement(1556404..1557096)] [gbkey=CDS]	NlpC/P60 family protein	4	2	1	1	0	0	3	2	2	0	0	0	4	2	2	0	0	0
lcl|CP030093.1_prot_AWX09898.1_1475	[locus_tag=DPM14_07440] [protein=NUDIX hydrolase] [protein_id=AWX09898.1] [location=complement(1567226..1567936)] [gbkey=CDS]	Rv1593c	[locus_tag=DPM14_07440] [protein=NUDIX hydrolase] [protein_id=AWX09898.1] [location=complement(1567226..1567936)] [gbkey=CDS]	NUDIX hydrolase	7	4	16	3	0	0	3	7	0	0	1	0	12	19	4	8	0	0
lcl|CP030093.1_prot_AWX09899.1_1476	[locus_tag=DPM14_07445] [protein=quinolinate synthase] [protein_id=AWX09899.1] [location=1567985..1569034] [gbkey=CDS]	Rv1594	[locus_tag=DPM14_07445] [protein=quinolinate synthase] [protein_id=AWX09899.1] [location=1567985..1569034] [gbkey=CDS]	quinolinate synthase	5	5	8	0	0	0	2	2	0	0	1	0	16	13	2	1	0	0
lcl|CP030093.1_prot_AWX09900.1_1477	[locus_tag=DPM14_07450] [protein=L-aspartate oxidase] [protein_id=AWX09900.1] [location=1569034..1570617] [gbkey=CDS]	Rv1595	[locus_tag=DPM14_07450] [protein=L-aspartate oxidase] [protein_id=AWX09900.1] [location=1569034..1570617] [gbkey=CDS]	L-aspartate oxidase	3	4	6	3	1	0	5	4	4	0	4	0	12	4	11	0	3	0
lcl|CP030093.1_prot_AWX12385.1_1478	[locus_tag=DPM14_07455] [protein=nicotinate-nucleotide pyrophosphorylase [carboxylating]] [protein_id=AWX12385.1] [location=1570617..1571474] [gbkey=CDS]	Rv1596	[locus_tag=DPM14_07455] [protein=nicotinate-nucleotide pyrophosphorylase [carboxylating]] [protein_id=AWX12385.1] [location=1570617..1571474] [gbkey=CDS]	nicotinate-nucleotide pyrophosphorylase [carboxylating	57	46	34	18	0	0	46	42	35	0	29	0	63	52	15	32	0	0
lcl|CP030093.1_prot_AWX09903.1_1482	[locus_tag=DPM14_07475] [protein=histidinol-phosphate transaminase] [protein_id=AWX09903.1] [location=1574125..1575267] [gbkey=CDS]	Rv1600	[locus_tag=DPM14_07475] [protein=histidinol-phosphate transaminase] [protein_id=AWX09903.1] [location=1574125..1575267] [gbkey=CDS]	histidinol-phosphate transaminase	3	9	10	2	0	0	6	4	2	0	1	0	16	19	3	1	2	0
lcl|CP030093.1_prot_AWX09904.1_1483	[locus_tag=DPM14_07480] [protein=imidazoleglycerol-phosphate dehydratase] [protein_id=AWX09904.1] [location=1575264..1575896] [gbkey=CDS]	Rv1601	[locus_tag=DPM14_07480] [protein=imidazoleglycerol-phosphate dehydratase] [protein_id=AWX09904.1] [location=1575264..1575896] [gbkey=CDS]	imidazoleglycerol-phosphate dehydratase	7	4	8	3	0	3	2	6	7	0	5	0	3	5	7	1	1	0
lcl|CP030093.1_prot_AWX09906.1_1485	[locus_tag=DPM14_07490] [protein=bifunctional 1-(5-phosphoribosyl)-5-((5-phosphoribosylamino)methylideneamino)imidazole-4-carboxamide isomerase/phosphoribosylanthranilate isomerase PriA] [protein_id=AWX09906.1] [location=1576523..1577260] [gbkey=CDS]	Rv1603	[locus_tag=DPM14_07490] [protein=bifunctional 1-(5-phosphoribosyl)-5-((5-phosphoribosylamino)methylideneamino)imidazole-4-carboxamide isomerase/phosphoribosylanthranilate isomerase PriA] [protein_id=AWX09906.1] [location=1576523..1577260] [gbkey=CDS]	bifunctional 1-(5-phosphoribosyl)-5-((5-phosphoribosylamino)methylideneamino)imidazole-4-carboxamide isomerase/phosphoribosylanthranilate isomerase PriA	8	8	20	3	0	4	1	2	12	0	3	0	20	20	5	0	0	0
lcl|CP030093.1_prot_AWX09909.1_1488	[locus_tag=DPM14_07505] [protein=phosphoribosyl-AMP cyclohydrolase] [protein_id=AWX09909.1] [location=1578882..1579229] [gbkey=CDS]	Rv1606	[locus_tag=DPM14_07505] [protein=phosphoribosyl-AMP cyclohydrolase] [protein_id=AWX09909.1] [location=1578882..1579229] [gbkey=CDS]	phosphoribosyl-AMP cyclohydrolase	1	1	1	0	0	0	1	0	2	0	1	0	1	2	1	0	0	0
lcl|CP030093.1_prot_AWX09911.1_1490	[locus_tag=DPM14_07515] [protein=peroxiredoxin] [protein_id=AWX09911.1] [location=complement(1580527..1580991)] [gbkey=CDS]	Rv1608c	[locus_tag=DPM14_07515] [protein=peroxiredoxin] [protein_id=AWX09911.1] [location=complement(1580527..1580991)] [gbkey=CDS]	peroxiredoxin	10	11	21	4	0	5	4	5	10	0	4	1	23	16	6	0	0	0
lcl|CP030093.1_prot_AWX12387.1_1491	[locus_tag=DPM14_07520] [protein=anthranilate synthase component I] [protein_id=AWX12387.1] [location=1581132..1582682] [gbkey=CDS]	Rv1609	[locus_tag=DPM14_07520] [protein=anthranilate synthase component I] [protein_id=AWX12387.1] [location=1581132..1582682] [gbkey=CDS]	anthranilate synthase component I	15	5	30	2	12	0	18	8	5	0	6	0	20	18	35	0	3	0
lcl|CP030093.1_prot_AWX09913.1_1493	[locus_tag=DPM14_07530] [protein=indole-3-glycerol-phosphate synthase] [protein_id=AWX09913.1] [location=1583469..1584287] [gbkey=CDS]	Rv1611	[locus_tag=DPM14_07530] [protein=indole-3-glycerol-phosphate synthase] [protein_id=AWX09913.1] [location=1583469..1584287] [gbkey=CDS]	indole-3-glycerol-phosphate synthase	126	100	143	39	1	7	99	122	108	0	41	2	137	146	116	87	2	4
lcl|CP030093.1_prot_AWX09914.1_1495	[locus_tag=DPM14_07540] [protein=tryptophan synthase subunit alpha] [protein_id=AWX09914.1] [location=1585588..1586400] [gbkey=CDS]	Rv1613	[locus_tag=DPM14_07540] [protein=tryptophan synthase subunit alpha] [protein_id=AWX09914.1] [location=1585588..1586400] [gbkey=CDS]	tryptophan synthase subunit alpha	66	60	106	28	0	5	40	53	37	0	21	0	105	125	58	54	0	0
lcl|CP030093.1_prot_AWX12389.1_1496	[locus_tag=DPM14_07545] [protein=prolipoprotein diacylglyceryl transferase] [protein_id=AWX12389.1] [location=1586400..1587806] [gbkey=CDS]	Rv1614	[locus_tag=DPM14_07545] [protein=prolipoprotein diacylglyceryl transferase] [protein_id=AWX12389.1] [location=1586400..1587806] [gbkey=CDS]	prolipoprotein diacylglyceryl transferase	15	10	15	7	0	0	7	12	8	3	2	0	36	23	32	0	0	2
lcl|CP030093.1_prot_AWX09925.1_1509	[locus_tag=DPM14_07615] [protein=response regulator] [protein_id=AWX09925.1] [location=1601409..1602026] [gbkey=CDS]	Rv1626	[locus_tag=DPM14_07615] [protein=response regulator] [protein_id=AWX09925.1] [location=1601409..1602026] [gbkey=CDS]	response regulator	83	54	83	30	3	24	43	80	64	0	32	3	76	91	76	32	0	0
lcl|CP030093.1_prot_AWX09926.1_1510	[locus_tag=DPM14_07620] [protein=lipid-transfer protein] [protein_id=AWX09926.1] [location=complement(1602094..1603302)] [gbkey=CDS]	Rv1627c	[locus_tag=DPM14_07620] [protein=lipid-transfer protein] [protein_id=AWX09926.1] [location=complement(1602094..1603302)] [gbkey=CDS]	lipid-transfer protein	4	3	3	1	1	0	3	5	2	0	2	0	4	7	4	0	2	0
lcl|CP030093.1_prot_AWX09927.1_1511	[locus_tag=DPM14_07625] [protein=benzoylsuccinyl-CoA thiolase] [protein_id=AWX09927.1] [location=complement(1603299..1603790)] [gbkey=CDS]	Rv1628c	[locus_tag=DPM14_07625] [protein=benzoylsuccinyl-CoA thiolase] [protein_id=AWX09927.1] [location=complement(1603299..1603790)] [gbkey=CDS]	benzoylsuccinyl-CoA thiolase	3	4	8	0	0	3	1	3	11	0	1	0	8	11	5	0	0	0
lcl|CP030093.1_prot_AWX09929.1_1513	[locus_tag=DPM14_07635] [protein=30S ribosomal protein S1] [protein_id=AWX09929.1] [location=1606771..1608216] [gbkey=CDS]	Rv1630	[locus_tag=DPM14_07635] [protein=30S ribosomal protein S1] [protein_id=AWX09929.1] [location=1606771..1608216] [gbkey=CDS]	30S ribosomal protein S1	228	181	245	58	81	22	199	225	171	3	65	0	176	191	300	22	52	86
lcl|CP030093.1_prot_AWX09930.1_1514	[locus_tag=DPM14_07640] [protein=dephospho-CoA kinase] [protein_id=AWX09930.1] [location=1608242..1609465] [gbkey=CDS]	Rv1631	[locus_tag=DPM14_07640] [protein=dephospho-CoA kinase] [protein_id=AWX09930.1] [location=1608242..1609465] [gbkey=CDS]	dephospho-CoA kinase	5	3	11	3	3	0	7	6	0	0	1	0	9	12	7	0	1	0
lcl|CP030093.1_prot_AWX09933.1_1522	[locus_tag=DPM14_07680] [protein=universal stress protein] [protein_id=AWX09933.1] [location=1615680..1616120] [gbkey=CDS]	Rv1636	[locus_tag=DPM14_07680] [protein=universal stress protein] [protein_id=AWX09933.1] [location=1615680..1616120] [gbkey=CDS]	universal stress protein	15	32	28	10	15	0	17	7	15	0	16	24	19	24	21	0	0	0
lcl|CP030093.1_prot_AWX09934.1_1523	[locus_tag=DPM14_07685] [protein=MBL fold metallo-hydrolase] [protein_id=AWX09934.1] [location=complement(1616127..1616921)] [gbkey=CDS]	Rv1637c	[locus_tag=DPM14_07685] [protein=MBL fold metallo-hydrolase] [protein_id=AWX09934.1] [location=complement(1616127..1616921)] [gbkey=CDS]	MBL fold metallo-hydrolase	4	5	5	3	0	2	1	7	5	0	0	0	7	14	9	5	0	0
lcl|CP030093.1_prot_AWX12395.1_1524	[locus_tag=DPM14_07690] [protein=excinuclease ABC subunit A] [protein_id=AWX12395.1] [location=1616970..1619888] [gbkey=CDS]	Rv1638	[locus_tag=DPM14_07690] [protein=excinuclease ABC subunit A] [protein_id=AWX12395.1] [location=1616970..1619888] [gbkey=CDS]	excinuclease ABC subunit A	8	3	47	3	0	0	11	6	9	0	1	0	22	35	37	0	0	6
lcl|CP030093.1_prot_AWX09938.1_1528	[locus_tag=DPM14_07710] [protein=translation initiation factor IF-3] [protein_id=AWX09938.1] [location=1625502..1626107] [gbkey=CDS]	Rv1641	[locus_tag=DPM14_07710] [protein=translation initiation factor IF-3] [protein_id=AWX09938.1] [location=1625502..1626107] [gbkey=CDS]	translation initiation factor IF-3	27	16	49	8	1	15	13	16	16	0	8	1	40	39	22	6	0	0
lcl|CP030093.1_prot_AWX09940.1_1530	[locus_tag=DPM14_07720] [protein=50S ribosomal protein L20] [protein_id=AWX09940.1] [location=1626413..1626802] [gbkey=CDS]	Rv1643	[locus_tag=DPM14_07720] [protein=50S ribosomal protein L20] [protein_id=AWX09940.1] [location=1626413..1626802] [gbkey=CDS]	50S ribosomal protein L20	22	36	31	6	10	20	22	26	39	0	8	14	30	26	40	0	0	0
lcl|CP030093.1_prot_AWX12396.1_1536	[locus_tag=DPM14_07750] [protein=phenylalanine--tRNA ligase subunit alpha] [protein_id=AWX12396.1] [location=1631962..1632987] [gbkey=CDS]	Rv1649	[locus_tag=DPM14_07750] [protein=phenylalanine--tRNA ligase subunit alpha] [protein_id=AWX12396.1] [location=1631962..1632987] [gbkey=CDS]	phenylalanine--tRNA ligase subunit alpha	42	20	57	9	0	0	38	36	19	0	12	0	68	62	14	7	17	0
lcl|CP030093.1_prot_AWX09946.1_1537	[locus_tag=DPM14_07755] [protein=phenylalanine--tRNA ligase subunit beta] [protein_id=AWX09946.1] [location=1632987..1635482] [gbkey=CDS]	Rv1650	[locus_tag=DPM14_07755] [protein=phenylalanine--tRNA ligase subunit beta] [protein_id=AWX09946.1] [location=1632987..1635482] [gbkey=CDS]	phenylalanine--tRNA ligase subunit beta	23	19	56	11	0	0	23	24	17	1	5	0	33	66	64	0	0	11
lcl|CP030093.1_prot_AWX09948.1_1539	[locus_tag=DPM14_07765] [protein=N-acetyl-gamma-glutamyl-phosphate reductase] [protein_id=AWX09948.1] [location=1638826..1639884] [gbkey=CDS]	Rv1652	[locus_tag=DPM14_07765] [protein=N-acetyl-gamma-glutamyl-phosphate reductase] [protein_id=AWX09948.1] [location=1638826..1639884] [gbkey=CDS]	N-acetyl-gamma-glutamyl-phosphate reductase	21	20	25	8	0	0	24	14	10	0	7	0	37	37	9	16	0	0
lcl|CP030093.1_prot_AWX09951.1_1542	[locus_tag=DPM14_07780] [protein=aspartate aminotransferase family protein] [protein_id=AWX09951.1] [location=1641973..1643175] [gbkey=CDS]	Rv1655	[locus_tag=DPM14_07780] [protein=aspartate aminotransferase family protein] [protein_id=AWX09951.1] [location=1641973..1643175] [gbkey=CDS]	aspartate aminotransferase family protein	25	27	22	7	3	0	37	33	15	0	12	0	28	22	18	0	10	0
lcl|CP030093.1_prot_AWX09954.1_1545	[locus_tag=DPM14_07795] [protein=argininosuccinate synthase] [protein_id=AWX09954.1] [location=1644613..1645809] [gbkey=CDS]	Rv1658	[locus_tag=DPM14_07795] [protein=argininosuccinate synthase] [protein_id=AWX09954.1] [location=1644613..1645809] [gbkey=CDS]	argininosuccinate synthase	6	8	15	2	0	0	6	4	5	0	1	0	8	12	7	0	2	0
lcl|CP030093.1_prot_AWX09960.1_1552	[locus_tag=DPM14_07830] [protein=alpha-pyrone synthesis polyketide synthase] [protein_id=AWX09960.1] [location=1664476..1665537] [gbkey=CDS]	Rv1665	[locus_tag=DPM14_07830] [protein=alpha-pyrone synthesis polyketide synthase] [protein_id=AWX09960.1] [location=1664476..1665537] [gbkey=CDS]	alpha-pyrone synthesis polyketide synthase	15	13	5	3	0	0	10	8	8	0	2	0	3	5	3	2	9	0
lcl|CP030093.1_prot_AWX09968.1_1563	[locus_tag=DPM14_07885] [protein=AhpC/TSA family protein] [protein_id=AWX09968.1] [location=1675665..1676369] [gbkey=CDS]	Rv1676	[locus_tag=DPM14_07885] [protein=AhpC/TSA family protein] [protein_id=AWX09968.1] [location=1675665..1676369] [gbkey=CDS]	AhpC/TSA family protein	20	24	34	4	7	14	7	10	27	0	9	8	30	36	21	0	0	0
lcl|CP030093.1_prot_AWX09969.1_1564	[locus_tag=DPM14_07890] [protein=protein disulfide oxidoreductase] [protein_id=AWX09969.1] [location=1676366..1676914] [gbkey=CDS]	Rv1677	[locus_tag=DPM14_07890] [protein=protein disulfide oxidoreductase] [protein_id=AWX09969.1] [location=1676366..1676914] [gbkey=CDS]	protein disulfide oxidoreductase	5	7	11	4	0	9	2	5	9	0	2	6	7	11	9	0	0	0
lcl|CP030093.1_prot_AWX12400.1_1566	[locus_tag=DPM14_07900] [protein=acyl-CoA dehydrogenase] [protein_id=AWX12400.1] [location=1677917..1679038] [gbkey=CDS]	Rv1679	[locus_tag=DPM14_07900] [protein=acyl-CoA dehydrogenase] [protein_id=AWX12400.1] [location=1677917..1679038] [gbkey=CDS]	acyl-CoA dehydrogenase	4	3	1	0	0	0	5	2	1	0	3	0	2	6	1	0	1	0
lcl|CP030093.1_prot_AWX09973.1_1570	[locus_tag=DPM14_07920] [protein=alpha/beta fold hydrolase] [protein_id=AWX09973.1] [location=1682212..1685211] [gbkey=CDS]	Rv1683	[locus_tag=DPM14_07920] [protein=alpha/beta fold hydrolase] [protein_id=AWX09973.1] [location=1682212..1685211] [gbkey=CDS]	alpha/beta fold hydrolase	29	24	51	10	1	0	40	33	18	4	9	0	99	70	113	0	0	22
lcl|CP030093.1_prot_AWX09980.1_1578	[locus_tag=DPM14_07960] [protein=hypothetical protein] [protein_id=AWX09980.1] [location=1690567..1691319] [gbkey=CDS]	Rv1691	[locus_tag=DPM14_07960] [protein=hypothetical protein] [protein_id=AWX09980.1] [location=1690567..1691319] [gbkey=CDS]	hypothetical protein	6	7	11	2	0	0	2	2	1	0	2	0	10	10	5	2	0	0
lcl|CP030093.1_prot_AWX09984.1_1582	[locus_tag=DPM14_07980] [protein=NAD(+) kinase] [protein_id=AWX09984.1] [location=1693364..1694287] [gbkey=CDS]	Rv1695	[locus_tag=DPM14_07980] [protein=NAD(+) kinase] [protein_id=AWX09984.1] [location=1693364..1694287] [gbkey=CDS]	NAD(+) kinase	4	4	3	0	1	0	1	1	1	0	0	0	4	5	2	0	0	0
lcl|CP030093.1_prot_AWX09986.1_1584	[locus_tag=DPM14_07990] [protein=thiamine pyrophosphokinase] [protein_id=AWX09986.1] [location=1696160..1697341] [gbkey=CDS]	Rv1697	[locus_tag=DPM14_07990] [protein=thiamine pyrophosphokinase] [protein_id=AWX09986.1] [location=1696160..1697341] [gbkey=CDS]	thiamine pyrophosphokinase	9	6	3	2	0	0	7	5	2	0	3	0	9	10	3	0	2	0
lcl|CP030093.1_prot_AWX09988.1_1586	[locus_tag=DPM14_08000] [protein=CTP synthetase] [protein_id=AWX09988.1] [location=1698447..1700207] [gbkey=CDS]	Rv1699	[locus_tag=DPM14_08000] [protein=CTP synthetase] [protein_id=AWX09988.1] [location=1698447..1700207] [gbkey=CDS]	CTP synthetase	16	15	24	2	0	0	20	14	15	0	7	0	10	19	27	0	1	16
lcl|CP030093.1_prot_AWX09992.1_1590	[locus_tag=DPM14_08020] [protein=O-methyltransferase] [protein_id=AWX09992.1] [location=complement(1703749..1704498)] [gbkey=CDS]	Rv1703c	[locus_tag=DPM14_08020] [protein=O-methyltransferase] [protein_id=AWX09992.1] [location=complement(1703749..1704498)] [gbkey=CDS]	O-methyltransferase	13	9	36	2	0	0	3	9	8	0	5	0	35	47	13	11	0	0
lcl|CP030093.1_prot_AWX09998.1_1596	[locus_tag=DPM14_08050] [protein=ParA family protein] [protein_id=AWX09998.1] [location=1710978..1711934] [gbkey=CDS]	Rv1708	[locus_tag=DPM14_08050] [protein=ParA family protein] [protein_id=AWX09998.1] [location=1710978..1711934] [gbkey=CDS]	ParA family protein	45	36	57	19	0	1	36	29	22	0	16	0	59	46	16	42	0	0
lcl|CP030093.1_prot_AWX10001.1_1599	[locus_tag=DPM14_08065] [protein=pseudouridine synthase] [protein_id=AWX10001.1] [location=1713456..1714220] [gbkey=CDS]	Rv1711	[locus_tag=DPM14_08065] [protein=pseudouridine synthase] [protein_id=AWX10001.1] [location=1713456..1714220] [gbkey=CDS]	pseudouridine synthase	2	4	11	2	0	0	4	2	1	0	0	0	9	13	1	6	0	0
lcl|CP030093.1_prot_AWX10009.1_1607	[locus_tag=DPM14_08105] [protein=IclR family transcriptional regulator] [protein_id=AWX10009.1] [location=1720259..1721038] [gbkey=CDS]	Rv1719	[locus_tag=DPM14_08105] [protein=IclR family transcriptional regulator] [protein_id=AWX10009.1] [location=1720259..1721038] [gbkey=CDS]	IclR family transcriptional regulator	2	1	5	0	0	0	2	1	0	0	1	0	7	3	3	2	0	0
lcl|CP030093.1_prot_AWX10020.1_1620	[locus_tag=DPM14_08175] [protein=succinic semialdehyde dehydrogenase] [protein_id=AWX10020.1] [location=1732444..1734000] [gbkey=CDS]	Rv1731	[locus_tag=DPM14_08175] [protein=succinic semialdehyde dehydrogenase] [protein_id=AWX10020.1] [location=1732444..1734000] [gbkey=CDS]	succinic semialdehyde dehydrogenase	27	23	57	13	13	1	37	32	17	0	17	0	51	47	59	0	9	7
lcl|CP030093.1_prot_AWX10021.1_1621	[locus_tag=DPM14_08180] [protein=thioredoxin family protein] [protein_id=AWX10021.1] [location=complement(1734010..1734558)] [gbkey=CDS]	Rv1732c	[locus_tag=DPM14_08180] [protein=thioredoxin family protein] [protein_id=AWX10021.1] [location=complement(1734010..1734558)] [gbkey=CDS]	thioredoxin family protein	12	14	5	7	0	9	3	10	15	0	6	0	16	19	9	0	0	0
lcl|CP030093.1_prot_AWX12405.1_1629	[locus_tag=DPM14_08220] [protein=DUF1876 domain-containing protein] [protein_id=AWX12405.1] [location=1740424..1740708] [gbkey=CDS]	Rv1738	[locus_tag=DPM14_08220] [protein=DUF1876 domain-containing protein] [protein_id=AWX12405.1] [location=1740424..1740708] [gbkey=CDS]	DUF1876 domain-containing protein	15	31	29	6	10	1	29	15	23	0	10	23	26	17	33	0	1	1
lcl|CP030093.1_prot_AWX10032.1_1634	[locus_tag=DPM14_08245] [protein=serine/threonine protein kinase] [protein_id=AWX10032.1] [location=1743771..1745471] [gbkey=CDS]	Rv1743	[locus_tag=DPM14_08245] [protein=serine/threonine protein kinase] [protein_id=AWX10032.1] [location=1743771..1745471] [gbkey=CDS]	serine/threonine protein kinase	3	1	5	1	0	0	2	3	2	0	0	0	4	5	4	2	0	0
lcl|CP030093.1_prot_AWX10035.1_1637	[locus_tag=DPM14_08260] [protein=serine/threonine protein kinase] [protein_id=AWX10035.1] [location=1746905..1748335] [gbkey=CDS]	Rv1746	[locus_tag=DPM14_08260] [protein=serine/threonine protein kinase] [protein_id=AWX10035.1] [location=1746905..1748335] [gbkey=CDS]	serine/threonine protein kinase	5	2	2	2	1	0	6	2	0	0	3	0	4	4	7	0	1	0
lcl|CP030093.1_prot_AWX10036.1_1638	[locus_tag=DPM14_08265] [protein=ABC transporter ATP-binding protein/permease] [protein_id=AWX10036.1] [location=1748397..1750994] [gbkey=CDS]	Rv1747	[locus_tag=DPM14_08265] [protein=ABC transporter ATP-binding protein/permease] [protein_id=AWX10036.1] [location=1748397..1750994] [gbkey=CDS]	ABC transporter ATP-binding protein/permease	3	0	2	0	0	0	1	1	1	0	0	0	6	4	6	0	0	0
lcl|CP030093.1_prot_AWX10037.1_1639	[locus_tag=DPM14_08270] [protein=hypothetical protein] [protein_id=AWX10037.1] [location=1751367..1752098] [gbkey=CDS]	Rv1748	[locus_tag=DPM14_08270] [protein=hypothetical protein] [protein_id=AWX10037.1] [location=1751367..1752098] [gbkey=CDS]	hypothetical protein	6	7	21	2	0	6	2	9	7	0	2	0	17	13	16	0	0	0
lcl|CP030093.1_prot_AWX10038.1_1640	[locus_tag=DPM14_08275] [protein=hypothetical protein] [protein_id=AWX10038.1] [location=complement(1752095..1752652)] [gbkey=CDS]	Rv1749c	[locus_tag=DPM14_08275] [protein=hypothetical protein] [protein_id=AWX10038.1] [location=complement(1752095..1752652)] [gbkey=CDS]	hypothetical protein	4	2	0	0	0	0	7	5	8	2	0	0	3	2	4	0	0	0
lcl|CP030093.1_prot_AWX12406.1_1642	[locus_tag=DPM14_08285] [protein=FAD-dependent oxidoreductase] [protein_id=AWX12406.1] [location=1754388..1755770] [gbkey=CDS]	Rv1751	[locus_tag=DPM14_08285] [protein=FAD-dependent oxidoreductase] [protein_id=AWX12406.1] [location=1754388..1755770] [gbkey=CDS]	FAD-dependent oxidoreductase	14	28	96	15	14	0	42	32	37	0	8	0	96	59	50	3	18	0
lcl|CP030093.1_prot_AWX10050.1_1653	[locus_tag=DPM14_08340] [protein=amino acid deaminase/aldolase] [protein_id=AWX10050.1] [location=1767067..1768311] [gbkey=CDS]	Rv1769	[locus_tag=DPM14_08340] [protein=amino acid deaminase/aldolase] [protein_id=AWX10050.1] [location=1767067..1768311] [gbkey=CDS]	amino acid deaminase/aldolase	5	6	12	3	4	0	11	5	3	0	4	0	13	6	11	0	2	0
lcl|CP030093.1_prot_AWX10051.1_1654	[locus_tag=DPM14_08345] [protein=peptidase M28] [protein_id=AWX10051.1] [location=1768319..1769605] [gbkey=CDS]	Rv1770	[locus_tag=DPM14_08345] [protein=peptidase M28] [protein_id=AWX10051.1] [location=1768319..1769605] [gbkey=CDS]	peptidase M28	5	11	11	3	11	0	12	11	8	0	2	0	15	8	24	0	3	0
lcl|CP030093.1_prot_AWX10052.1_1655	[locus_tag=DPM14_08350] [protein=L-gulono-1,4-lactone dehydrogenase] [protein_id=AWX10052.1] [location=1769602..1770888] [gbkey=CDS]	Rv1771	[locus_tag=DPM14_08350] [protein=L-gulono-1,4-lactone dehydrogenase] [protein_id=AWX10052.1] [location=1769602..1770888] [gbkey=CDS]	L-gulono-1,4-lactone dehydrogenase	39	47	74	15	11	9	32	45	41	0	15	8	68	40	46	4	11	2
lcl|CP030093.1_prot_AWX12408.1_1662	[locus_tag=DPM14_08385] [protein=hypothetical protein] [protein_id=AWX12408.1] [location=complement(1776521..1776970)] [gbkey=CDS]	Rv1778c	[locus_tag=DPM14_08385] [protein=hypothetical protein] [protein_id=AWX12408.1] [location=complement(1776521..1776970)] [gbkey=CDS]	hypothetical protein	5	12	20	5	9	0	11	6	13	0	3	9	28	21	8	0	0	0
lcl|CP030093.1_prot_AWX10070.1_1678	[locus_tag=DPM14_08465] [protein=ESX secretion-associated protein EspG] [protein_id=AWX10070.1] [location=1795506..1796408] [gbkey=CDS]	Rv1794	[locus_tag=DPM14_08465] [protein=ESX secretion-associated protein EspG] [protein_id=AWX10070.1] [location=1795506..1796408] [gbkey=CDS]	ESX secretion-associated protein EspG	22	12	42	8	0	0	30	15	11	0	7	0	43	55	9	16	0	0
lcl|CP030093.1_prot_AWX10088.1_1698	[locus_tag=DPM14_08565] [protein=DUF4189 domain-containing protein] [protein_id=AWX10088.1] [location=complement(1820121..1820552)] [gbkey=CDS]	Rv1813c	[locus_tag=DPM14_08565] [protein=DUF4189 domain-containing protein] [protein_id=AWX10088.1] [location=complement(1820121..1820552)] [gbkey=CDS]	DUF4189 domain-containing protein	1	5	1	0	2	0	3	1	3	0	0	2	3	3	3	0	0	0
lcl|CP030093.1_prot_AWX10093.1_1705	[locus_tag=DPM14_08600] [protein=vitamin B12 transport ATP-binding protein BacA] [protein_id=AWX10093.1] [location=complement(1827258..1829177)] [gbkey=CDS]	Rv1819c	[locus_tag=DPM14_08600] [protein=vitamin B12 transport ATP-binding protein BacA] [protein_id=AWX10093.1] [location=complement(1827258..1829177)] [gbkey=CDS]	vitamin B12 transport ATP-binding protein BacA	1	0	0	0	0	0	1	0	1	0	0	0	1	1	2	0	0	0
lcl|CP030093.1_prot_AWX10098.1_1711	[locus_tag=DPM14_08630] [protein=DUF881 domain-containing protein] [protein_id=AWX10098.1] [location=1835485..1836363] [gbkey=CDS]	Rv1825	[locus_tag=DPM14_08630] [protein=DUF881 domain-containing protein] [protein_id=AWX10098.1] [location=1835485..1836363] [gbkey=CDS]	DUF881 domain-containing protein	1	2	7	0	0	0	2	1	2	0	0	0	3	4	1	2	0	0
lcl|CP030093.1_prot_AWX10100.1_1713	[locus_tag=DPM14_08640] [protein=FHA domain-containing protein] [protein_id=AWX10100.1] [location=1837045..1837533] [gbkey=CDS]	Rv1827	[locus_tag=DPM14_08640] [protein=FHA domain-containing protein] [protein_id=AWX10100.1] [location=1837045..1837533] [gbkey=CDS]	FHA domain-containing protein	88	98	128	27	16	46	46	89	111	0	37	30	107	121	89	0	0	0
lcl|CP030093.1_prot_AWX10102.1_1715	[locus_tag=DPM14_08650] [protein=bifunctional nuclease family protein] [protein_id=AWX10102.1] [location=1838392..1838886] [gbkey=CDS]	Rv1829	[locus_tag=DPM14_08650] [protein=bifunctional nuclease family protein] [protein_id=AWX10102.1] [location=1838392..1838886] [gbkey=CDS]	bifunctional nuclease family protein	15	12	11	4	0	5	6	10	20	0	5	0	10	13	8	0	0	0
lcl|CP030093.1_prot_AWX10105.1_1718	[locus_tag=DPM14_08665] [protein=alpha/beta fold hydrolase] [protein_id=AWX10105.1] [location=complement(1843322..1844182)] [gbkey=CDS]	Rv1833c	[locus_tag=DPM14_08665] [protein=alpha/beta fold hydrolase] [protein_id=AWX10105.1] [location=complement(1843322..1844182)] [gbkey=CDS]	alpha/beta fold hydrolase	11	6	16	4	0	0	8	7	6	0	2	0	10	18	6	7	0	0
lcl|CP030093.1_prot_AWX10108.1_1721	[locus_tag=DPM14_08680] [protein=hypothetical protein] [protein_id=AWX10108.1] [location=complement(1846996..1849029)] [gbkey=CDS]	Rv1836c	[locus_tag=DPM14_08680] [protein=hypothetical protein] [protein_id=AWX10108.1] [location=complement(1846996..1849029)] [gbkey=CDS]	hypothetical protein	51	32	68	13	16	1	49	40	30	0	14	0	34	29	81	1	12	12
lcl|CP030093.1_prot_AWX10109.1_1723	[locus_tag=DPM14_08690] [protein=malate synthase G] [protein_id=AWX10109.1] [location=complement(1849149..1851374)] [gbkey=CDS]	Rv1837c	[locus_tag=DPM14_08690] [protein=malate synthase G] [protein_id=AWX10109.1] [location=complement(1849149..1851374)] [gbkey=CDS]	malate synthase G	252	248	314	77	19	1	233	264	223	22	74	5	184	359	412	4	14	210
lcl|CP030093.1_prot_AWX10115.1_1729	[locus_tag=DPM14_08720] [protein=GuaB1 family IMP dehydrogenase-related protein] [protein_id=AWX10115.1] [location=complement(1856652..1858088)] [gbkey=CDS]	Rv1843c	[locus_tag=DPM14_08720] [protein=GuaB1 family IMP dehydrogenase-related protein] [protein_id=AWX10115.1] [location=complement(1856652..1858088)] [gbkey=CDS]	GuaB1 family IMP dehydrogenase-related protein	128	118	124	54	65	0	143	148	98	0	52	2	117	92	155	3	71	3
lcl|CP030093.1_prot_AWX10116.1_1730	[locus_tag=DPM14_08725] [protein=phosphogluconate dehydrogenase (NADP(+)-dependent, decarboxylating)] [protein_id=AWX10116.1] [location=complement(1858124..1859575)] [gbkey=CDS]	Rv1844c	[locus_tag=DPM14_08725] [protein=phosphogluconate dehydrogenase (NADP(+)-dependent, decarboxylating)] [protein_id=AWX10116.1] [location=complement(1858124..1859575)] [gbkey=CDS]	phosphogluconate dehydrogenase (NADP(+)-dependent, decarboxylating)	31	16	37	8	12	0	27	24	11	0	14	0	32	22	23	2	12	0
lcl|CP030093.1_prot_AWX10127.1_1741	[locus_tag=DPM14_08780] [protein=LLM class F420-dependent oxidoreductase] [protein_id=AWX10127.1] [location=complement(1867571..1868494)] [gbkey=CDS]	Rv1855c	[locus_tag=DPM14_08780] [protein=LLM class F420-dependent oxidoreductase] [protein_id=AWX10127.1] [location=complement(1867571..1868494)] [gbkey=CDS]	LLM class F420-dependent oxidoreductase	32	24	46	12	0	0	20	13	4	0	11	0	53	63	6	20	0	0
lcl|CP030093.1_prot_AWX10128.1_1742	[locus_tag=DPM14_08785] [protein=short-chain dehydrogenase] [protein_id=AWX10128.1] [location=complement(1868533..1869210)] [gbkey=CDS]	Rv1856c	[locus_tag=DPM14_08785] [protein=short-chain dehydrogenase] [protein_id=AWX10128.1] [location=complement(1868533..1869210)] [gbkey=CDS]	short-chain dehydrogenase	63	61	82	19	1	38	33	60	61	0	20	6	101	100	80	7	0	3
lcl|CP030093.1_prot_AWX10132.1_1746	[locus_tag=DPM14_08805] [protein=alanine and proline-rich secreted protein Apa] [protein_id=AWX10132.1] [location=1872123..1873100] [gbkey=CDS]	Rv1860	[locus_tag=DPM14_08805] [protein=alanine and proline-rich secreted protein Apa] [protein_id=AWX10132.1] [location=1872123..1873100] [gbkey=CDS]	alanine and proline-rich secreted protein Apa	28	13	11	8	2	0	17	18	13	0	12	0	9	5	13	1	12	0
lcl|CP030093.1_prot_AWX10141.1_1756	[locus_tag=DPM14_08855] [protein=reductase] [protein_id=AWX10141.1] [location=complement(1883851..1885086)] [gbkey=CDS]	Rv1869c	[locus_tag=DPM14_08855] [protein=reductase] [protein_id=AWX10141.1] [location=complement(1883851..1885086)] [gbkey=CDS]	reductase	20	12	27	9	14	0	25	16	16	0	5	0	33	20	28	0	11	0
lcl|CP030093.1_prot_AWX10143.1_1758	[locus_tag=DPM14_08865] [protein=nitroreductase family deazaflavin-dependent oxidoreductase] [protein_id=AWX10143.1] [location=complement(1885886..1886275)] [gbkey=CDS]	Rv1871c	[locus_tag=DPM14_08865] [protein=nitroreductase family deazaflavin-dependent oxidoreductase] [protein_id=AWX10143.1] [location=complement(1885886..1886275)] [gbkey=CDS]	nitroreductase family deazaflavin-dependent oxidoreductase	5	9	11	3	5	0	3	4	8	0	2	7	17	15	4	0	0	0
lcl|CP030093.1_prot_AWX10144.1_1759	[locus_tag=DPM14_08870] [protein=alpha-hydroxy-acid oxidizing protein] [protein_id=AWX10144.1] [location=complement(1886298..1887542)] [gbkey=CDS]	Rv1872c	[locus_tag=DPM14_08870] [protein=alpha-hydroxy-acid oxidizing protein] [protein_id=AWX10144.1] [location=complement(1886298..1887542)] [gbkey=CDS]	alpha-hydroxy-acid oxidizing protein	274	334	257	73	112	36	300	314	266	16	75	25	268	207	289	38	143	51
lcl|CP030093.1_prot_AWX10146.1_1762	[locus_tag=DPM14_08885] [protein=PPOX class F420-dependent oxidoreductase] [protein_id=AWX10146.1] [location=1888772..1889215] [gbkey=CDS]	Rv1875	[locus_tag=DPM14_08885] [protein=PPOX class F420-dependent oxidoreductase] [protein_id=AWX10146.1] [location=1888772..1889215] [gbkey=CDS]	PPOX class F420-dependent oxidoreductase	1	11	16	0	1	0	6	0	13	0	0	3	16	10	3	0	0	0
lcl|CP030093.1_prot_AWX10155.1_1772	[locus_tag=DPM14_08935] [protein=SRPBCC family protein] [protein_id=AWX10155.1] [location=complement(1897622..1898098)] [gbkey=CDS]	Rv1883c	[locus_tag=DPM14_08935] [protein=SRPBCC family protein] [protein_id=AWX10155.1] [location=complement(1897622..1898098)] [gbkey=CDS]	SRPBCC family protein	11	14	23	8	1	11	6	17	20	0	11	10	22	20	26	0	0	0
lcl|CP030093.1_prot_AWX10157.1_1775	[locus_tag=DPM14_08950] [protein=diacylglycerol acyltransferase] [protein_id=AWX10157.1] [location=complement(1899296..1900273)] [gbkey=CDS]	Rv1886c	[locus_tag=DPM14_08950] [protein=diacylglycerol acyltransferase] [protein_id=AWX10157.1] [location=complement(1899296..1900273)] [gbkey=CDS]	diacylglycerol acyltransferase	29	20	25	14	0	0	14	17	13	0	16	0	21	41	14	23	0	0
lcl|CP030093.1_prot_AWX10167.1_1786	[locus_tag=DPM14_09005] [protein=nitronate monooxygenase] [protein_id=AWX10167.1] [location=complement(1905155..1906285)] [gbkey=CDS]	Rv1894c	[locus_tag=DPM14_09005] [protein=nitronate monooxygenase] [protein_id=AWX10167.1] [location=complement(1905155..1906285)] [gbkey=CDS]	nitronate monooxygenase	1	1	0	0	0	0	2	3	0	0	0	0	4	3	2	1	0	0
lcl|CP030093.1_prot_AWX10169.1_1789	[locus_tag=DPM14_09020] [protein=SAM-dependent methyltransferase] [protein_id=AWX10169.1] [location=complement(1907951..1908862)] [gbkey=CDS]	Rv1896c	[locus_tag=DPM14_09020] [protein=SAM-dependent methyltransferase] [protein_id=AWX10169.1] [location=complement(1907951..1908862)] [gbkey=CDS]	SAM-dependent methyltransferase	1	2	2	2	1	0	2	1	1	0	2	0	10	6	3	1	0	0
lcl|CP030093.1_prot_AWX10171.1_1791	[locus_tag=DPM14_09030] [protein=thiamine-binding protein] [protein_id=AWX10171.1] [location=1909356..1909664] [gbkey=CDS]	Rv1898	[locus_tag=DPM14_09030] [protein=thiamine-binding protein] [protein_id=AWX10171.1] [location=1909356..1909664] [gbkey=CDS]	thiamine-binding protein	3	2	2	0	3	0	2	2	3	0	3	3	4	6	3	0	0	0
lcl|CP030093.1_prot_AWX10172.1_1792	[locus_tag=DPM14_09035] [protein=hypothetical protein] [protein_id=AWX10172.1] [location=complement(1909630..1910706)] [gbkey=CDS]	Rv1899c	[locus_tag=DPM14_09035] [protein=hypothetical protein] [protein_id=AWX10172.1] [location=complement(1909630..1910706)] [gbkey=CDS]	hypothetical protein	24	22	50	11	2	26	8	18	27	0	10	4	37	37	22	0	0	0
lcl|CP030093.1_prot_AWX10174.1_1794	[locus_tag=DPM14_09045] [protein=cinA-like protein] [protein_id=AWX10174.1] [location=1912123..1913415] [gbkey=CDS]	Rv1901	[locus_tag=DPM14_09045] [protein=cinA-like protein] [protein_id=AWX10174.1] [location=1912123..1913415] [gbkey=CDS]	cinA-like protein	2	5	3	0	0	0	1	1	0	0	1	0	7	6	4	0	0	0
lcl|CP030093.1_prot_AWX10176.1_1798	[locus_tag=DPM14_09065] [protein=D-amino-acid oxidase] [protein_id=AWX10176.1] [location=complement(1915894..1916856)] [gbkey=CDS]	Rv1905c	[locus_tag=DPM14_09065] [protein=D-amino-acid oxidase] [protein_id=AWX10176.1] [location=complement(1915894..1916856)] [gbkey=CDS]	D-amino-acid oxidase	7	4	6	3	0	0	3	6	2	0	1	0	7	12	2	5	0	0
lcl|CP030093.1_prot_AWX10181.1_1805	[locus_tag=DPM14_09100] [protein=oxidoreductase] [protein_id=AWX10181.1] [location=complement(1922534..1923538)] [gbkey=CDS]	Rv1912c	[locus_tag=DPM14_09100] [protein=oxidoreductase] [protein_id=AWX10181.1] [location=complement(1922534..1923538)] [gbkey=CDS]	oxidoreductase	28	26	20	7	0	0	30	26	18	0	4	0	42	19	9	19	2	0
lcl|CP030093.1_prot_AWX10184.1_1808	[locus_tag=DPM14_09115] [protein=isocitrate lyase] [protein_id=AWX10184.1] [location=1924910..1927210] [gbkey=CDS]	Rv1916	[locus_tag=DPM14_09115] [protein=isocitrate lyase] [protein_id=AWX10184.1] [location=1924910..1927210] [gbkey=CDS]	isocitrate lyase	105	95	169	25	6	1	112	101	90	5	23	0	68	158	179	0	3	79
lcl|CP030093.1_prot_AWX10188.1_1813	[locus_tag=DPM14_09140] [protein=SRPBCC family protein] [protein_id=AWX10188.1] [location=complement(1938145..1938609)] [gbkey=CDS]	Rv1919c	[locus_tag=DPM14_09140] [protein=SRPBCC family protein] [protein_id=AWX10188.1] [location=complement(1938145..1938609)] [gbkey=CDS]	SRPBCC family protein	41	38	56	21	1	27	12	43	45	0	15	21	61	58	43	0	0	0
lcl|CP030093.1_prot_AWX10194.1_1819	[locus_tag=DPM14_09170] [protein=fatty-acid--CoA ligase] [protein_id=AWX10194.1] [location=1944171..1946033] [gbkey=CDS]	Rv1925	[locus_tag=DPM14_09170] [protein=fatty-acid--CoA ligase] [protein_id=AWX10194.1] [location=1944171..1946033] [gbkey=CDS]	fatty-acid--CoA ligase	133	105	163	28	19	0	145	127	128	15	22	1	132	148	169	1	14	56
lcl|CP030093.1_prot_AWX10195.1_1820	[locus_tag=DPM14_09175] [protein=immunogenic protein MPB63] [protein_id=AWX10195.1] [location=complement(1946041..1946520)] [gbkey=CDS]	Rv1926c	[locus_tag=DPM14_09175] [protein=immunogenic protein MPB63] [protein_id=AWX10195.1] [location=complement(1946041..1946520)] [gbkey=CDS]	immunogenic protein MPB63	4	9	10	2	8	1	13	2	10	0	3	9	8	9	9	0	0	0
lcl|CP030093.1_prot_AWX10200.1_1826	[locus_tag=DPM14_09205] [protein=2-Cys peroxiredoxin] [protein_id=AWX10200.1] [location=1950456..1950953] [gbkey=CDS]	Rv1932	[locus_tag=DPM14_09205] [protein=2-Cys peroxiredoxin] [protein_id=AWX10200.1] [location=1950456..1950953] [gbkey=CDS]	2-Cys peroxiredoxin	14	40	23	9	1	24	10	19	25	0	6	19	45	47	20	0	0	0
lcl|CP030093.1_prot_AWX12433.1_1876	[locus_tag=DPM14_09455] [protein=hypothetical protein] [protein_id=AWX12433.1] [location=complement(1986396..1986674)] [gbkey=CDS]	no TubercuList	[locus_tag=DPM14_09455] [protein=hypothetical protein] [protein_id=AWX12433.1] [location=complement(1986396..1986674)] [gbkey=CDS]	hypothetical protein	5	21	26	4	8	0	18	5	21	0	4	9	26	18	23	0	0	0
lcl|CP030093.1_prot_AWX10245.1_1881	[locus_tag=DPM14_09480] [protein=Zn-dependent protease] [protein_id=AWX10245.1] [location=complement(1989327..1990373)] [gbkey=CDS]	Rv1977	[locus_tag=DPM14_09480] [protein=Zn-dependent protease] [protein_id=AWX10245.1] [location=complement(1989327..1990373)] [gbkey=CDS]	Zn-dependent protease	3	5	3	0	0	0	5	3	0	0	2	0	6	7	3	2	0	0
lcl|CP030093.1_prot_AWX10248.1_1886	[locus_tag=DPM14_09505] [protein=DUF3298 domain-containing protein] [protein_id=AWX10248.1] [location=complement(1993167..1993853)] [gbkey=CDS]	Rv1980c	[locus_tag=DPM14_09505] [protein=DUF3298 domain-containing protein] [protein_id=AWX10248.1] [location=complement(1993167..1993853)] [gbkey=CDS]	DUF3298 domain-containing protein	39	29	20	14	0	15	4	25	24	0	13	0	23	15	19	0	0	0
lcl|CP030093.1_prot_AWX10249.1_1887	[locus_tag=DPM14_09510] [protein=ribonucleoside-diphosphate reductase subunit beta nrdF1] [protein_id=AWX10249.1] [location=complement(1994044..1995012)] [gbkey=CDS]	Rv1981c	[locus_tag=DPM14_09510] [protein=ribonucleoside-diphosphate reductase subunit beta nrdF1] [protein_id=AWX10249.1] [location=complement(1994044..1995012)] [gbkey=CDS]	ribonucleoside-diphosphate reductase subunit beta nrdF1	3	5	4	2	0	0	1	0	0	0	1	0	8	10	2	1	0	0
lcl|CP030093.1_prot_AWX10267.1_1905	[locus_tag=DPM14_09600] [protein=DUF1490 family protein] [protein_id=AWX10267.1] [location=complement(2007127..2007399)] [gbkey=CDS]	Rv1993c	[locus_tag=DPM14_09600] [protein=DUF1490 family protein] [protein_id=AWX10267.1] [location=complement(2007127..2007399)] [gbkey=CDS]	DUF1490 family protein	2	11	16	4	3	0	7	3	12	0	3	14	15	21	8	0	0	0
lcl|CP030093.1_prot_AWX10269.1_1908	[locus_tag=DPM14_09615] [protein=universal stress protein] [protein_id=AWX10269.1] [location=2008827..2009780] [gbkey=CDS]	Rv1996	[locus_tag=DPM14_09615] [protein=universal stress protein] [protein_id=AWX10269.1] [location=2008827..2009780] [gbkey=CDS]	universal stress protein	43	46	66	17	2	1	50	44	46	0	14	3	72	79	35	32	1	0
lcl|CP030093.1_prot_AWX12434.1_1914	[locus_tag=DPM14_09645] [protein=3-alpha(or 20-beta)-hydroxysteroid dehydrogenase] [protein_id=AWX12434.1] [location=2017482..2018264] [gbkey=CDS]	Rv2002	[locus_tag=DPM14_09645] [protein=3-alpha(or 20-beta)-hydroxysteroid dehydrogenase] [protein_id=AWX12434.1] [location=2017482..2018264] [gbkey=CDS]	3-alpha(or 20-beta)-hydroxysteroid dehydrogenase	4	7	7	0	0	0	2	2	1	0	1	0	7	10	1	4	0	0
lcl|CP030093.1_prot_AWX10274.1_1915	[locus_tag=DPM14_09650] [protein=class I SAM-dependent methyltransferase] [protein_id=AWX10274.1] [location=complement(2018385..2019242)] [gbkey=CDS]	Rv2003c	[locus_tag=DPM14_09650] [protein=class I SAM-dependent methyltransferase] [protein_id=AWX10274.1] [location=complement(2018385..2019242)] [gbkey=CDS]	class I SAM-dependent methyltransferase	6	8	12	3	0	0	1	1	1	0	3	0	9	15	2	4	0	0
lcl|CP030093.1_prot_AWX10275.1_1916	[locus_tag=DPM14_09655] [protein=hypothetical protein] [protein_id=AWX10275.1] [location=complement(2019300..2020796)] [gbkey=CDS]	Rv2004c	[locus_tag=DPM14_09655] [protein=hypothetical protein] [protein_id=AWX10275.1] [location=complement(2019300..2020796)] [gbkey=CDS]	hypothetical protein	2	7	9	2	0	0	2	1	3	0	2	0	4	2	3	0	2	0
lcl|CP030093.1_prot_AWX10276.1_1917	[locus_tag=DPM14_09660] [protein=universal stress protein] [protein_id=AWX10276.1] [location=complement(2020818..2021705)] [gbkey=CDS]	Rv2005c	[locus_tag=DPM14_09660] [protein=universal stress protein] [protein_id=AWX10276.1] [location=complement(2020818..2021705)] [gbkey=CDS]	universal stress protein	40	37	42	10	0	1	27	22	30	4	8	0	38	27	14	20	2	5
lcl|CP030093.1_prot_AWX12435.1_1936	[locus_tag=DPM14_09755] [protein=DUF433 domain-containing protein] [protein_id=AWX12435.1] [location=2036460..2037179] [gbkey=CDS]	Rv2018	[locus_tag=DPM14_09755] [protein=DUF433 domain-containing protein] [protein_id=AWX12435.1] [location=2036460..2037179] [gbkey=CDS]	DUF433 domain-containing protein	10	10	29	3	0	2	4	3	6	0	1	0	17	18	14	0	0	0
lcl|CP030093.1_prot_AWX10297.1_1940	[locus_tag=DPM14_09775] [protein=type II toxin-antitoxin system RelE/ParE family toxin] [protein_id=AWX10297.1] [location=complement(2038299..2038904)] [gbkey=CDS]	Rv2022c	[locus_tag=DPM14_09775] [protein=type II toxin-antitoxin system RelE/ParE family toxin] [protein_id=AWX10297.1] [location=complement(2038299..2038904)] [gbkey=CDS]	type II toxin-antitoxin system RelE/ParE family toxin	3	4	5	1	2	0	1	2	3	0	1	2	8	14	0	0	0	0
lcl|CP030093.1_prot_AWX10307.1_1950	[locus_tag=DPM14_09825] [protein=universal stress protein] [protein_id=AWX10307.1] [location=complement(2050748..2051587)] [gbkey=CDS]	Rv2028c	[locus_tag=DPM14_09825] [protein=universal stress protein] [protein_id=AWX10307.1] [location=complement(2050748..2051587)] [gbkey=CDS]	universal stress protein	12	8	16	3	0	0	2	2	1	0	5	0	14	13	2	6	0	0
lcl|CP030093.1_prot_AWX10308.1_1951	[locus_tag=DPM14_09830] [protein=1-phosphofructokinase family hexose kinase] [protein_id=AWX10308.1] [location=complement(2051584..2052603)] [gbkey=CDS]	Rv2029c	[locus_tag=DPM14_09830] [protein=1-phosphofructokinase family hexose kinase] [protein_id=AWX10308.1] [location=complement(2051584..2052603)] [gbkey=CDS]	1-phosphofructokinase family hexose kinase	3	5	2	2	0	0	2	4	1	0	0	0	4	6	1	1	0	0
lcl|CP030093.1_prot_AWX10309.1_1952	[locus_tag=DPM14_09835] [protein=hypothetical protein] [protein_id=AWX10309.1] [location=complement(2052620..2054665)] [gbkey=CDS]	Rv2030c	[locus_tag=DPM14_09835] [protein=hypothetical protein] [protein_id=AWX10309.1] [location=complement(2052620..2054665)] [gbkey=CDS]	hypothetical protein	38	31	76	29	5	0	59	47	37	0	18	1	36	66	78	0	2	27
lcl|CP030093.1_prot_AWX10310.1_1953	[locus_tag=DPM14_09840] [protein=alpha-crystallin] [protein_id=AWX10310.1] [location=complement(2054677..2055111)] [gbkey=CDS]	Rv2031c	[locus_tag=DPM14_09840] [protein=alpha-crystallin] [protein_id=AWX10310.1] [location=complement(2054677..2055111)] [gbkey=CDS]	alpha-crystallin	77	181	103	39	73	12	81	46	103	0	73	110	79	134	105	1	0	0
lcl|CP030093.1_prot_AWX10311.1_1954	[locus_tag=DPM14_09845] [protein=NAD(P)H nitroreductase] [protein_id=AWX10311.1] [location=2055308..2056303] [gbkey=CDS]	Rv2032	[locus_tag=DPM14_09845] [protein=NAD(P)H nitroreductase] [protein_id=AWX10311.1] [location=2055308..2056303] [gbkey=CDS]	NAD(P)H nitroreductase	25	34	39	9	1	5	9	13	16	0	10	3	32	50	7	23	0	0
lcl|CP030093.1_prot_AWX10316.1_1959	[locus_tag=DPM14_09870] [protein=hypothetical protein] [protein_id=AWX10316.1] [location=complement(2058926..2059900)] [gbkey=CDS]	Rv2037c	[locus_tag=DPM14_09870] [protein=hypothetical protein] [protein_id=AWX10316.1] [location=complement(2058926..2059900)] [gbkey=CDS]	hypothetical protein	12	8	20	4	0	0	7	6	4	0	2	0	20	15	6	13	0	0
lcl|CP030093.1_prot_AWX10328.1_1972	[locus_tag=DPM14_09935] [protein=RNA polymerase-binding protein RbpA] [protein_id=AWX10328.1] [location=2084000..2084335] [gbkey=CDS]	Rv2050	[locus_tag=DPM14_09935] [protein=RNA polymerase-binding protein RbpA] [protein_id=AWX10328.1] [location=2084000..2084335] [gbkey=CDS]	RNA polymerase-binding protein RbpA	6	7	4	2	3	0	6	3	5	0	2	3	4	5	3	0	0	0
lcl|CP030093.1_prot_AWX10330.1_1976	[locus_tag=DPM14_09955] [protein=dienelactone hydrolase family protein] [protein_id=AWX10330.1] [location=2089304..2090017] [gbkey=CDS]	Rv2054	[locus_tag=DPM14_09955] [protein=dienelactone hydrolase family protein] [protein_id=AWX10330.1] [location=2089304..2090017] [gbkey=CDS]	dienelactone hydrolase family protein	59	35	83	20	0	32	26	50	45	0	15	0	69	82	53	14	0	0
lcl|CP030093.1_prot_AWX10336.1_1982	[locus_tag=DPM14_09985] [protein=PPOX class F420-dependent oxidoreductase] [protein_id=AWX10336.1] [location=complement(2092860..2093264)] [gbkey=CDS]	Rv2061c	[locus_tag=DPM14_09985] [protein=PPOX class F420-dependent oxidoreductase] [protein_id=AWX10336.1] [location=complement(2092860..2093264)] [gbkey=CDS]	PPOX class F420-dependent oxidoreductase	3	7	15	1	1	3	5	4	15	0	1	4	16	14	9	0	0	0
lcl|CP030093.1_prot_AWX10344.1_1990	[locus_tag=DPM14_10025] [protein=class A beta-lactamase BlaA] [protein_id=AWX10344.1] [location=complement(2102065..2102988)] [gbkey=CDS]	Rv2068c	[locus_tag=DPM14_10025] [protein=class A beta-lactamase BlaA] [protein_id=AWX10344.1] [location=complement(2102065..2102988)] [gbkey=CDS]	class A beta-lactamase BlaA	5	2	5	4	0	0	3	2	0	0	3	0	6	12	1	5	0	0
lcl|CP030093.1_prot_AWX10349.1_1996	[locus_tag=DPM14_10055] [protein=F420-dependent biliverdin reductase] [protein_id=AWX10349.1] [location=2107172..2107585] [gbkey=CDS]	Rv2074	[locus_tag=DPM14_10055] [protein=F420-dependent biliverdin reductase] [protein_id=AWX10349.1] [location=2107172..2107585] [gbkey=CDS]	F420-dependent biliverdin reductase	8	22	28	10	8	0	20	8	23	0	7	17	37	27	17	0	0	0
lcl|CP030093.1_prot_AWX10362.1_2013	[locus_tag=DPM14_10140] [protein=flap endonuclease] [protein_id=AWX10362.1] [location=2123564..2124745] [gbkey=CDS]	Rv2090	[locus_tag=DPM14_10140] [protein=flap endonuclease] [protein_id=AWX10362.1] [location=2123564..2124745] [gbkey=CDS]	flap endonuclease	3	4	4	1	1	0	4	2	1	0	0	0	3	0	3	0	2	0
lcl|CP030093.1_prot_AWX10363.1_2014	[locus_tag=DPM14_10145] [protein=DUF4333 domain-containing protein] [protein_id=AWX10363.1] [location=complement(2124749..2125483)] [gbkey=CDS]	Rv2091c	[locus_tag=DPM14_10145] [protein=DUF4333 domain-containing protein] [protein_id=AWX10363.1] [location=complement(2124749..2125483)] [gbkey=CDS]	DUF4333 domain-containing protein	8	18	22	5	5	1	9	8	20	0	7	7	20	21	8	6	0	0
lcl|CP030093.1_prot_AWX10366.1_2018	[locus_tag=DPM14_10165] [protein=protein pafC] [protein_id=AWX10366.1] [location=complement(2129624..2130574)] [gbkey=CDS]	Rv2095c	[locus_tag=DPM14_10165] [protein=protein pafC] [protein_id=AWX10366.1] [location=complement(2129624..2130574)] [gbkey=CDS]	protein pafC	9	6	9	4	0	0	2	4	0	0	4	0	9	18	0	7	0	0
lcl|CP030093.1_prot_AWX10367.1_2019	[locus_tag=DPM14_10170] [protein=YafY family transcriptional regulator] [protein_id=AWX10367.1] [location=complement(2130571..2131569)] [gbkey=CDS]	Rv2096c	[locus_tag=DPM14_10170] [protein=YafY family transcriptional regulator] [protein_id=AWX10367.1] [location=complement(2130571..2131569)] [gbkey=CDS]	YafY family transcriptional regulator	4	0	9	2	0	0	1	1	1	0	2	0	7	7	2	0	0	0
lcl|CP030093.1_prot_AWX12445.1_2035	[locus_tag=DPM14_10250] [protein=prokaryotic ubiquitin-like protein Pup] [protein_id=AWX12445.1] [location=complement(2148212..2148406)] [gbkey=CDS]	Rv2111c	[locus_tag=DPM14_10250] [protein=prokaryotic ubiquitin-like protein Pup] [protein_id=AWX12445.1] [location=complement(2148212..2148406)] [gbkey=CDS]	prokaryotic ubiquitin-like protein Pup	6	5	17	2	1	0	6	6	4	0	5	0	7	10	10	1	1	1
lcl|CP030093.1_prot_AWX10382.1_2036	[locus_tag=DPM14_10255] [protein=proteasome accessory factor PafA2] [protein_id=AWX10382.1] [location=complement(2148519..2150240)] [gbkey=CDS]	Rv2112c	[locus_tag=DPM14_10255] [protein=proteasome accessory factor PafA2] [protein_id=AWX10382.1] [location=complement(2148519..2150240)] [gbkey=CDS]	proteasome accessory factor PafA2	14	21	47	9	16	0	25	21	18	0	9	0	29	16	32	0	10	3
lcl|CP030093.1_prot_AWX10387.1_2042	[locus_tag=DPM14_10285] [protein=tRNA (adenine(58)-N(1))-methyltransferase TrmI] [protein_id=AWX10387.1] [location=complement(2155141..2155983)] [gbkey=CDS]	Rv2118c	[locus_tag=DPM14_10285] [protein=tRNA (adenine(58)-N(1))-methyltransferase TrmI] [protein_id=AWX10387.1] [location=complement(2155141..2155983)] [gbkey=CDS]	tRNA (adenine(58)-N(1))-methyltransferase TrmI	17	16	10	7	0	0	13	13	5	0	9	0	17	13	6	20	0	0
lcl|CP030093.1_prot_AWX10393.1_2049	[locus_tag=DPM14_10320] [protein=PAC2 family protein] [protein_id=AWX10393.1] [location=2163963..2164841] [gbkey=CDS]	Rv2125	[locus_tag=DPM14_10320] [protein=PAC2 family protein] [protein_id=AWX10393.1] [location=2163963..2164841] [gbkey=CDS]	PAC2 family protein	2	3	2	0	0	0	3	0	1	0	2	0	1	2	2	0	0	0
lcl|CP030093.1_prot_AWX10397.1_2053	[locus_tag=DPM14_10340] [protein=SDR family NAD(P)-dependent oxidoreductase] [protein_id=AWX10397.1] [location=complement(2167978..2168859)] [gbkey=CDS]	Rv2129c	[locus_tag=DPM14_10340] [protein=SDR family NAD(P)-dependent oxidoreductase] [protein_id=AWX10397.1] [location=complement(2167978..2168859)] [gbkey=CDS]	SDR family NAD(P)-dependent oxidoreductase	3	11	11	4	0	0	9	6	5	0	2	0	11	13	1	12	0	0
lcl|CP030093.1_prot_AWX10399.1_2055	[locus_tag=DPM14_10350] [protein=3'(2'),5'-bisphosphate nucleotidase CysQ] [protein_id=AWX10399.1] [location=complement(2170187..2170990)] [gbkey=CDS]	Rv2131c	[locus_tag=DPM14_10350] [protein=3'(2'),5'-bisphosphate nucleotidase CysQ] [protein_id=AWX10399.1] [location=complement(2170187..2170990)] [gbkey=CDS]	3'(2'),5'-bisphosphate nucleotidase CysQ	35	20	70	16	0	0	30	26	24	0	13	0	65	87	17	14	0	0
lcl|CP030093.1_prot_AWX10402.1_2059	[locus_tag=DPM14_10370] [protein=MSMEG_4193 family putative phosphomutase] [protein_id=AWX10402.1] [location=complement(2172971..2173681)] [gbkey=CDS]	Rv2135c	[locus_tag=DPM14_10370] [protein=MSMEG_4193 family putative phosphomutase] [protein_id=AWX10402.1] [location=complement(2172971..2173681)] [gbkey=CDS]	MSMEG_4193 family putative phosphomutase	10	8	17	5	1	0	7	9	4	0	4	0	24	25	10	6	0	0
lcl|CP030093.1_prot_AWX12449.1_2064	[locus_tag=DPM14_10395] [protein=quinone-dependent dihydroorotate dehydrogenase] [protein_id=AWX12449.1] [location=2176390..2177463] [gbkey=CDS]	Rv2139	[locus_tag=DPM14_10395] [protein=quinone-dependent dihydroorotate dehydrogenase] [protein_id=AWX12449.1] [location=2176390..2177463] [gbkey=CDS]	quinone-dependent dihydroorotate dehydrogenase	5	7	10	1	1	0	10	5	5	0	1	0	16	18	1	0	2	0
lcl|CP030093.1_prot_AWX10406.1_2065	[locus_tag=DPM14_10400] [protein=YbhB/YbcL family Raf kinase inhibitor-like protein] [protein_id=AWX10406.1] [location=complement(2177468..2177998)] [gbkey=CDS]	Rv2140c	[locus_tag=DPM14_10400] [protein=YbhB/YbcL family Raf kinase inhibitor-like protein] [protein_id=AWX10406.1] [location=complement(2177468..2177998)] [gbkey=CDS]	YbhB/YbcL family Raf kinase inhibitor-like protein	1	20	18	0	0	10	1	5	7	0	0	17	9	16	5	0	0	0
lcl|CP030093.1_prot_AWX10407.1_2066	[locus_tag=DPM14_10405] [protein=M20/M25/M40 family metallo-hydrolase] [protein_id=AWX10407.1] [location=complement(2178046..2179392)] [gbkey=CDS]	Rv2141c	[locus_tag=DPM14_10405] [protein=M20/M25/M40 family metallo-hydrolase] [protein_id=AWX10407.1] [location=complement(2178046..2179392)] [gbkey=CDS]	M20/M25/M40 family metallo-hydrolase	20	23	13	7	8	0	23	15	12	0	5	0	19	7	32	0	11	0
lcl|CP030093.1_prot_AWX10412.1_2071	[locus_tag=DPM14_10435] [protein=cell wall synthesis protein Wag31] [protein_id=AWX10412.1] [location=complement(2182402..2183184)] [gbkey=CDS]	Rv2145c	[locus_tag=DPM14_10435] [protein=cell wall synthesis protein Wag31] [protein_id=AWX10412.1] [location=complement(2182402..2183184)] [gbkey=CDS]	cell wall synthesis protein Wag31	275	194	190	84	8	27	216	246	193	1	76	9	232	226	142	93	13	10
lcl|CP030093.1_prot_AWX12450.1_2074	[locus_tag=DPM14_10450] [protein=YggS family pyridoxal phosphate-dependent enzyme] [protein_id=AWX12450.1] [location=complement(2184622..2185401)] [gbkey=CDS]	Rv0276	[locus_tag=DPM14_10450] [protein=YggS family pyridoxal phosphate-dependent enzyme] [protein_id=AWX12450.1] [location=complement(2184622..2185401)] [gbkey=CDS]	YggS family pyridoxal phosphate-dependent enzyme	8	8	5	1	0	0	4	5	5	0	1	0	5	12	3	5	0	0
lcl|CP030093.1_prot_AWX10416.1_2076	[locus_tag=DPM14_10460] [protein=cell division protein FtsZ] [protein_id=AWX10416.1] [location=complement(2186170..2187309)] [gbkey=CDS]	Rv2150c	[locus_tag=DPM14_10460] [protein=cell division protein FtsZ] [protein_id=AWX10416.1] [location=complement(2186170..2187309)] [gbkey=CDS]	cell division protein FtsZ	42	26	18	16	5	0	22	24	13	0	22	0	28	32	22	16	11	1
lcl|CP030093.1_prot_AWX10417.1_2077	[locus_tag=DPM14_10465] [protein=cell division protein FtsQ] [protein_id=AWX10417.1] [location=complement(2187482..2188426)] [gbkey=CDS]	Rv2151c	[locus_tag=DPM14_10465] [protein=cell division protein FtsQ] [protein_id=AWX10417.1] [location=complement(2187482..2188426)] [gbkey=CDS]	cell division protein FtsQ	6	7	14	3	3	1	6	8	4	0	6	0	14	11	7	1	2	0
lcl|CP030093.1_prot_AWX12451.1_2081	[locus_tag=DPM14_10485] [protein=UDP-N-acetylmuramoyl-L-alanine--D-glutamate ligase] [protein_id=AWX12451.1] [location=complement(2192719..2194179)] [gbkey=CDS]	Rv2155c	[locus_tag=DPM14_10485] [protein=UDP-N-acetylmuramoyl-L-alanine--D-glutamate ligase] [protein_id=AWX12451.1] [location=complement(2192719..2194179)] [gbkey=CDS]	UDP-N-acetylmuramoyl-L-alanine--D-glutamate ligase	6	6	15	1	1	0	7	2	1	0	2	0	18	5	10	0	3	0
lcl|CP030093.1_prot_AWX10422.1_2083	[locus_tag=DPM14_10495] [protein=UDP-N-acetylmuramoyl-tripeptide--D-alanyl-D-alanine ligase] [protein_id=AWX10422.1] [location=complement(2195257..2196789)] [gbkey=CDS]	Rv2157c	[locus_tag=DPM14_10495] [protein=UDP-N-acetylmuramoyl-tripeptide--D-alanyl-D-alanine ligase] [protein_id=AWX10422.1] [location=complement(2195257..2196789)] [gbkey=CDS]	UDP-N-acetylmuramoyl-tripeptide--D-alanyl-D-alanine ligase	1	1	3	1	0	0	1	0	0	0	0	0	4	1	3	0	1	0
lcl|CP030093.1_prot_AWX10423.1_2084	[locus_tag=DPM14_10500] [protein=UDP-N-acetylmuramoyl-L-alanyl-D-glutamate--2,6-diaminopimelate ligase] [protein_id=AWX10423.1] [location=complement(2196786..2198393)] [gbkey=CDS]	Rv2158c	[locus_tag=DPM14_10500] [protein=UDP-N-acetylmuramoyl-L-alanyl-D-glutamate--2,6-diaminopimelate ligase] [protein_id=AWX10423.1] [location=complement(2196786..2198393)] [gbkey=CDS]	UDP-N-acetylmuramoyl-L-alanyl-D-glutamate--2,6-diaminopimelate ligase	11	6	25	1	10	0	11	8	1	0	2	0	33	7	25	0	5	0
lcl|CP030093.1_prot_AWX10424.1_2085	[locus_tag=DPM14_10505] [protein=hypothetical protein] [protein_id=AWX10424.1] [location=complement(2198416..2199450)] [gbkey=CDS]	Rv2159c	[locus_tag=DPM14_10505] [protein=hypothetical protein] [protein_id=AWX10424.1] [location=complement(2198416..2199450)] [gbkey=CDS]	hypothetical protein	1	0	6	2	0	0	1	2	0	0	0	0	2	11	1	0	0	0
lcl|CP030093.1_prot_AWX10430.1_2091	[locus_tag=DPM14_10535] [protein=16S rRNA (cytosine(1402)-N(4))-methyltransferase RsmH] [protein_id=AWX10430.1] [location=complement(2206024..2207214)] [gbkey=CDS]	Rv2165c	[locus_tag=DPM14_10535] [protein=16S rRNA (cytosine(1402)-N(4))-methyltransferase RsmH] [protein_id=AWX10430.1] [location=complement(2206024..2207214)] [gbkey=CDS]	16S rRNA (cytosine(1402)-N(4))-methyltransferase RsmH	2	3	7	0	0	0	1	1	0	0	3	0	6	9	0	0	0	0
lcl|CP030093.1_prot_AWX10431.1_2092	[locus_tag=DPM14_10540] [protein=division/cell wall cluster transcriptional repressor MraZ] [protein_id=AWX10431.1] [location=complement(2207216..2207647)] [gbkey=CDS]	Rv2166c	[locus_tag=DPM14_10540] [protein=division/cell wall cluster transcriptional repressor MraZ] [protein_id=AWX10431.1] [location=complement(2207216..2207647)] [gbkey=CDS]	division/cell wall cluster transcriptional repressor MraZ	15	21	46	4	1	19	10	27	23	0	12	17	32	26	27	0	0	0
lcl|CP030093.1_prot_AWX10432.1_2093	[locus_tag=DPM14_10545] [protein=DUF3040 domain-containing protein] [protein_id=AWX10432.1] [location=complement(2207996..2208400)] [gbkey=CDS]	Rv2169c	[locus_tag=DPM14_10545] [protein=DUF3040 domain-containing protein] [protein_id=AWX10432.1] [location=complement(2207996..2208400)] [gbkey=CDS]	DUF3040 domain-containing protein	1	2	1	0	0	0	1	2	1	0	2	1	7	4	4	0	0	0
lcl|CP030093.1_prot_AWX10434.1_2095	[locus_tag=DPM14_10555] [protein=DUF3153 domain-containing protein] [protein_id=AWX10434.1] [location=2209382..2210065] [gbkey=CDS]	Rv2171	[locus_tag=DPM14_10555] [protein=DUF3153 domain-containing protein] [protein_id=AWX10434.1] [location=2209382..2210065] [gbkey=CDS]	DUF3153 domain-containing protein	16	19	19	3	0	9	4	12	16	0	5	0	9	13	16	0	0	0
lcl|CP030093.1_prot_AWX10435.1_2096	[locus_tag=DPM14_10560] [protein=hypothetical protein] [protein_id=AWX10435.1] [location=complement(2210062..2210967)] [gbkey=CDS]	Rv2172c	[locus_tag=DPM14_10560] [protein=hypothetical protein] [protein_id=AWX10435.1] [location=complement(2210062..2210967)] [gbkey=CDS]	hypothetical protein	77	40	69	20	0	1	49	36	35	0	20	0	81	78	25	44	0	0
lcl|CP030093.1_prot_AWX10436.1_2097	[locus_tag=DPM14_10565] [protein=polyprenyl synthetase family protein] [protein_id=AWX10436.1] [location=2211278..2212336] [gbkey=CDS]	Rv2173	[locus_tag=DPM14_10565] [protein=polyprenyl synthetase family protein] [protein_id=AWX10436.1] [location=2211278..2212336] [gbkey=CDS]	polyprenyl synthetase family protein	2	3	4	1	0	0	3	4	0	0	1	0	6	8	1	0	0	0
lcl|CP030093.1_prot_AWX10440.1_2103	[locus_tag=DPM14_10595] [protein=3-deoxy-7-phosphoheptulonate synthase class II] [protein_id=AWX10440.1] [location=complement(2216763..2218151)] [gbkey=CDS]	Rv2178c	[locus_tag=DPM14_10595] [protein=3-deoxy-7-phosphoheptulonate synthase class II] [protein_id=AWX10440.1] [location=complement(2216763..2218151)] [gbkey=CDS]	3-deoxy-7-phosphoheptulonate synthase class II	75	53	93	28	37	0	89	79	51	1	23	0	99	92	109	13	23	6
lcl|CP030093.1_prot_AWX12455.1_2108	[locus_tag=DPM14_10620] [protein=hypothetical protein] [protein_id=AWX12455.1] [location=complement(2221846..2222241)] [gbkey=CDS]	Rv2183c	[locus_tag=DPM14_10620] [protein=hypothetical protein] [protein_id=AWX12455.1] [location=complement(2221846..2222241)] [gbkey=CDS]	hypothetical protein	2	7	7	2	0	3	1	3	10	0	4	1	6	5	4	0	0	0
lcl|CP030093.1_prot_AWX10445.1_2110	[locus_tag=DPM14_10630] [protein=cyclase] [protein_id=AWX10445.1] [location=complement(2223497..2223931)] [gbkey=CDS]	Rv2185c	[locus_tag=DPM14_10630] [protein=cyclase] [protein_id=AWX10445.1] [location=complement(2223497..2223931)] [gbkey=CDS]	cyclase	8	25	12	5	1	6	4	7	21	0	9	6	9	32	12	0	0	0
lcl|CP030093.1_prot_AWX12456.1_2112	[locus_tag=DPM14_10640] [protein=long-chain fatty acid--CoA ligase] [protein_id=AWX12456.1] [location=2224591..2226393] [gbkey=CDS]	Rv2187	[locus_tag=DPM14_10640] [protein=long-chain fatty acid--CoA ligase] [protein_id=AWX12456.1] [location=2224591..2226393] [gbkey=CDS]	long-chain fatty acid--CoA ligase	63	69	59	23	12	6	54	45	47	6	21	5	59	52	76	0	18	21
lcl|CP030093.1_prot_AWX10451.1_2119	[locus_tag=DPM14_10675] [protein=cytochrome c oxidase subunit 3] [protein_id=AWX10451.1] [location=2233332..2233943] [gbkey=CDS]	Rv2193	[locus_tag=DPM14_10675] [protein=cytochrome c oxidase subunit 3] [protein_id=AWX10451.1] [location=2233332..2233943] [gbkey=CDS]	cytochrome c oxidase subunit 3	2	0	1	1	0	0	3	3	2	0	1	0	9	7	12	0	0	0
lcl|CP030093.1_prot_AWX10452.1_2120	[locus_tag=DPM14_10680] [protein=ubiquinol-cytochrome c reductase cytochrome c subunit] [protein_id=AWX10452.1] [location=2233984..2234826] [gbkey=CDS]	Rv2194	[locus_tag=DPM14_10680] [protein=ubiquinol-cytochrome c reductase cytochrome c subunit] [protein_id=AWX10452.1] [location=2233984..2234826] [gbkey=CDS]	ubiquinol-cytochrome c reductase cytochrome c subunit	31	36	50	8	4	12	32	43	40	2	7	0	44	54	36	5	5	5
lcl|CP030093.1_prot_AWX12459.1_2121	[locus_tag=DPM14_10685] [protein=ubiquinol-cytochrome c reductase iron-sulfur subunit] [protein_id=AWX12459.1] [location=2234823..2236112] [gbkey=CDS]	Rv2195	[locus_tag=DPM14_10685] [protein=ubiquinol-cytochrome c reductase iron-sulfur subunit] [protein_id=AWX12459.1] [location=2234823..2236112] [gbkey=CDS]	ubiquinol-cytochrome c reductase iron-sulfur subunit	61	70	110	13	21	4	91	65	71	2	16	4	135	90	106	20	28	1
lcl|CP030093.1_prot_AWX10453.1_2122	[locus_tag=DPM14_10690] [protein=ubiquinol-cytochrome c reductase cytochrome b subunit] [protein_id=AWX10453.1] [location=2236109..2237758] [gbkey=CDS]	Rv2196	[locus_tag=DPM14_10690] [protein=ubiquinol-cytochrome c reductase cytochrome b subunit] [protein_id=AWX10453.1] [location=2236109..2237758] [gbkey=CDS]	ubiquinol-cytochrome c reductase cytochrome b subunit	9	6	7	4	0	0	4	5	4	3	4	0	21	12	17	0	0	2
lcl|CP030093.1_prot_AWX10455.1_2124	[locus_tag=DPM14_10700] [protein=hypothetical protein] [protein_id=AWX10455.1] [location=complement(2238522..2239421)] [gbkey=CDS]	Rv2198c	[locus_tag=DPM14_10700] [protein=hypothetical protein] [protein_id=AWX10455.1] [location=complement(2238522..2239421)] [gbkey=CDS]	hypothetical protein	15	13	15	1	0	0	14	9	11	0	1	0	5	4	10	0	5	7
lcl|CP030093.1_prot_AWX10457.1_2126	[locus_tag=DPM14_10710] [protein=cytochrome c oxidase subunit 2] [protein_id=AWX10457.1] [location=complement(2240034..2241125)] [gbkey=CDS]	Rv2200c	[locus_tag=DPM14_10710] [protein=cytochrome c oxidase subunit 2] [protein_id=AWX10457.1] [location=complement(2240034..2241125)] [gbkey=CDS]	cytochrome c oxidase subunit 2	116	99	96	37	3	3	125	127	92	0	34	1	127	113	53	74	5	4
lcl|CP030093.1_prot_AWX10459.1_2128	[locus_tag=DPM14_10720] [protein=adenosine kinase] [protein_id=AWX10459.1] [location=complement(2243427..2244401)] [gbkey=CDS]	Rv2202c	[locus_tag=DPM14_10720] [protein=adenosine kinase] [protein_id=AWX10459.1] [location=complement(2243427..2244401)] [gbkey=CDS]	adenosine kinase	19	25	32	10	2	0	28	23	20	0	10	2	52	33	7	14	8	2
lcl|CP030093.1_prot_AWX10460.1_2129	[locus_tag=DPM14_10725] [protein=hypothetical protein] [protein_id=AWX10460.1] [location=2244605..2245297] [gbkey=CDS]	Rv2203	[locus_tag=DPM14_10725] [protein=hypothetical protein] [protein_id=AWX10460.1] [location=2244605..2245297] [gbkey=CDS]	hypothetical protein	3	10	12	3	0	2	4	3	2	0	1	0	21	17	2	3	0	0
lcl|CP030093.1_prot_AWX10461.1_2130	[locus_tag=DPM14_10730] [protein=iron-sulfur cluster assembly accessory protein] [protein_id=AWX10461.1] [location=complement(2245305..2245661)] [gbkey=CDS]	Rv2204c	[locus_tag=DPM14_10730] [protein=iron-sulfur cluster assembly accessory protein] [protein_id=AWX10461.1] [location=complement(2245305..2245661)] [gbkey=CDS]	iron-sulfur cluster assembly accessory protein	31	72	83	23	37	15	48	19	61	0	39	45	63	67	66	0	0	0
lcl|CP030093.1_prot_AWX10466.1_2136	[locus_tag=DPM14_10760] [protein=branched chain amino acid aminotransferase] [protein_id=AWX10466.1] [location=complement(2251238..2252344)] [gbkey=CDS]	Rv2210c	[locus_tag=DPM14_10760] [protein=branched chain amino acid aminotransferase] [protein_id=AWX10466.1] [location=complement(2251238..2252344)] [gbkey=CDS]	branched chain amino acid aminotransferase	5	13	11	4	0	0	10	8	4	0	3	2	16	14	4	9	0	0
lcl|CP030093.1_prot_AWX10468.1_2138	[locus_tag=DPM14_10770] [protein=adenylate/guanylate cyclase domain-containing protein] [protein_id=AWX10468.1] [location=2253564..2254700] [gbkey=CDS]	Rv2212	[locus_tag=DPM14_10770] [protein=adenylate/guanylate cyclase domain-containing protein] [protein_id=AWX10468.1] [location=2253564..2254700] [gbkey=CDS]	adenylate/guanylate cyclase domain-containing protein	2	3	4	0	0	0	4	2	2	0	0	0	3	6	0	0	0	0
lcl|CP030093.1_prot_AWX10469.1_2139	[locus_tag=DPM14_10775] [protein=cytosol aminopeptidase] [protein_id=AWX10469.1] [location=2254712..2256259] [gbkey=CDS]	Rv2213	[locus_tag=DPM14_10775] [protein=cytosol aminopeptidase] [protein_id=AWX10469.1] [location=2254712..2256259] [gbkey=CDS]	cytosol aminopeptidase	76	67	83	17	31	5	65	65	51	5	23	0	75	41	83	0	35	7
lcl|CP030093.1_prot_AWX12461.1_2140	[locus_tag=DPM14_10780] [protein=oxidoreductase] [protein_id=AWX12461.1] [location=complement(2256297..2258075)] [gbkey=CDS]	Rv2214c	[locus_tag=DPM14_10780] [protein=oxidoreductase] [protein_id=AWX12461.1] [location=complement(2256297..2258075)] [gbkey=CDS]	oxidoreductase	17	27	28	12	3	5	34	16	17	0	7	0	29	31	25	9	1	2
lcl|CP030093.1_prot_AWX10471.1_2142	[locus_tag=DPM14_10790] [protein=epimerase] [protein_id=AWX10471.1] [location=2260000..2260905] [gbkey=CDS]	Rv2216	[locus_tag=DPM14_10790] [protein=epimerase] [protein_id=AWX10471.1] [location=2260000..2260905] [gbkey=CDS]	epimerase	10	7	24	7	0	0	14	13	8	0	3	0	34	28	6	8	0	0
lcl|CP030093.1_prot_AWX10474.1_2145	[locus_tag=DPM14_10805] [protein=DUF4191 domain-containing protein] [protein_id=AWX10474.1] [location=2262609..2263361] [gbkey=CDS]	Rv2219	[locus_tag=DPM14_10805] [protein=DUF4191 domain-containing protein] [protein_id=AWX10474.1] [location=2262609..2263361] [gbkey=CDS]	DUF4191 domain-containing protein	14	9	15	2	0	8	1	12	18	0	5	0	19	13	15	0	0	0
lcl|CP030093.1_prot_AWX10477.1_2148	[locus_tag=DPM14_10820] [protein=[glutamate--ammonia-ligase] adenylyltransferase] [protein_id=AWX10477.1] [location=complement(2265743..2268727)] [gbkey=CDS]	Rv2221c	[locus_tag=DPM14_10820] [protein=[glutamate--ammonia-ligase] adenylyltransferase] [protein_id=AWX10477.1] [location=complement(2265743..2268727)] [gbkey=CDS]	[glutamate--ammonia-ligase	2	0	4	0	0	0	4	2	0	0	1	0	2	8	4	0	0	0
lcl|CP030093.1_prot_AWX10478.1_2149	[locus_tag=DPM14_10825] [protein=glutamine synthetase] [protein_id=AWX10478.1] [location=complement(2268776..2270116)] [gbkey=CDS]	Rv2222c	[locus_tag=DPM14_10825] [protein=glutamine synthetase] [protein_id=AWX10478.1] [location=complement(2268776..2270116)] [gbkey=CDS]	glutamine synthetase	22	22	46	8	26	0	37	30	21	0	9	0	37	33	44	1	16	2
lcl|CP030093.1_prot_AWX10480.1_2151	[locus_tag=DPM14_10835] [protein=alpha/beta hydrolase] [protein_id=AWX10480.1] [location=complement(2271835..2273397)] [gbkey=CDS]	Rv2224c	[locus_tag=DPM14_10835] [protein=alpha/beta hydrolase] [protein_id=AWX10480.1] [location=complement(2271835..2273397)] [gbkey=CDS]	alpha/beta hydrolase	117	78	80	28	56	0	104	118	73	0	22	0	92	42	150	0	52	15
lcl|CP030093.1_prot_AWX10483.1_2154	[locus_tag=DPM14_10850] [protein=CHAD domain-containing protein] [protein_id=AWX10483.1] [location=2275206..2276747] [gbkey=CDS]	Rv2226	[locus_tag=DPM14_10850] [protein=CHAD domain-containing protein] [protein_id=AWX10483.1] [location=2275206..2276747] [gbkey=CDS]	CHAD domain-containing protein	97	73	84	34	23	2	96	89	76	1	44	1	73	59	113	6	39	20
lcl|CP030093.1_prot_AWX10486.1_2157	[locus_tag=DPM14_10870] [protein=hypothetical protein] [protein_id=AWX10486.1] [location=complement(2279109..2279846)] [gbkey=CDS]	Rv2229c	[locus_tag=DPM14_10870] [protein=hypothetical protein] [protein_id=AWX10486.1] [location=complement(2279109..2279846)] [gbkey=CDS]	hypothetical protein	26	21	29	11	0	1	12	16	22	0	7	0	29	32	20	15	0	0
lcl|CP030093.1_prot_AWX10487.1_2158	[locus_tag=DPM14_10875] [protein=Nif3-like dinuclear metal center hexameric protein] [protein_id=AWX10487.1] [location=complement(2279843..2280982)] [gbkey=CDS]	Rv2230c	[locus_tag=DPM14_10875] [protein=Nif3-like dinuclear metal center hexameric protein] [protein_id=AWX10487.1] [location=complement(2279843..2280982)] [gbkey=CDS]	Nif3-like dinuclear metal center hexameric protein	12	5	12	1	0	0	10	3	2	0	4	0	6	10	4	0	3	0
lcl|CP030093.1_prot_AWX10494.1_2168	[locus_tag=DPM14_10930] [protein=peroxiredoxin] [protein_id=AWX10494.1] [location=complement(2287089..2287550)] [gbkey=CDS]	Rv2238c	[locus_tag=DPM14_10930] [protein=peroxiredoxin] [protein_id=AWX10494.1] [location=complement(2287089..2287550)] [gbkey=CDS]	peroxiredoxin	2	12	16	6	1	2	2	4	10	0	2	4	17	22	9	0	0	0
lcl|CP030093.1_prot_AWX12464.1_2170	[locus_tag=DPM14_10940] [protein=hypothetical protein] [protein_id=AWX12464.1] [location=complement(2288064..2288654)] [gbkey=CDS]	Rv2240c	[locus_tag=DPM14_10940] [protein=hypothetical protein] [protein_id=AWX12464.1] [location=complement(2288064..2288654)] [gbkey=CDS]	hypothetical protein	6	8	7	3	0	6	1	4	7	0	2	0	4	5	7	0	0	0
lcl|CP030093.1_prot_AWX10498.1_2173	[locus_tag=DPM14_10955] [protein=malonyl CoA-ACP transacylase] [protein_id=AWX10498.1] [location=2293161..2294069] [gbkey=CDS]	Rv2243	[locus_tag=DPM14_10955] [protein=malonyl CoA-ACP transacylase] [protein_id=AWX10498.1] [location=2293161..2294069] [gbkey=CDS]	malonyl CoA-ACP transacylase	12	14	13	2	0	0	10	14	11	0	1	0	17	12	0	16	0	0
lcl|CP030093.1_prot_AWX10499.1_2174	[locus_tag=DPM14_10960] [protein=meromycolate extension acyl carrier protein] [protein_id=AWX10499.1] [location=2294145..2294492] [gbkey=CDS]	Rv2244	[locus_tag=DPM14_10960] [protein=meromycolate extension acyl carrier protein] [protein_id=AWX10499.1] [location=2294145..2294492] [gbkey=CDS]	meromycolate extension acyl carrier protein	84	78	106	22	35	7	103	64	94	19	36	39	75	85	85	6	10	3
lcl|CP030093.1_prot_AWX10500.1_2175	[locus_tag=DPM14_10965] [protein=beta-ketoacyl-[acyl-carrier-protein] synthase II] [protein_id=AWX10500.1] [location=2294489..2295739] [gbkey=CDS]	Rv2245	[locus_tag=DPM14_10965] [protein=beta-ketoacyl-[acyl-carrier-protein] synthase II] [protein_id=AWX10500.1] [location=2294489..2295739] [gbkey=CDS]	beta-ketoacyl-[acyl-carrier-protein	199	129	209	48	93	6	190	189	117	3	63	16	196	139	210	7	65	5
lcl|CP030093.1_prot_AWX10501.1_2176	[locus_tag=DPM14_10970] [protein=beta-ketoacyl-ACP synthase] [protein_id=AWX10501.1] [location=2295770..2297086] [gbkey=CDS]	Rv2246	[locus_tag=DPM14_10970] [protein=beta-ketoacyl-ACP synthase] [protein_id=AWX10501.1] [location=2295770..2297086] [gbkey=CDS]	beta-ketoacyl-ACP synthase	65	64	102	24	42	1	84	73	54	2	22	6	95	70	109	9	20	8
lcl|CP030093.1_prot_AWX10502.1_2177	[locus_tag=DPM14_10975] [protein=acyl-CoA carboxylase subunit beta] [protein_id=AWX10502.1] [location=2297117..2298538] [gbkey=CDS]	Rv2247	[locus_tag=DPM14_10975] [protein=acyl-CoA carboxylase subunit beta] [protein_id=AWX10502.1] [location=2297117..2298538] [gbkey=CDS]	acyl-CoA carboxylase subunit beta	33	30	38	8	15	0	38	36	17	2	7	0	50	20	52	2	12	2
lcl|CP030093.1_prot_AWX12466.1_2181	[locus_tag=DPM14_10995] [protein=FAD-binding oxidoreductase] [protein_id=AWX12466.1] [location=2301779..2303368] [gbkey=CDS]	Rv2251	[locus_tag=DPM14_10995] [protein=FAD-binding oxidoreductase] [protein_id=AWX12466.1] [location=2301779..2303368] [gbkey=CDS]	FAD-binding oxidoreductase	1	2	15	0	3	0	2	3	1	0	0	0	7	3	9	0	2	0
lcl|CP030093.1_prot_AWX10509.1_2188	[locus_tag=DPM14_11030] [protein=serine hydrolase] [protein_id=AWX10509.1] [location=complement(2306380..2307198)] [gbkey=CDS]	Rv2257c	[locus_tag=DPM14_11030] [protein=serine hydrolase] [protein_id=AWX10509.1] [location=complement(2306380..2307198)] [gbkey=CDS]	serine hydrolase	3	8	12	1	0	0	1	1	0	0	1	0	5	6	6	9	0	0
lcl|CP030093.1_prot_AWX10510.1_2189	[locus_tag=DPM14_11035] [protein=class I SAM-dependent methyltransferase] [protein_id=AWX10510.1] [location=complement(2307212..2308273)] [gbkey=CDS]	Rv2258c	[locus_tag=DPM14_11035] [protein=class I SAM-dependent methyltransferase] [protein_id=AWX10510.1] [location=complement(2307212..2308273)] [gbkey=CDS]	class I SAM-dependent methyltransferase	13	15	26	5	0	0	18	10	10	0	6	0	41	54	6	14	5	0
lcl|CP030093.1_prot_AWX10511.1_2190	[locus_tag=DPM14_11040] [protein=S-(hydroxymethyl)mycothiol dehydrogenase] [protein_id=AWX10511.1] [location=2308568..2309653] [gbkey=CDS]	Rv2259	[locus_tag=DPM14_11040] [protein=S-(hydroxymethyl)mycothiol dehydrogenase] [protein_id=AWX10511.1] [location=2308568..2309653] [gbkey=CDS]	S-(hydroxymethyl)mycothiol dehydrogenase	2	4	4	1	0	0	3	1	0	0	1	0	4	5	3	0	0	0
lcl|CP030093.1_prot_AWX10512.1_2191	[locus_tag=DPM14_11045] [protein=MBL fold metallo-hydrolase] [protein_id=AWX10512.1] [location=2309653..2310288] [gbkey=CDS]	Rv2260	[locus_tag=DPM14_11045] [protein=MBL fold metallo-hydrolase] [protein_id=AWX10512.1] [location=2309653..2310288] [gbkey=CDS]	MBL fold metallo-hydrolase	5	5	2	0	0	0	1	2	1	0	0	0	9	3	2	2	0	0
lcl|CP030093.1_prot_AWX10521.1_2201	[locus_tag=DPM14_11095] [protein=DUF2695 domain-containing protein] [protein_id=AWX10521.1] [location=2320944..2321243] [gbkey=CDS]	Rv2271	[locus_tag=DPM14_11095] [protein=DUF2695 domain-containing protein] [protein_id=AWX10521.1] [location=2320944..2321243] [gbkey=CDS]	DUF2695 domain-containing protein	1	6	1	0	0	0	1	0	1	0	0	1	2	5	2	0	0	0
lcl|CP030093.1_prot_AWX10528.1_2208	[locus_tag=DPM14_11130] [protein=FAD-binding oxidoreductase] [protein_id=AWX10528.1] [location=2325814..2327193] [gbkey=CDS]	Rv2280	[locus_tag=DPM14_11130] [protein=FAD-binding oxidoreductase] [protein_id=AWX10528.1] [location=2325814..2327193] [gbkey=CDS]	FAD-binding oxidoreductase	29	30	17	21	11	0	29	36	12	0	13	0	14	14	29	9	18	0
lcl|CP030093.1_prot_AWX10532.1_2212	[locus_tag=DPM14_11150] [protein=alpha/beta hydrolase] [protein_id=AWX10532.1] [location=2330399..2331694] [gbkey=CDS]	Rv2284	[locus_tag=DPM14_11150] [protein=alpha/beta hydrolase] [protein_id=AWX10532.1] [location=2330399..2331694] [gbkey=CDS]	alpha/beta hydrolase	1	2	13	2	1	0	9	3	0	0	0	0	13	8	4	0	0	0
lcl|CP030093.1_prot_AWX10540.1_2222	[locus_tag=DPM14_11200] [protein=aminotransferase] [protein_id=AWX10540.1] [location=2339582..2340805] [gbkey=CDS]	Rv2294	[locus_tag=DPM14_11200] [protein=aminotransferase] [protein_id=AWX10540.1] [location=2339582..2340805] [gbkey=CDS]	aminotransferase	11	13	14	5	3	1	14	15	12	0	6	0	16	20	13	0	10	0
lcl|CP030093.1_prot_AWX12471.1_2224	[locus_tag=DPM14_11210] [protein=haloalkane dehalogenase] [protein_id=AWX12471.1] [location=2341760..2342662] [gbkey=CDS]	Rv2296	[locus_tag=DPM14_11210] [protein=haloalkane dehalogenase] [protein_id=AWX12471.1] [location=2341760..2342662] [gbkey=CDS]	haloalkane dehalogenase	114	87	127	30	1	15	85	90	83	0	32	0	152	133	53	54	0	0
lcl|CP030093.1_prot_AWX12472.1_2226	[locus_tag=DPM14_11220] [protein=oxidoreductase] [protein_id=AWX12472.1] [location=2343338..2344309] [gbkey=CDS]	Rv2298	[locus_tag=DPM14_11220] [protein=oxidoreductase] [protein_id=AWX12472.1] [location=2343338..2344309] [gbkey=CDS]	oxidoreductase	95	95	134	37	4	4	95	94	89	0	32	10	146	120	50	76	0	0
lcl|CP030093.1_prot_AWX10542.1_2227	[locus_tag=DPM14_11225] [protein=molecular chaperone HtpG] [protein_id=AWX10542.1] [location=complement(2344315..2346258)] [gbkey=CDS]	Rv2299c	[locus_tag=DPM14_11225] [protein=molecular chaperone HtpG] [protein_id=AWX10542.1] [location=complement(2344315..2346258)] [gbkey=CDS]	molecular chaperone HtpG	47	31	103	19	4	0	38	40	26	0	10	0	59	99	107	0	0	43
lcl|CP030093.1_prot_AWX10549.1_2234	[locus_tag=DPM14_11260] [protein=hypothetical protein] [protein_id=AWX10549.1] [location=2350065..2351354] [gbkey=CDS]	Rv2305	[locus_tag=DPM14_11260] [protein=hypothetical protein] [protein_id=AWX10549.1] [location=2350065..2351354] [gbkey=CDS]	hypothetical protein	8	8	15	3	5	0	13	11	8	0	4	0	14	8	16	0	9	0
lcl|CP030093.1_prot_AWX10565.1_2252	[locus_tag=DPM14_11355] [protein=TldD/PmbA family protein] [protein_id=AWX10565.1] [location=complement(2360173..2361546)] [gbkey=CDS]	Rv2314c	[locus_tag=DPM14_11355] [protein=TldD/PmbA family protein] [protein_id=AWX10565.1] [location=complement(2360173..2361546)] [gbkey=CDS]	TldD/PmbA family protein	12	10	14	4	9	0	9	8	4	0	4	0	13	4	17	0	10	0
lcl|CP030093.1_prot_AWX10566.1_2253	[locus_tag=DPM14_11360] [protein=TldD/PmbA family protein] [protein_id=AWX10566.1] [location=complement(2361543..2363060)] [gbkey=CDS]	Rv2315c	[locus_tag=DPM14_11360] [protein=TldD/PmbA family protein] [protein_id=AWX10566.1] [location=complement(2361543..2363060)] [gbkey=CDS]	TldD/PmbA family protein	4	8	11	1	2	0	2	2	1	0	1	0	5	5	7	0	5	0
lcl|CP030093.1_prot_AWX10576.1_2266	[locus_tag=DPM14_11425] [protein=ABC transporter ATP-binding protein] [protein_id=AWX10576.1] [location=complement(2373062..2375155)] [gbkey=CDS]	Rv2326c	[locus_tag=DPM14_11425] [protein=ABC transporter ATP-binding protein] [protein_id=AWX10576.1] [location=complement(2373062..2375155)] [gbkey=CDS]	ABC transporter ATP-binding protein	3	1	2	1	0	0	5	4	4	3	0	0	13	5	7	0	0	0
lcl|CP030093.1_prot_AWX10577.1_2267	[locus_tag=DPM14_11430] [protein=MarR family transcriptional regulator] [protein_id=AWX10577.1] [location=2375196..2375687] [gbkey=CDS]	Rv2327	[locus_tag=DPM14_11430] [protein=MarR family transcriptional regulator] [protein_id=AWX10577.1] [location=2375196..2375687] [gbkey=CDS]	MarR family transcriptional regulator	2	3	6	1	0	0	3	0	2	1	3	0	6	3	6	0	0	0
lcl|CP030093.1_prot_AWX10594.1_2288	[locus_tag=DPM14_11540] [protein=deoxyguanosinetriphosphate triphosphohydrolase] [protein_id=AWX10594.1] [location=complement(2397664..2398959)] [gbkey=CDS]	Rv2344c	[locus_tag=DPM14_11540] [protein=deoxyguanosinetriphosphate triphosphohydrolase] [protein_id=AWX10594.1] [location=complement(2397664..2398959)] [gbkey=CDS]	deoxyguanosinetriphosphate triphosphohydrolase	10	15	16	3	6	0	13	8	3	0	4	0	10	9	13	0	12	0
lcl|CP030093.1_prot_AWX10595.1_2289	[locus_tag=DPM14_11545] [protein=TPM domain-containing protein] [protein_id=AWX10595.1] [location=2399028..2401010] [gbkey=CDS]	Rv2345	[locus_tag=DPM14_11545] [protein=TPM domain-containing protein] [protein_id=AWX10595.1] [location=2399028..2401010] [gbkey=CDS]	TPM domain-containing protein	73	59	105	18	4	0	75	67	42	0	26	0	42	84	121	0	12	49
lcl|CP030093.1_prot_AWX10606.1_2301	[locus_tag=DPM14_11605] [protein=glycine--tRNA ligase] [protein_id=AWX10606.1] [location=complement(2415709..2417100)] [gbkey=CDS]	Rv2357c	[locus_tag=DPM14_11605] [protein=glycine--tRNA ligase] [protein_id=AWX10606.1] [location=complement(2415709..2417100)] [gbkey=CDS]	glycine--tRNA ligase	4	8	29	5	8	0	10	5	3	0	2	0	15	7	21	0	4	0
lcl|CP030093.1_prot_AWX10611.1_2307	[locus_tag=DPM14_11635] [protein=amidase] [protein_id=AWX10611.1] [location=2420356..2421810] [gbkey=CDS]	Rv2363	[locus_tag=DPM14_11635] [protein=amidase] [protein_id=AWX10611.1] [location=2420356..2421810] [gbkey=CDS]	amidase	7	3	14	3	6	0	15	13	6	0	6	0	20	11	13	0	2	0
lcl|CP030093.1_prot_AWX10615.1_2312	[locus_tag=DPM14_11660] [protein=PhoH-like protein] [protein_id=AWX10615.1] [location=complement(2424952..2426010)] [gbkey=CDS]	Rv2368c	[locus_tag=DPM14_11660] [protein=PhoH-like protein] [protein_id=AWX10615.1] [location=complement(2424952..2426010)] [gbkey=CDS]	PhoH-like protein	3	8	6	5	0	0	2	3	0	0	4	0	9	17	2	0	3	0
lcl|CP030093.1_prot_AWX10620.1_2317	[locus_tag=DPM14_11685] [protein=molecular chaperone DnaJ] [protein_id=AWX10620.1] [location=complement(2428875..2430023)] [gbkey=CDS]	Rv2373c	[locus_tag=DPM14_11685] [protein=molecular chaperone DnaJ] [protein_id=AWX10620.1] [location=complement(2428875..2430023)] [gbkey=CDS]	molecular chaperone DnaJ	43	39	68	18	18	1	46	39	23	1	17	0	77	45	58	9	20	2
lcl|CP030093.1_prot_AWX10636.1_2336	[locus_tag=DPM14_11780] [protein=nitrite/sulfite reductase] [protein_id=AWX10636.1] [location=2460715..2462406] [gbkey=CDS]	Rv2391	[locus_tag=DPM14_11780] [protein=nitrite/sulfite reductase] [protein_id=AWX10636.1] [location=2460715..2462406] [gbkey=CDS]	nitrite/sulfite reductase	107	74	87	32	23	0	100	104	64	1	27	0	80	46	98	0	37	27
lcl|CP030093.1_prot_AWX10639.1_2339	[locus_tag=DPM14_11795] [protein=gamma-glutamyltransferase family protein] [protein_id=AWX10639.1] [location=2464046..2465977] [gbkey=CDS]	Rv2394	[locus_tag=DPM14_11795] [protein=gamma-glutamyltransferase family protein] [protein_id=AWX10639.1] [location=2464046..2465977] [gbkey=CDS]	gamma-glutamyltransferase family protein	7	2	13	3	0	4	7	4	5	0	2	0	14	7	11	0	0	0
lcl|CP030093.1_prot_AWX10647.1_2347	[locus_tag=DPM14_11835] [protein=sulfate ABC transporter substrate-binding protein] [protein_id=AWX10647.1] [location=complement(2472680..2473750)] [gbkey=CDS]	Rv2400c	[locus_tag=DPM14_11835] [protein=sulfate ABC transporter substrate-binding protein] [protein_id=AWX10647.1] [location=complement(2472680..2473750)] [gbkey=CDS]	sulfate ABC transporter substrate-binding protein	1	1	3	0	0	0	1	1	1	0	0	0	3	3	0	1	0	0
lcl|CP030093.1_prot_AWX12485.1_2354	[locus_tag=DPM14_11870] [protein=CBS domain-containing protein] [protein_id=AWX12485.1] [location=complement(2480046..2480474)] [gbkey=CDS]	Rv2406c	[locus_tag=DPM14_11870] [protein=CBS domain-containing protein] [protein_id=AWX12485.1] [location=complement(2480046..2480474)] [gbkey=CDS]	CBS domain-containing protein	1	6	4	0	2	0	2	0	5	0	0	9	2	7	0	0	0	0
lcl|CP030093.1_prot_AWX10656.1_2360	[locus_tag=DPM14_11900] [protein=hypothetical protein] [protein_id=AWX10656.1] [location=complement(2483391..2484368)] [gbkey=CDS]	Rv2410c	[locus_tag=DPM14_11900] [protein=hypothetical protein] [protein_id=AWX10656.1] [location=complement(2483391..2484368)] [gbkey=CDS]	hypothetical protein	15	19	18	4	0	0	14	14	7	0	4	0	11	14	3	16	2	0
lcl|CP030093.1_prot_AWX10657.1_2361	[locus_tag=DPM14_11905] [protein=circularly permuted type 2 ATP-grasp protein] [protein_id=AWX10657.1] [location=complement(2484368..2486023)] [gbkey=CDS]	Rv2411c	[locus_tag=DPM14_11905] [protein=circularly permuted type 2 ATP-grasp protein] [protein_id=AWX10657.1] [location=complement(2484368..2486023)] [gbkey=CDS]	circularly permuted type 2 ATP-grasp protein	3	2	5	1	1	0	6	3	2	0	0	0	3	0	4	0	2	0
lcl|CP030093.1_prot_AWX10658.1_2362	[locus_tag=DPM14_11910] [protein=30S ribosomal protein S20] [protein_id=AWX10658.1] [location=2486133..2486393] [gbkey=CDS]	Rv2412	[locus_tag=DPM14_11910] [protein=30S ribosomal protein S20] [protein_id=AWX10658.1] [location=2486133..2486393] [gbkey=CDS]	30S ribosomal protein S20	1	6	3	1	2	1	6	3	10	0	0	5	3	3	5	0	0	0
lcl|CP030093.1_prot_AWX12487.1_2363	[locus_tag=DPM14_11915] [protein=DNA polymerase III subunit delta] [protein_id=AWX12487.1] [location=complement(2486409..2487359)] [gbkey=CDS]	Rv2413c	[locus_tag=DPM14_11915] [protein=DNA polymerase III subunit delta] [protein_id=AWX12487.1] [location=complement(2486409..2487359)] [gbkey=CDS]	DNA polymerase III subunit delta	4	4	6	1	0	0	2	1	5	0	1	0	5	7	0	5	0	0
lcl|CP030093.1_prot_AWX10660.1_2366	[locus_tag=DPM14_11930] [protein=enhanced intracellular survival protein Eis] [protein_id=AWX10660.1] [location=complement(2490182..2491408)] [gbkey=CDS]	Rv2416c	[locus_tag=DPM14_11930] [protein=enhanced intracellular survival protein Eis] [protein_id=AWX10660.1] [location=complement(2490182..2491408)] [gbkey=CDS]	enhanced intracellular survival protein Eis	30	32	12	6	2	0	22	22	18	0	6	0	15	9	11	0	15	0
lcl|CP030093.1_prot_AWX12489.1_2377	[locus_tag=DPM14_11985] [protein=MoxR family ATPase] [protein_id=AWX12489.1] [location=complement(2499366..2500241)] [gbkey=CDS]	Rv2426c	[locus_tag=DPM14_11985] [protein=MoxR family ATPase] [protein_id=AWX12489.1] [location=complement(2499366..2500241)] [gbkey=CDS]	MoxR family ATPase	4	3	6	2	0	0	3	1	0	0	5	0	2	5	0	10	0	0
lcl|CP030093.1_prot_AWX10670.1_2378	[locus_tag=DPM14_11990] [protein=gamma-glutamyl-phosphate reductase] [protein_id=AWX10670.1] [location=complement(2500268..2501515)] [gbkey=CDS]	Rv2427c	[locus_tag=DPM14_11990] [protein=gamma-glutamyl-phosphate reductase] [protein_id=AWX10670.1] [location=complement(2500268..2501515)] [gbkey=CDS]	gamma-glutamyl-phosphate reductase	97	72	93	27	37	0	105	108	60	0	43	0	81	45	98	0	57	0
lcl|CP030093.1_prot_AWX10673.1_2381	[locus_tag=DPM14_12005] [protein=alkyl hydroperoxide reductase subunit C] [protein_id=AWX10673.1] [location=2502231..2502818] [gbkey=CDS]	Rv2428	[locus_tag=DPM14_12005] [protein=alkyl hydroperoxide reductase subunit C] [protein_id=AWX10673.1] [location=2502231..2502818] [gbkey=CDS]	alkyl hydroperoxide reductase subunit C	132	128	216	49	12	45	67	109	113	0	55	22	233	192	126	6	3	1
lcl|CP030093.1_prot_AWX10674.1_2382	[locus_tag=DPM14_12010] [protein=alkyl hydroperoxide reductase AhpD] [protein_id=AWX10674.1] [location=2502844..2503377] [gbkey=CDS]	Rv2429	[locus_tag=DPM14_12010] [protein=alkyl hydroperoxide reductase AhpD] [protein_id=AWX10674.1] [location=2502844..2503377] [gbkey=CDS]	alkyl hydroperoxide reductase AhpD	30	36	64	8	0	19	23	38	33	0	9	18	69	58	51	0	0	0
lcl|CP030093.1_prot_AWX10675.1_2383	[locus_tag=DPM14_12015] [protein=PPE family protein] [protein_id=AWX10675.1] [location=complement(2503374..2503958)] [gbkey=CDS]	Rv2430c	[locus_tag=DPM14_12015] [protein=PPE family protein] [protein_id=AWX10675.1] [location=complement(2503374..2503958)] [gbkey=CDS]	PPE family protein	17	6	8	7	0	11	1	11	7	0	3	0	8	5	11	0	0	0
lcl|CP030093.1_prot_AWX10682.1_2393	[locus_tag=DPM14_12065] [protein=glutamine-dependent NAD+ synthetase] [protein_id=AWX10682.1] [location=complement(2510615..2512654)] [gbkey=CDS]	Rv2438c	[locus_tag=DPM14_12065] [protein=glutamine-dependent NAD+ synthetase] [protein_id=AWX10682.1] [location=complement(2510615..2512654)] [gbkey=CDS]	glutamine-dependent NAD+ synthetase	10	6	25	1	0	1	6	6	3	0	1	0	12	23	19	5	0	1
lcl|CP030093.1_prot_AWX10687.1_2400	[locus_tag=DPM14_12100] [protein=ribonuclease E/G] [protein_id=AWX10687.1] [location=complement(2517946..2520807)] [gbkey=CDS]	Rv2444c	[locus_tag=DPM14_12100] [protein=ribonuclease E/G] [protein_id=AWX10687.1] [location=complement(2517946..2520807)] [gbkey=CDS]	ribonuclease E/G	26	18	17	4	0	1	24	18	24	7	5	0	32	23	34	0	0	2
lcl|CP030093.1_prot_AWX12493.1_2401	[locus_tag=DPM14_12105] [protein=nucleoside-diphosphate kinase] [protein_id=AWX12493.1] [location=complement(2521137..2521547)] [gbkey=CDS]	Rv2445c	[locus_tag=DPM14_12105] [protein=nucleoside-diphosphate kinase] [protein_id=AWX12493.1] [location=complement(2521137..2521547)] [gbkey=CDS]	nucleoside-diphosphate kinase	44	117	144	42	79	5	108	52	149	0	35	79	144	118	130	0	0	0
lcl|CP030093.1_prot_AWX10689.1_2403	[locus_tag=DPM14_12115] [protein=dihydrofolate synthase] [protein_id=AWX10689.1] [location=complement(2521958..2523421)] [gbkey=CDS]	Rv2447c	[locus_tag=DPM14_12115] [protein=dihydrofolate synthase] [protein_id=AWX10689.1] [location=complement(2521958..2523421)] [gbkey=CDS]	dihydrofolate synthase	2	2	11	0	0	0	3	2	0	0	1	0	7	3	5	0	0	0
lcl|CP030093.1_prot_AWX10690.1_2404	[locus_tag=DPM14_12120] [protein=valine--tRNA ligase] [protein_id=AWX10690.1] [location=complement(2523418..2526048)] [gbkey=CDS]	Rv2448c	[locus_tag=DPM14_12120] [protein=valine--tRNA ligase] [protein_id=AWX10690.1] [location=complement(2523418..2526048)] [gbkey=CDS]	valine--tRNA ligase	45	25	89	12	0	0	45	34	25	0	14	0	33	69	88	0	0	38
lcl|CP030093.1_prot_AWX10691.1_2405	[locus_tag=DPM14_12125] [protein=enoyl-ACP reductase] [protein_id=AWX10691.1] [location=complement(2526136..2527395)] [gbkey=CDS]	Rv2449c	[locus_tag=DPM14_12125] [protein=enoyl-ACP reductase] [protein_id=AWX10691.1] [location=complement(2526136..2527395)] [gbkey=CDS]	enoyl-ACP reductase	1	2	13	1	0	0	7	4	3	0	4	0	13	12	7	0	1	0
lcl|CP030093.1_prot_AWX10695.1_2409	[locus_tag=DPM14_12145] [protein=molybdenum cofactor guanylyltransferase] [protein_id=AWX10695.1] [location=complement(2528841..2529446)] [gbkey=CDS]	Rv2453c	[locus_tag=DPM14_12145] [protein=molybdenum cofactor guanylyltransferase] [protein_id=AWX10695.1] [location=complement(2528841..2529446)] [gbkey=CDS]	molybdenum cofactor guanylyltransferase	23	19	44	11	0	14	12	25	28	0	17	0	45	45	32	0	0	0
lcl|CP030093.1_prot_AWX10696.1_2410	[locus_tag=DPM14_12150] [protein=2-oxoglutarate oxidoreductase subunit KorB] [protein_id=AWX10696.1] [location=complement(2529448..2530569)] [gbkey=CDS]	Rv2454c	[locus_tag=DPM14_12150] [protein=2-oxoglutarate oxidoreductase subunit KorB] [protein_id=AWX10696.1] [location=complement(2529448..2530569)] [gbkey=CDS]	2-oxoglutarate oxidoreductase subunit KorB	12	8	14	3	2	0	11	10	5	0	4	0	17	15	6	0	3	0
lcl|CP030093.1_prot_AWX12494.1_2411	[locus_tag=DPM14_12155] [protein=2-oxoglutarate oxidoreductase subunit KorA] [protein_id=AWX12494.1] [location=complement(2530566..2532527)] [gbkey=CDS]	Rv2455c	[locus_tag=DPM14_12155] [protein=2-oxoglutarate oxidoreductase subunit KorA] [protein_id=AWX12494.1] [location=complement(2530566..2532527)] [gbkey=CDS]	2-oxoglutarate oxidoreductase subunit KorA	9	11	27	4	0	4	14	12	16	0	2	2	9	14	20	0	1	2
lcl|CP030093.1_prot_AWX10698.1_2413	[locus_tag=DPM14_12165] [protein=ATP-dependent Clp protease ATP-binding subunit ClpX] [protein_id=AWX10698.1] [location=complement(2534031..2535311)] [gbkey=CDS]	Rv2457c	[locus_tag=DPM14_12165] [protein=ATP-dependent Clp protease ATP-binding subunit ClpX] [protein_id=AWX10698.1] [location=complement(2534031..2535311)] [gbkey=CDS]	ATP-dependent Clp protease ATP-binding subunit ClpX	21	11	17	9	11	0	22	22	11	0	9	0	24	9	29	0	14	0
lcl|CP030093.1_prot_AWX10701.1_2417	[locus_tag=DPM14_12185] [protein=ATP-dependent Clp protease proteolytic subunit] [protein_id=AWX10701.1] [location=complement(2538995..2539597)] [gbkey=CDS]	Rv2461c	[locus_tag=DPM14_12185] [protein=ATP-dependent Clp protease proteolytic subunit] [protein_id=AWX10701.1] [location=complement(2538995..2539597)] [gbkey=CDS]	ATP-dependent Clp protease proteolytic subunit	27	42	75	12	1	31	15	37	52	0	18	11	80	91	39	0	0	0
lcl|CP030093.1_prot_AWX10702.1_2418	[locus_tag=DPM14_12190] [protein=trigger factor] [protein_id=AWX10702.1] [location=complement(2539714..2541114)] [gbkey=CDS]	Rv2462c	[locus_tag=DPM14_12190] [protein=trigger factor] [protein_id=AWX10702.1] [location=complement(2539714..2541114)] [gbkey=CDS]	trigger factor	90	60	98	36	39	0	117	99	52	1	37	1	104	68	107	8	54	0
lcl|CP030093.1_prot_AWX12496.1_2421	[locus_tag=DPM14_12215] [protein=ribose 5-phosphate isomerase B] [protein_id=AWX12496.1] [location=complement(2543494..2543982)] [gbkey=CDS]	Rv2465c	[locus_tag=DPM14_12215] [protein=ribose 5-phosphate isomerase B] [protein_id=AWX12496.1] [location=complement(2543494..2543982)] [gbkey=CDS]	ribose 5-phosphate isomerase B	3	12	32	2	0	2	6	2	9	0	4	3	32	37	10	0	0	0
lcl|CP030093.1_prot_AWX10705.1_2422	[locus_tag=DPM14_12220] [protein=Rv2466c family mycothiol-dependent reductase] [protein_id=AWX10705.1] [location=complement(2544084..2544707)] [gbkey=CDS]	Rv2466c	[locus_tag=DPM14_12220] [protein=Rv2466c family mycothiol-dependent reductase] [protein_id=AWX10705.1] [location=complement(2544084..2544707)] [gbkey=CDS]	Rv2466c family mycothiol-dependent reductase	12	3	18	3	0	4	1	4	5	0	5	0	14	13	5	2	0	0
lcl|CP030093.1_prot_AWX10707.1_2424	[locus_tag=DPM14_12230] [protein=DUF5130 domain-containing protein] [protein_id=AWX10707.1] [location=complement(2547467..2547970)] [gbkey=CDS]	Rv2468c	[locus_tag=DPM14_12230] [protein=DUF5130 domain-containing protein] [protein_id=AWX10707.1] [location=complement(2547467..2547970)] [gbkey=CDS]	DUF5130 domain-containing protein	8	24	37	6	8	0	27	13	36	0	10	11	51	37	35	0	0	0
lcl|CP030093.1_prot_AWX10711.1_2430	[locus_tag=DPM14_12260] [protein=hypothetical protein] [protein_id=AWX10711.1] [location=2551391..2552107] [gbkey=CDS]	Rv2473	[locus_tag=DPM14_12260] [protein=hypothetical protein] [protein_id=AWX10711.1] [location=2551391..2552107] [gbkey=CDS]	hypothetical protein	11	8	11	6	0	12	4	15	15	0	4	1	14	10	12	0	0	0
lcl|CP030093.1_prot_AWX10712.1_2432	[locus_tag=DPM14_12270] [protein=acyl-CoA thioesterase] [protein_id=AWX10712.1] [location=complement(2552798..2553214)] [gbkey=CDS]	Rv2475c	[locus_tag=DPM14_12270] [protein=acyl-CoA thioesterase] [protein_id=AWX10712.1] [location=complement(2552798..2553214)] [gbkey=CDS]	acyl-CoA thioesterase	1	20	8	1	10	1	15	3	24	0	1	12	12	19	7	0	0	0
lcl|CP030093.1_prot_AWX10713.1_2433	[locus_tag=DPM14_12275] [protein=NAD-glutamate dehydrogenase] [protein_id=AWX10713.1] [location=complement(2553211..2558085)] [gbkey=CDS]	Rv2476c	[locus_tag=DPM14_12275] [protein=NAD-glutamate dehydrogenase] [protein_id=AWX10713.1] [location=complement(2553211..2558085)] [gbkey=CDS]	NAD-glutamate dehydrogenase	127	95	128	29	0	0	132	115	110	40	23	0	297	203	241	2	0	36
lcl|CP030093.1_prot_AWX10714.1_2434	[locus_tag=DPM14_12280] [protein=energy-dependent translational throttle protein EttA] [protein_id=AWX10714.1] [location=complement(2558189..2559865)] [gbkey=CDS]	Rv2477c	[locus_tag=DPM14_12280] [protein=energy-dependent translational throttle protein EttA] [protein_id=AWX10714.1] [location=complement(2558189..2559865)] [gbkey=CDS]	energy-dependent translational throttle protein EttA	41	27	125	16	23	0	63	44	25	0	19	0	83	77	106	1	8	22
lcl|CP030093.1_prot_AWX10729.1_2452	[locus_tag=DPM14_12375] [protein=2-oxo acid dehydrogenase subunit E2] [protein_id=AWX10729.1] [location=complement(2583223..2584404)] [gbkey=CDS]	Rv2495c	[locus_tag=DPM14_12375] [protein=2-oxo acid dehydrogenase subunit E2] [protein_id=AWX10729.1] [location=complement(2583223..2584404)] [gbkey=CDS]	2-oxo acid dehydrogenase subunit E2	45	46	65	12	12	19	41	52	54	0	8	1	88	41	54	6	18	1
lcl|CP030093.1_prot_AWX10730.1_2453	[locus_tag=DPM14_12380] [protein=3-methyl-2-oxobutanoate dehydrogenase subunit beta] [protein_id=AWX10730.1] [location=complement(2584401..2585447)] [gbkey=CDS]	Rv2496c	[locus_tag=DPM14_12380] [protein=3-methyl-2-oxobutanoate dehydrogenase subunit beta] [protein_id=AWX10730.1] [location=complement(2584401..2585447)] [gbkey=CDS]	3-methyl-2-oxobutanoate dehydrogenase subunit beta	2	2	6	0	0	0	2	2	0	0	2	0	20	17	0	1	0	0
lcl|CP030093.1_prot_AWX10732.1_2455	[locus_tag=DPM14_12390] [protein=citrate lyase subunit beta-like protein] [protein_id=AWX10732.1] [location=complement(2586820..2587641)] [gbkey=CDS]	Rv2498c	[locus_tag=DPM14_12390] [protein=citrate lyase subunit beta-like protein] [protein_id=AWX10732.1] [location=complement(2586820..2587641)] [gbkey=CDS]	citrate lyase subunit beta-like protein	68	57	95	24	0	21	61	85	68	0	19	0	91	111	66	52	0	0
lcl|CP030093.1_prot_AWX10733.1_2456	[locus_tag=DPM14_12395] [protein=MaoC family dehydratase] [protein_id=AWX10733.1] [location=complement(2587638..2588195)] [gbkey=CDS]	Rv2499c	[locus_tag=DPM14_12395] [protein=MaoC family dehydratase] [protein_id=AWX10733.1] [location=complement(2587638..2588195)] [gbkey=CDS]	MaoC family dehydratase	9	7	8	2	0	5	2	2	8	0	2	3	14	12	4	0	0	0
lcl|CP030093.1_prot_AWX10743.1_2466	[locus_tag=DPM14_12445] [protein=SDR family NAD(P)-dependent oxidoreductase] [protein_id=AWX10743.1] [location=2599143..2599949] [gbkey=CDS]	Rv2509	[locus_tag=DPM14_12445] [protein=SDR family NAD(P)-dependent oxidoreductase] [protein_id=AWX10743.1] [location=2599143..2599949] [gbkey=CDS]	SDR family NAD(P)-dependent oxidoreductase	8	9	43	5	0	0	10	6	8	0	5	0	37	34	8	9	0	0
lcl|CP030093.1_prot_AWX10744.1_2467	[locus_tag=DPM14_12450] [protein=ATP-binding protein] [protein_id=AWX10744.1] [location=complement(2599953..2601554)] [gbkey=CDS]	Rv2510c	[locus_tag=DPM14_12450] [protein=ATP-binding protein] [protein_id=AWX10744.1] [location=complement(2599953..2601554)] [gbkey=CDS]	ATP-binding protein	4	1	6	0	0	0	4	2	1	0	0	0	4	1	6	0	2	0
lcl|CP030093.1_prot_AWX10745.1_2468	[locus_tag=DPM14_12455] [protein=oligoribonuclease] [protein_id=AWX10745.1] [location=2601622..2602269] [gbkey=CDS]	Rv2511	[locus_tag=DPM14_12455] [protein=oligoribonuclease] [protein_id=AWX10745.1] [location=2601622..2602269] [gbkey=CDS]	oligoribonuclease	12	6	17	4	0	1	8	9	5	0	4	0	10	19	7	11	0	0
lcl|CP030093.1_prot_AWX10758.1_2482	[locus_tag=DPM14_12535] [protein=DUF3618 domain-containing protein] [protein_id=AWX10758.1] [location=complement(2611853..2612080)] [gbkey=CDS]	Rv2520c	[locus_tag=DPM14_12535] [protein=DUF3618 domain-containing protein] [protein_id=AWX10758.1] [location=complement(2611853..2612080)] [gbkey=CDS]	DUF3618 domain-containing protein	13	25	61	11	13	2	29	21	31	0	12	10	43	41	41	0	0	0
lcl|CP030093.1_prot_AWX10760.1_2484	[locus_tag=DPM14_12545] [protein=dipeptidase] [protein_id=AWX10760.1] [location=complement(2612594..2614006)] [gbkey=CDS]	Rv2522c	[locus_tag=DPM14_12545] [protein=dipeptidase] [protein_id=AWX10760.1] [location=complement(2612594..2614006)] [gbkey=CDS]	dipeptidase	4	2	5	4	1	0	7	6	1	0	2	0	6	0	9	0	3	0
lcl|CP030093.1_prot_AWX10762.1_2486	[locus_tag=DPM14_12555] [protein=type I polyketide synthase] [protein_id=AWX10762.1] [location=complement(2614588..2623797)] [gbkey=CDS]	Rv2524c	[locus_tag=DPM14_12555] [protein=type I polyketide synthase] [protein_id=AWX10762.1] [location=complement(2614588..2623797)] [gbkey=CDS]	type I polyketide synthase	340	234	201	73	5	0	316	290	246	148	57	1	538	363	489	3	6	39
lcl|CP030093.1_prot_AWX10766.1_2492	[locus_tag=DPM14_12585] [protein=restriction system protein] [protein_id=AWX10766.1] [location=complement(2626211..2627131)] [gbkey=CDS]	Rv2528c	[locus_tag=DPM14_12585] [protein=restriction system protein] [protein_id=AWX10766.1] [location=complement(2626211..2627131)] [gbkey=CDS]	restriction system protein	12	8	19	3	0	0	10	6	7	0	5	0	27	27	0	10	0	0
lcl|CP030093.1_prot_AWX10774.1_2500	[locus_tag=DPM14_12625] [protein=aminopeptidase P family protein] [protein_id=AWX10774.1] [location=complement(2633760..2634878)] [gbkey=CDS]	Rv2535c	[locus_tag=DPM14_12625] [protein=aminopeptidase P family protein] [protein_id=AWX10774.1] [location=complement(2633760..2634878)] [gbkey=CDS]	aminopeptidase P family protein	63	52	61	26	0	0	63	65	29	0	24	0	82	76	33	39	27	0
lcl|CP030093.1_prot_AWX10775.1_2501	[locus_tag=DPM14_12630] [protein=hypothetical protein] [protein_id=AWX10775.1] [location=2634912..2635604] [gbkey=CDS]	Rv2536	[locus_tag=DPM14_12630] [protein=hypothetical protein] [protein_id=AWX10775.1] [location=2634912..2635604] [gbkey=CDS]	hypothetical protein	41	30	27	6	0	0	41	32	27	12	11	0	46	38	32	11	3	5
lcl|CP030093.1_prot_AWX10777.1_2503	[locus_tag=DPM14_12640] [protein=3-dehydroquinate synthase] [protein_id=AWX10777.1] [location=complement(2636048..2637136)] [gbkey=CDS]	Rv2538c	[locus_tag=DPM14_12640] [protein=3-dehydroquinate synthase] [protein_id=AWX10777.1] [location=complement(2636048..2637136)] [gbkey=CDS]	3-dehydroquinate synthase	4	5	7	0	0	0	1	5	4	0	1	0	14	12	0	0	5	0
lcl|CP030093.1_prot_AWX12504.1_2505	[locus_tag=DPM14_12650] [protein=chorismate synthase] [protein_id=AWX12504.1] [location=complement(2637667..2638872)] [gbkey=CDS]	Rv2540c	[locus_tag=DPM14_12650] [protein=chorismate synthase] [protein_id=AWX12504.1] [location=complement(2637667..2638872)] [gbkey=CDS]	chorismate synthase	2	1	19	4	0	1	6	7	4	0	2	1	15	24	2	1	0	0
lcl|CP030093.1_prot_AWX10785.1_2515	[locus_tag=DPM14_12700] [protein=hypothetical protein] [protein_id=AWX10785.1] [location=complement(2643712..2644086)] [gbkey=CDS]	Rv2548A	[locus_tag=DPM14_12700] [protein=hypothetical protein] [protein_id=AWX10785.1] [location=complement(2643712..2644086)] [gbkey=CDS]	hypothetical protein	9	10	12	6	4	0	7	7	8	0	10	7	9	11	6	0	0	0
lcl|CP030093.1_prot_AWX10791.1_2521	[locus_tag=DPM14_12730] [protein=endolytic transglycosylase MltG] [protein_id=AWX10791.1] [location=complement(2646471..2647724)] [gbkey=CDS]	Rv2553c	[locus_tag=DPM14_12730] [protein=endolytic transglycosylase MltG] [protein_id=AWX10791.1] [location=complement(2646471..2647724)] [gbkey=CDS]	endolytic transglycosylase MltG	2	4	8	0	0	0	7	3	0	0	1	0	6	9	6	0	0	0
lcl|CP030093.1_prot_AWX10792.1_2522	[locus_tag=DPM14_12735] [protein=Holliday junction resolvase RuvX] [protein_id=AWX10792.1] [location=complement(2647717..2648229)] [gbkey=CDS]	Rv2554c	[locus_tag=DPM14_12735] [protein=Holliday junction resolvase RuvX] [protein_id=AWX10792.1] [location=complement(2647717..2648229)] [gbkey=CDS]	Holliday junction resolvase RuvX	4	10	3	0	0	4	3	4	17	0	1	2	13	9	4	0	0	0
lcl|CP030093.1_prot_AWX10793.1_2523	[locus_tag=DPM14_12740] [protein=alanine--tRNA ligase] [protein_id=AWX10793.1] [location=complement(2648230..2650944)] [gbkey=CDS]	Rv2555c	[locus_tag=DPM14_12740] [protein=alanine--tRNA ligase] [protein_id=AWX10793.1] [location=complement(2648230..2650944)] [gbkey=CDS]	alanine--tRNA ligase	76	36	127	29	0	0	61	55	29	1	27	0	46	88	118	2	7	51
lcl|CP030093.1_prot_AWX12507.1_2524	[locus_tag=DPM14_12745] [protein=YjbQ family protein] [protein_id=AWX12507.1] [location=complement(2651035..2651424)] [gbkey=CDS]	Rv2556c	[locus_tag=DPM14_12745] [protein=YjbQ family protein] [protein_id=AWX12507.1] [location=complement(2651035..2651424)] [gbkey=CDS]	YjbQ family protein	1	6	5	1	1	0	2	0	3	0	1	1	2	0	2	0	0	0
lcl|CP030093.1_prot_AWX12509.1_2532	[locus_tag=DPM14_12785] [protein=glutamine ABC transporter permease] [protein_id=AWX12509.1] [location=2656748..2657797] [gbkey=CDS]	Rv2563	[locus_tag=DPM14_12785] [protein=glutamine ABC transporter permease] [protein_id=AWX12509.1] [location=2656748..2657797] [gbkey=CDS]	glutamine ABC transporter permease	7	1	17	3	0	0	5	6	6	0	5	0	29	15	6	0	0	0
lcl|CP030093.1_prot_AWX10800.1_2533	[locus_tag=DPM14_12790] [protein=glutamine ABC transporter ATP-binding protein] [protein_id=AWX10800.1] [location=2657800..2658792] [gbkey=CDS]	Rv2564	[locus_tag=DPM14_12790] [protein=glutamine ABC transporter ATP-binding protein] [protein_id=AWX10800.1] [location=2657800..2658792] [gbkey=CDS]	glutamine ABC transporter ATP-binding protein	25	18	33	7	0	0	29	23	11	0	8	0	43	39	9	21	0	0
lcl|CP030093.1_prot_AWX10801.1_2534	[locus_tag=DPM14_12795] [protein=NTE family protein] [protein_id=AWX10801.1] [location=2659069..2660820] [gbkey=CDS]	Rv2565	[locus_tag=DPM14_12795] [protein=NTE family protein] [protein_id=AWX10801.1] [location=2659069..2660820] [gbkey=CDS]	NTE family protein	1	1	7	1	1	0	4	2	1	0	0	0	7	5	6	0	0	0
lcl|CP030093.1_prot_AWX10806.1_2541	[locus_tag=DPM14_12830] [protein=aspartate--tRNA ligase] [protein_id=AWX10806.1] [location=complement(2670471..2672261)] [gbkey=CDS]	Rv2572c	[locus_tag=DPM14_12830] [protein=aspartate--tRNA ligase] [protein_id=AWX10806.1] [location=complement(2670471..2672261)] [gbkey=CDS]	aspartate--tRNA ligase	3	4	13	2	0	0	11	4	5	0	1	0	3	11	22	0	0	3
lcl|CP030093.1_prot_AWX10808.1_2543	[locus_tag=DPM14_12840] [protein=SRPBCC family protein] [protein_id=AWX10808.1] [location=2673264..2673767] [gbkey=CDS]	Rv2574	[locus_tag=DPM14_12840] [protein=SRPBCC family protein] [protein_id=AWX10808.1] [location=2673264..2673767] [gbkey=CDS]	SRPBCC family protein	1	5	3	2	0	3	1	3	8	0	0	0	10	13	3	0	0	0
lcl|CP030093.1_prot_AWX10813.1_2548	[locus_tag=DPM14_12865] [protein=haloalkane dehalogenase] [protein_id=AWX10813.1] [location=2678097..2678999] [gbkey=CDS]	Rv2579	[locus_tag=DPM14_12865] [protein=haloalkane dehalogenase] [protein_id=AWX10813.1] [location=2678097..2678999] [gbkey=CDS]	haloalkane dehalogenase	64	43	41	12	0	2	43	29	35	0	14	0	53	59	12	41	0	0
lcl|CP030093.1_prot_AWX10814.1_2549	[locus_tag=DPM14_12870] [protein=histidine--tRNA ligase] [protein_id=AWX10814.1] [location=complement(2679279..2680550)] [gbkey=CDS]	Rv2580c	[locus_tag=DPM14_12870] [protein=histidine--tRNA ligase] [protein_id=AWX10814.1] [location=complement(2679279..2680550)] [gbkey=CDS]	histidine--tRNA ligase	10	8	19	6	3	0	16	13	5	0	3	0	15	16	20	2	7	0
lcl|CP030093.1_prot_AWX10815.1_2550	[locus_tag=DPM14_12875] [protein=MBL fold metallo-hydrolase] [protein_id=AWX10815.1] [location=complement(2680547..2681221)] [gbkey=CDS]	Rv2581c	[locus_tag=DPM14_12875] [protein=MBL fold metallo-hydrolase] [protein_id=AWX10815.1] [location=complement(2680547..2681221)] [gbkey=CDS]	MBL fold metallo-hydrolase	23	24	46	9	0	17	6	18	27	0	7	0	27	38	28	12	0	0
lcl|CP030093.1_prot_AWX10816.1_2551	[locus_tag=DPM14_12880] [protein=peptidyl-prolyl cis-trans isomerase] [protein_id=AWX10816.1] [location=2681272..2682198] [gbkey=CDS]	Rv2582	[locus_tag=DPM14_12880] [protein=peptidyl-prolyl cis-trans isomerase] [protein_id=AWX10816.1] [location=2681272..2682198] [gbkey=CDS]	peptidyl-prolyl cis-trans isomerase	34	17	30	7	3	0	34	32	19	2	3	2	58	42	24	14	10	0
lcl|CP030093.1_prot_AWX10819.1_2555	[locus_tag=DPM14_12900] [protein=protein translocase subunit SecF] [protein_id=AWX10819.1] [location=complement(2687141..2688469)] [gbkey=CDS]	Rv2586c	[locus_tag=DPM14_12900] [protein=protein translocase subunit SecF] [protein_id=AWX10819.1] [location=complement(2687141..2688469)] [gbkey=CDS]	protein translocase subunit SecF	6	2	2	1	0	0	2	2	3	0	1	0	20	6	9	0	0	0
lcl|CP030093.1_prot_AWX10821.1_2557	[locus_tag=DPM14_12910] [protein=preprotein translocase subunit YajC] [protein_id=AWX10821.1] [location=complement(2690304..2690651)] [gbkey=CDS]	Rv2588c	[locus_tag=DPM14_12910] [protein=preprotein translocase subunit YajC] [protein_id=AWX10821.1] [location=complement(2690304..2690651)] [gbkey=CDS]	preprotein translocase subunit YajC	6	25	18	3	2	13	6	6	15	0	3	14	27	19	10	0	0	0
lcl|CP030093.1_prot_AWX10823.1_2560	[locus_tag=DPM14_12925] [protein=fatty-acid--CoA ligase FadD9] [protein_id=AWX10823.1] [location=2692329..2695835] [gbkey=CDS]	Rv2590	[locus_tag=DPM14_12925] [protein=fatty-acid--CoA ligase FadD9] [protein_id=AWX10823.1] [location=2692329..2695835] [gbkey=CDS]	fatty-acid--CoA ligase FadD9	2	0	3	0	0	0	1	2	1	0	0	0	4	2	5	0	0	0
lcl|CP030093.1_prot_AWX10824.1_2562	[locus_tag=DPM14_12935] [protein=Holliday junction branch migration DNA helicase RuvB] [protein_id=AWX10824.1] [location=complement(2697657..2698691)] [gbkey=CDS]	Rv2592c	[locus_tag=DPM14_12935] [protein=Holliday junction branch migration DNA helicase RuvB] [protein_id=AWX10824.1] [location=complement(2697657..2698691)] [gbkey=CDS]	Holliday junction branch migration DNA helicase RuvB	2	0	1	0	0	0	1	1	0	0	0	0	1	0	0	0	0	0
lcl|CP030093.1_prot_AWX10825.1_2563	[locus_tag=DPM14_12940] [protein=Holliday junction branch migration protein RuvA] [protein_id=AWX10825.1] [location=complement(2698688..2699278)] [gbkey=CDS]	Rv2593c	[locus_tag=DPM14_12940] [protein=Holliday junction branch migration protein RuvA] [protein_id=AWX10825.1] [location=complement(2698688..2699278)] [gbkey=CDS]	Holliday junction branch migration protein RuvA	4	35	21	3	1	7	3	6	29	0	4	5	25	20	14	0	0	0
lcl|CP030093.1_prot_AWX10835.1_2574	[locus_tag=DPM14_12995] [protein=YebC/PmpR family DNA-binding transcriptional regulator] [protein_id=AWX10835.1] [location=complement(2705263..2706018)] [gbkey=CDS]	Rv2603c	[locus_tag=DPM14_12995] [protein=YebC/PmpR family DNA-binding transcriptional regulator] [protein_id=AWX10835.1] [location=complement(2705263..2706018)] [gbkey=CDS]	YebC/PmpR family DNA-binding transcriptional regulator	14	10	14	6	0	0	11	8	7	0	3	0	15	16	4	9	0	0
lcl|CP030093.1_prot_AWX10836.1_2575	[locus_tag=DPM14_13000] [protein=pyridoxal 5'-phosphate synthase glutaminase subunit PdxT] [protein_id=AWX10836.1] [location=complement(2706151..2706747)] [gbkey=CDS]	Rv2604c	[locus_tag=DPM14_13000] [protein=pyridoxal 5'-phosphate synthase glutaminase subunit PdxT] [protein_id=AWX10836.1] [location=complement(2706151..2706747)] [gbkey=CDS]	pyridoxal 5'-phosphate synthase glutaminase subunit PdxT	7	18	12	2	0	13	1	12	17	0	3	0	13	15	15	0	0	0
lcl|CP030093.1_prot_AWX10838.1_2577	[locus_tag=DPM14_13010] [protein=pyridoxal 5'-phosphate synthase lyase subunit PdxS] [protein_id=AWX10838.1] [location=complement(2707629..2708528)] [gbkey=CDS]	Rv2606c	[locus_tag=DPM14_13010] [protein=pyridoxal 5'-phosphate synthase lyase subunit PdxS] [protein_id=AWX10838.1] [location=complement(2707629..2708528)] [gbkey=CDS]	pyridoxal 5'-phosphate synthase lyase subunit PdxS	164	90	161	43	3	11	105	87	59	1	56	6	145	170	69	81	4	4
lcl|CP030093.1_prot_AWX10843.1_2582	[locus_tag=DPM14_13035] [protein=phosphatidylinositol mannoside acyltransferase] [protein_id=AWX10843.1] [location=complement(2713470..2714420)] [gbkey=CDS]	Rv2611c	[locus_tag=DPM14_13035] [protein=phosphatidylinositol mannoside acyltransferase] [protein_id=AWX10843.1] [location=complement(2713470..2714420)] [gbkey=CDS]	phosphatidylinositol mannoside acyltransferase	5	10	8	3	0	0	12	6	1	0	1	0	14	17	7	6	0	0
lcl|CP030093.1_prot_AWX10845.1_2584	[locus_tag=DPM14_13045] [protein=phosphorylase] [protein_id=AWX10845.1] [location=complement(2715067..2715654)] [gbkey=CDS]	Rv2613c	[locus_tag=DPM14_13045] [protein=phosphorylase] [protein_id=AWX10845.1] [location=complement(2715067..2715654)] [gbkey=CDS]	phosphorylase	7	8	8	4	0	2	3	12	12	0	3	1	13	22	12	0	0	0
lcl|CP030093.1_prot_AWX10846.1_2585	[locus_tag=DPM14_13050] [protein=threonine--tRNA ligase] [protein_id=AWX10846.1] [location=complement(2715647..2717725)] [gbkey=CDS]	Rv2614c	[locus_tag=DPM14_13050] [protein=threonine--tRNA ligase] [protein_id=AWX10846.1] [location=complement(2715647..2717725)] [gbkey=CDS]	threonine--tRNA ligase	37	38	50	13	0	0	47	34	28	0	6	0	16	42	65	0	0	38
lcl|CP030093.1_prot_AWX10850.1_2591	[locus_tag=DPM14_13080] [protein=cupin domain-containing protein] [protein_id=AWX10850.1] [location=complement(2721554..2721907)] [gbkey=CDS]	Rv2619c	[locus_tag=DPM14_13080] [protein=cupin domain-containing protein] [protein_id=AWX10850.1] [location=complement(2721554..2721907)] [gbkey=CDS]	cupin domain-containing protein	3	5	6	2	2	0	2	3	2	0	1	1	6	5	1	0	0	0
lcl|CP030093.1_prot_AWX10853.1_2594	[locus_tag=DPM14_13095] [protein=class I SAM-dependent methyltransferase] [protein_id=AWX10853.1] [location=2723094..2723915] [gbkey=CDS]	Rv2622	[locus_tag=DPM14_13095] [protein=class I SAM-dependent methyltransferase] [protein_id=AWX10853.1] [location=2723094..2723915] [gbkey=CDS]	class I SAM-dependent methyltransferase	6	3	17	0	0	0	7	3	1	0	2	0	13	12	3	5	0	0
lcl|CP030093.1_prot_AWX10854.1_2595	[locus_tag=DPM14_13100] [protein=universal stress protein] [protein_id=AWX10854.1] [location=2724051..2724944] [gbkey=CDS]	Rv2623	[locus_tag=DPM14_13100] [protein=universal stress protein] [protein_id=AWX10854.1] [location=2724051..2724944] [gbkey=CDS]	universal stress protein	358	346	291	91	33	25	309	352	292	26	81	35	429	391	259	158	37	43
lcl|CP030093.1_prot_AWX12518.1_2596	[locus_tag=DPM14_13105] [protein=universal stress protein] [protein_id=AWX12518.1] [location=complement(2724947..2725765)] [gbkey=CDS]	Rv2624c	[locus_tag=DPM14_13105] [protein=universal stress protein] [protein_id=AWX12518.1] [location=complement(2724947..2725765)] [gbkey=CDS]	universal stress protein	30	20	50	10	0	2	16	21	16	0	13	0	33	41	22	22	0	0
lcl|CP030093.1_prot_AWX10855.1_2597	[locus_tag=DPM14_13110] [protein=site-2 protease family protein] [protein_id=AWX10855.1] [location=complement(2725780..2726961)] [gbkey=CDS]	Rv2625c	[locus_tag=DPM14_13110] [protein=site-2 protease family protein] [protein_id=AWX10855.1] [location=complement(2725780..2726961)] [gbkey=CDS]	site-2 protease family protein	1	2	0	0	0	0	1	0	2	1	0	0	11	2	9	0	0	0
lcl|CP030093.1_prot_AWX10856.1_2598	[locus_tag=DPM14_13115] [protein=hypoxic response protein 1] [protein_id=AWX10856.1] [location=complement(2727020..2727451)] [gbkey=CDS]	Rv2626c	[locus_tag=DPM14_13115] [protein=hypoxic response protein 1] [protein_id=AWX10856.1] [location=complement(2727020..2727451)] [gbkey=CDS]	hypoxic response protein 1	23	26	53	12	10	0	28	16	22	0	13	11	42	40	25	4	0	0
lcl|CP030093.1_prot_AWX10857.1_2599	[locus_tag=DPM14_13120] [protein=alpha/beta hydrolase] [protein_id=AWX10857.1] [location=complement(2727965..2729206)] [gbkey=CDS]	Rv2627c	[locus_tag=DPM14_13120] [protein=alpha/beta hydrolase] [protein_id=AWX10857.1] [location=complement(2727965..2729206)] [gbkey=CDS]	alpha/beta hydrolase	80	83	115	27	27	5	114	101	92	0	25	5	115	90	85	27	29	1
lcl|CP030093.1_prot_AWX10858.1_2601	[locus_tag=DPM14_13130] [protein=hypothetical protein] [protein_id=AWX10858.1] [location=2730225..2731349] [gbkey=CDS]	Rv2629	[locus_tag=DPM14_13130] [protein=hypothetical protein] [protein_id=AWX10858.1] [location=2730225..2731349] [gbkey=CDS]	hypothetical protein	58	40	80	24	16	9	54	55	41	0	28	2	72	68	46	4	26	0
lcl|CP030093.1_prot_AWX10861.1_2604	[locus_tag=DPM14_13145] [protein=DUF1876 domain-containing protein] [protein_id=AWX10861.1] [location=complement(2733367..2733648)] [gbkey=CDS]	Rv2632c	[locus_tag=DPM14_13145] [protein=DUF1876 domain-containing protein] [protein_id=AWX10861.1] [location=complement(2733367..2733648)] [gbkey=CDS]	DUF1876 domain-containing protein	6	9	5	2	0	0	1	6	5	0	6	4	6	10	1	0	0	0
lcl|CP030093.1_prot_AWX10897.1_2648	[locus_tag=DPM14_13385] [protein=alpha/beta fold hydrolase] [protein_id=AWX10897.1] [location=2762140..2763726] [gbkey=CDS]	Rv2672	[locus_tag=DPM14_13385] [protein=alpha/beta fold hydrolase] [protein_id=AWX10897.1] [location=2762140..2763726] [gbkey=CDS]	alpha/beta fold hydrolase	25	7	24	8	19	0	20	25	15	0	2	0	27	10	31	0	12	0
lcl|CP030093.1_prot_AWX10898.1_2649	[locus_tag=DPM14_13390] [protein=alpha-(1--3)-arabinofuranosyltransferase] [protein_id=AWX10898.1] [location=2763749..2765050] [gbkey=CDS]	Rv2673	[locus_tag=DPM14_13390] [protein=alpha-(1--3)-arabinofuranosyltransferase] [protein_id=AWX10898.1] [location=2763749..2765050] [gbkey=CDS]	alpha-(1--3)-arabinofuranosyltransferase	2	1	0	0	0	0	1	1	3	3	0	0	7	2	3	0	0	0
lcl|CP030093.1_prot_AWX10900.1_2651	[locus_tag=DPM14_13400] [protein=class I SAM-dependent methyltransferase] [protein_id=AWX10900.1] [location=complement(2765697..2766449)] [gbkey=CDS]	Rv2675c	[locus_tag=DPM14_13400] [protein=class I SAM-dependent methyltransferase] [protein_id=AWX10900.1] [location=complement(2765697..2766449)] [gbkey=CDS]	class I SAM-dependent methyltransferase	6	5	8	1	0	0	1	0	0	0	1	0	5	3	0	4	0	0
lcl|CP030093.1_prot_AWX10901.1_2652	[locus_tag=DPM14_13405] [protein=hypothetical protein] [protein_id=AWX10901.1] [location=complement(2766446..2767141)] [gbkey=CDS]	Rv2676c	[locus_tag=DPM14_13405] [protein=hypothetical protein] [protein_id=AWX10901.1] [location=complement(2766446..2767141)] [gbkey=CDS]	hypothetical protein	28	37	60	13	0	34	9	34	52	0	12	0	55	76	49	9	0	0
lcl|CP030093.1_prot_AWX12526.1_2654	[locus_tag=DPM14_13415] [protein=uroporphyrinogen decarboxylase] [protein_id=AWX12526.1] [location=complement(2768502..2769575)] [gbkey=CDS]	Rv2678c	[locus_tag=DPM14_13415] [protein=uroporphyrinogen decarboxylase] [protein_id=AWX12526.1] [location=complement(2768502..2769575)] [gbkey=CDS]	uroporphyrinogen decarboxylase	7	3	14	0	0	0	5	6	5	0	1	0	10	18	2	2	2	0
lcl|CP030093.1_prot_AWX10903.1_2655	[locus_tag=DPM14_13420] [protein=enoyl-CoA hydratase] [protein_id=AWX10903.1] [location=2769628..2770458] [gbkey=CDS]	Rv2679	[locus_tag=DPM14_13420] [protein=enoyl-CoA hydratase] [protein_id=AWX10903.1] [location=2769628..2770458] [gbkey=CDS]	enoyl-CoA hydratase	11	9	15	5	0	0	12	10	5	0	5	0	23	21	6	12	0	0
lcl|CP030093.1_prot_2656	[locus_tag=DPM14_13425] [protein=DUF3000 domain-containing protein] [pseudo=true] [location=2770516..2770680] [gbkey=CDS]	Rv2680	[locus_tag=DPM14_13425] [protein=DUF3000 domain-containing protein] [pseudo=true] [location=2770516..2770680] [gbkey=CDS]	DUF3000 domain-containing protein	4	2	1	0	0	0	2	2	0	0	1	0	1	4	1	0	0	0
lcl|CP030093.1_prot_AWX12527.1_2657	[locus_tag=DPM14_13430] [protein=DUF3000 domain-containing protein] [protein_id=AWX12527.1] [location=2770822..2771454] [gbkey=CDS]	Rv2680	[locus_tag=DPM14_13430] [protein=DUF3000 domain-containing protein] [protein_id=AWX12527.1] [location=2770822..2771454] [gbkey=CDS]	DUF3000 domain-containing protein	13	14	8	4	0	0	17	8	11	0	4	0	10	5	6	3	7	0
lcl|CP030093.1_prot_AWX10906.1_2661	[locus_tag=DPM14_13450] [protein=CBS domain-containing protein] [protein_id=AWX10906.1] [location=2774829..2775326] [gbkey=CDS]	Rv2683	[locus_tag=DPM14_13450] [protein=CBS domain-containing protein] [protein_id=AWX10906.1] [location=2774829..2775326] [gbkey=CDS]	CBS domain-containing protein	4	4	8	1	2	0	3	2	8	0	3	1	10	12	3	0	0	0
lcl|CP030093.1_prot_AWX10915.1_2671	[locus_tag=DPM14_13500] [protein=TrkA family potassium uptake protein] [protein_id=AWX10915.1] [location=2784741..2785403] [gbkey=CDS]	Rv2692	[locus_tag=DPM14_13500] [protein=TrkA family potassium uptake protein] [protein_id=AWX10915.1] [location=2784741..2785403] [gbkey=CDS]	TrkA family potassium uptake protein	9	13	25	4	0	0	3	5	4	0	2	0	13	16	11	8	0	0
lcl|CP030093.1_prot_AWX10919.1_2675	[locus_tag=DPM14_13520] [protein=DUF3710 domain-containing protein] [protein_id=AWX10919.1] [location=complement(2787546..2788325)] [gbkey=CDS]	Rv2696c	[locus_tag=DPM14_13520] [protein=DUF3710 domain-containing protein] [protein_id=AWX10919.1] [location=complement(2787546..2788325)] [gbkey=CDS]	DUF3710 domain-containing protein	12	14	28	5	0	9	12	15	15	0	3	0	20	26	11	4	0	0
lcl|CP030093.1_prot_AWX10920.1_2676	[locus_tag=DPM14_13525] [protein=dUTP diphosphatase] [protein_id=AWX10920.1] [location=complement(2788400..2788864)] [gbkey=CDS]	Rv2697c	[locus_tag=DPM14_13525] [protein=dUTP diphosphatase] [protein_id=AWX10920.1] [location=complement(2788400..2788864)] [gbkey=CDS]	dUTP diphosphatase	6	25	23	3	0	6	1	12	19	0	7	8	20	19	14	0	0	0
lcl|CP030093.1_prot_AWX10923.1_2679	[locus_tag=DPM14_13540] [protein=LytR family transcriptional regulator] [protein_id=AWX10923.1] [location=2789920..2790570] [gbkey=CDS]	Rv2700	[locus_tag=DPM14_13540] [protein=LytR family transcriptional regulator] [protein_id=AWX10923.1] [location=2789920..2790570] [gbkey=CDS]	LytR family transcriptional regulator	4	5	8	0	0	7	2	6	4	0	1	0	10	9	9	0	0	0
lcl|CP030093.1_prot_AWX12529.1_2682	[locus_tag=DPM14_13555] [protein=RNA polymerase sigma factor SigA] [protein_id=AWX12529.1] [location=2792552..2794138] [gbkey=CDS]	Rv2703	[locus_tag=DPM14_13555] [protein=RNA polymerase sigma factor SigA] [protein_id=AWX12529.1] [location=2792552..2794138] [gbkey=CDS]	RNA polymerase sigma factor SigA	161	112	123	26	7	0	124	108	86	23	33	1	72	112	151	5	16	67
lcl|CP030093.1_prot_AWX12533.1_2689	[locus_tag=DPM14_13590] [protein=RNA polymerase sigma factor SigB] [protein_id=AWX12533.1] [location=2797169..2798140] [gbkey=CDS]	Rv2710	[locus_tag=DPM14_13590] [protein=RNA polymerase sigma factor SigB] [protein_id=AWX12533.1] [location=2797169..2798140] [gbkey=CDS]	RNA polymerase sigma factor SigB	4	5	5	1	1	0	13	11	3	0	3	0	7	5	5	0	2	0
lcl|CP030093.1_prot_AWX10929.1_2690	[locus_tag=DPM14_13595] [protein=iron-dependent repressor IdeR] [protein_id=AWX10929.1] [location=2798273..2798965] [gbkey=CDS]	Rv2711	[locus_tag=DPM14_13595] [protein=iron-dependent repressor IdeR] [protein_id=AWX10929.1] [location=2798273..2798965] [gbkey=CDS]	iron-dependent repressor IdeR	73	62	103	28	5	15	28	78	59	0	27	7	70	89	68	38	0	0
lcl|CP030093.1_prot_AWX10930.1_2693	[locus_tag=DPM14_13610] [protein=PAC2 family protein] [protein_id=AWX10930.1] [location=2801773..2802747] [gbkey=CDS]	Rv2714	[locus_tag=DPM14_13610] [protein=PAC2 family protein] [protein_id=AWX10930.1] [location=2801773..2802747] [gbkey=CDS]	PAC2 family protein	41	25	18	7	0	0	29	19	16	0	11	1	19	31	2	28	0	0
lcl|CP030093.1_prot_AWX10931.1_2694	[locus_tag=DPM14_13615] [protein=alpha/beta hydrolase] [protein_id=AWX10931.1] [location=2802806..2803831] [gbkey=CDS]	Rv2715	[locus_tag=DPM14_13615] [protein=alpha/beta hydrolase] [protein_id=AWX10931.1] [location=2802806..2803831] [gbkey=CDS]	alpha/beta hydrolase	1	1	2	0	0	0	1	0	0	0	0	0	2	4	0	0	0	0
lcl|CP030093.1_prot_AWX10935.1_2699	[locus_tag=DPM14_13640] [protein=LexA repressor] [protein_id=AWX10935.1] [location=2806496..2807206] [gbkey=CDS]	Rv2720	[locus_tag=DPM14_13640] [protein=LexA repressor] [protein_id=AWX10935.1] [location=2806496..2807206] [gbkey=CDS]	LexA repressor	9	7	9	1	0	0	4	7	3	0	3	0	10	11	2	2	0	0
lcl|CP030093.1_prot_AWX10936.1_2700	[locus_tag=DPM14_13645] [protein=hypothetical protein] [protein_id=AWX10936.1] [location=complement(2807228..2809327)] [gbkey=CDS]	Rv2721c	[locus_tag=DPM14_13645] [protein=hypothetical protein] [protein_id=AWX10936.1] [location=complement(2807228..2809327)] [gbkey=CDS]	hypothetical protein	102	63	96	28	17	0	101	119	71	0	33	0	52	69	122	0	22	41
lcl|CP030093.1_prot_AWX12538.1_2710	[locus_tag=DPM14_13695] [protein=DUF349 domain-containing protein] [protein_id=AWX12538.1] [location=2817734..2819086] [gbkey=CDS]	Rv2731	[locus_tag=DPM14_13695] [protein=DUF349 domain-containing protein] [protein_id=AWX12538.1] [location=2817734..2819086] [gbkey=CDS]	DUF349 domain-containing protein	17	11	14	5	10	0	21	19	10	0	8	0	11	3	21	0	12	0
lcl|CP030093.1_prot_AWX10955.1_2726	[locus_tag=DPM14_13775] [protein=PspA/IM30 family protein] [protein_id=AWX10955.1] [location=complement(2831959..2832771)] [gbkey=CDS]	Rv2744c	[locus_tag=DPM14_13775] [protein=PspA/IM30 family protein] [protein_id=AWX10955.1] [location=complement(2831959..2832771)] [gbkey=CDS]	PspA/IM30 family protein	219	180	231	71	11	5	177	227	148	0	75	2	288	228	81	123	4	3
lcl|CP030093.1_prot_AWX10958.1_2730	[locus_tag=DPM14_13795] [protein=DNA translocase FtsK] [protein_id=AWX10958.1] [location=complement(2834563..2837214)] [gbkey=CDS]	Rv2748c	[locus_tag=DPM14_13795] [protein=DNA translocase FtsK] [protein_id=AWX10958.1] [location=complement(2834563..2837214)] [gbkey=CDS]	DNA translocase FtsK	2	0	7	1	0	0	5	5	0	0	1	0	5	3	5	0	0	0
lcl|CP030093.1_prot_AWX10962.1_2734	[locus_tag=DPM14_13815] [protein=ribonuclease J] [protein_id=AWX10962.1] [location=complement(2839223..2840899)] [gbkey=CDS]	Rv2752c	[locus_tag=DPM14_13815] [protein=ribonuclease J] [protein_id=AWX10962.1] [location=complement(2839223..2840899)] [gbkey=CDS]	ribonuclease J	3	2	1	0	0	0	4	3	1	0	1	0	1	1	4	0	0	4
lcl|CP030093.1_prot_AWX10965.1_2738	[locus_tag=DPM14_13835] [protein=SAM-dependent DNA methyltransferase] [protein_id=AWX10965.1] [location=complement(2843169..2844791)] [gbkey=CDS]	Rv2756c	[locus_tag=DPM14_13835] [protein=SAM-dependent DNA methyltransferase] [protein_id=AWX10965.1] [location=complement(2843169..2844791)] [gbkey=CDS]	SAM-dependent DNA methyltransferase	11	7	33	6	0	0	13	9	7	0	7	0	22	20	39	0	2	2
lcl|CP030093.1_prot_AWX12545.1_2745	[locus_tag=DPM14_13870] [protein=dihydrofolate reductase] [protein_id=AWX12545.1] [location=complement(2847838..2848317)] [gbkey=CDS]	Rv2763c	[locus_tag=DPM14_13870] [protein=dihydrofolate reductase] [protein_id=AWX12545.1] [location=complement(2847838..2848317)] [gbkey=CDS]	dihydrofolate reductase	2	4	4	1	0	1	1	2	10	0	2	0	11	19	4	0	0	0
lcl|CP030093.1_prot_AWX10972.1_2746	[locus_tag=DPM14_13875] [protein=thymidylate synthase] [protein_id=AWX10972.1] [location=complement(2848388..2849188)] [gbkey=CDS]	Rv2764c	[locus_tag=DPM14_13875] [protein=thymidylate synthase] [protein_id=AWX10972.1] [location=complement(2848388..2849188)] [gbkey=CDS]	thymidylate synthase	2	1	8	0	0	0	2	1	0	0	1	0	9	9	0	0	0	0
lcl|CP030093.1_prot_AWX10974.1_2748	[locus_tag=DPM14_13885] [protein=SDR family NAD(P)-dependent oxidoreductase] [protein_id=AWX10974.1] [location=complement(2850296..2851078)] [gbkey=CDS]	Rv2766c	[locus_tag=DPM14_13885] [protein=SDR family NAD(P)-dependent oxidoreductase] [protein_id=AWX10974.1] [location=complement(2850296..2851078)] [gbkey=CDS]	SDR family NAD(P)-dependent oxidoreductase	16	13	23	1	0	1	3	3	2	0	5	0	27	22	2	9	0	0
lcl|CP030093.1_prot_AWX12546.1_2756	[locus_tag=DPM14_13925] [protein=4-hydroxy-tetrahydrodipicolinate reductase] [protein_id=AWX12546.1] [location=complement(2856312..2857049)] [gbkey=CDS]	Rv2773c	[locus_tag=DPM14_13925] [protein=4-hydroxy-tetrahydrodipicolinate reductase] [protein_id=AWX12546.1] [location=complement(2856312..2857049)] [gbkey=CDS]	4-hydroxy-tetrahydrodipicolinate reductase	16	11	19	3	0	0	4	8	10	0	5	0	15	18	9	14	0	0
lcl|CP030093.1_prot_AWX10983.1_2761	[locus_tag=DPM14_13950] [protein=SRPBCC family protein] [protein_id=AWX10983.1] [location=complement(2860421..2860891)] [gbkey=CDS]	Rv2778c	[locus_tag=DPM14_13950] [protein=SRPBCC family protein] [protein_id=AWX10983.1] [location=complement(2860421..2860891)] [gbkey=CDS]	SRPBCC family protein	23	21	30	4	2	15	8	22	17	0	7	4	24	39	20	0	0	0
lcl|CP030093.1_prot_AWX10986.1_2764	[locus_tag=DPM14_13965] [protein=nitronate monooxygenase] [protein_id=AWX10986.1] [location=complement(2862658..2863692)] [gbkey=CDS]	Rv2781c	[locus_tag=DPM14_13965] [protein=nitronate monooxygenase] [protein_id=AWX10986.1] [location=complement(2862658..2863692)] [gbkey=CDS]	nitronate monooxygenase	2	5	3	3	0	0	4	4	3	0	3	0	7	3	2	0	4	0
lcl|CP030093.1_prot_AWX10987.1_2765	[locus_tag=DPM14_13970] [protein=peptidase M16] [protein_id=AWX10987.1] [location=complement(2863753..2865069)] [gbkey=CDS]	Rv2782c	[locus_tag=DPM14_13970] [protein=peptidase M16] [protein_id=AWX10987.1] [location=complement(2863753..2865069)] [gbkey=CDS]	peptidase M16	1	3	2	0	1	0	2	0	0	0	0	0	4	2	3	0	0	0
lcl|CP030093.1_prot_AWX10988.1_2766	[locus_tag=DPM14_13975] [protein=polyribonucleotide nucleotidyltransferase] [protein_id=AWX10988.1] [location=complement(2865047..2867305)] [gbkey=CDS]	Rv2783c	[locus_tag=DPM14_13975] [protein=polyribonucleotide nucleotidyltransferase] [protein_id=AWX10988.1] [location=complement(2865047..2867305)] [gbkey=CDS]	polyribonucleotide nucleotidyltransferase	258	239	331	61	19	11	265	264	214	29	73	5	206	341	353	7	23	166
lcl|CP030093.1_prot_AWX10990.1_2768	[locus_tag=DPM14_13985] [protein=30S ribosomal protein S15] [protein_id=AWX10990.1] [location=complement(2868187..2868456)] [gbkey=CDS]	Rv2785c	[locus_tag=DPM14_13985] [protein=30S ribosomal protein S15] [protein_id=AWX10990.1] [location=complement(2868187..2868456)] [gbkey=CDS]	30S ribosomal protein S15	16	30	44	11	16	5	36	24	47	0	9	26	37	38	44	0	0	0
lcl|CP030093.1_prot_AWX10993.1_2772	[locus_tag=DPM14_14005] [protein=acyl-CoA dehydrogenase] [protein_id=AWX10993.1] [location=complement(2872414..2873646)] [gbkey=CDS]	Rv2789c	[locus_tag=DPM14_14005] [protein=acyl-CoA dehydrogenase] [protein_id=AWX10993.1] [location=complement(2872414..2873646)] [gbkey=CDS]	acyl-CoA dehydrogenase	1	7	7	0	1	0	5	2	4	0	0	0	6	6	5	0	3	0
lcl|CP030093.1_prot_AWX10994.1_2773	[locus_tag=DPM14_14010] [protein=lipid-transfer protein] [protein_id=AWX10994.1] [location=complement(2873672..2874877)] [gbkey=CDS]	Rv2790c	[locus_tag=DPM14_14010] [protein=lipid-transfer protein] [protein_id=AWX10994.1] [location=complement(2873672..2874877)] [gbkey=CDS]	lipid-transfer protein	1	3	2	0	1	0	1	1	1	0	1	0	1	2	4	0	0	0
lcl|CP030093.1_prot_AWX11024.1_2811	[locus_tag=DPM14_14200] [protein=enoyl-CoA hydratase] [protein_id=AWX11024.1] [location=2905724..2906473] [gbkey=CDS]	Rv2831	[locus_tag=DPM14_14200] [protein=enoyl-CoA hydratase] [protein_id=AWX11024.1] [location=2905724..2906473] [gbkey=CDS]	enoyl-CoA hydratase	80	66	78	26	0	9	48	69	64	0	32	0	67	97	75	59	4	0
lcl|CP030093.1_prot_AWX11030.1_2818	[locus_tag=DPM14_14235] [protein=30S ribosome-binding factor RbfA] [protein_id=AWX11030.1] [location=complement(2913073..2913624)] [gbkey=CDS]	Rv2838c	[locus_tag=DPM14_14235] [protein=30S ribosome-binding factor RbfA] [protein_id=AWX11030.1] [location=complement(2913073..2913624)] [gbkey=CDS]	30S ribosome-binding factor RbfA	12	10	25	6	3	7	8	10	13	0	7	5	17	19	15	0	0	0
lcl|CP030093.1_prot_AWX11031.1_2819	[locus_tag=DPM14_14240] [protein=translation initiation factor IF-2] [protein_id=AWX11031.1] [location=complement(2913624..2916326)] [gbkey=CDS]	Rv2839c	[locus_tag=DPM14_14240] [protein=translation initiation factor IF-2] [protein_id=AWX11031.1] [location=complement(2913624..2916326)] [gbkey=CDS]	translation initiation factor IF-2	26	20	74	10	4	0	38	37	18	2	13	0	53	61	73	2	3	19
lcl|CP030093.1_prot_AWX11033.1_2821	[locus_tag=DPM14_14250] [protein=transcription termination/antitermination protein NusA] [protein_id=AWX11033.1] [location=complement(2916838..2917881)] [gbkey=CDS]	Rv2841c	[locus_tag=DPM14_14250] [protein=transcription termination/antitermination protein NusA] [protein_id=AWX11033.1] [location=complement(2916838..2917881)] [gbkey=CDS]	transcription termination/antitermination protein NusA	1	3	6	0	0	0	3	2	4	0	0	0	6	5	2	0	4	0
lcl|CP030093.1_prot_AWX11035.1_2823	[locus_tag=DPM14_14260] [protein=hypothetical protein] [protein_id=AWX11035.1] [location=2918624..2919169] [gbkey=CDS]	Rv2843	[locus_tag=DPM14_14260] [protein=hypothetical protein] [protein_id=AWX11035.1] [location=2918624..2919169] [gbkey=CDS]	hypothetical protein	4	4	4	0	0	1	1	7	4	0	0	1	3	4	5	0	0	0
lcl|CP030093.1_prot_AWX11037.1_2825	[locus_tag=DPM14_14270] [protein=proline--tRNA ligase] [protein_id=AWX11037.1] [location=complement(2919655..2921403)] [gbkey=CDS]	Rv2845c	[locus_tag=DPM14_14270] [protein=proline--tRNA ligase] [protein_id=AWX11037.1] [location=complement(2919655..2921403)] [gbkey=CDS]	proline--tRNA ligase	9	8	28	4	0	0	14	13	10	0	1	0	7	18	20	0	0	9
lcl|CP030093.1_prot_AWX11052.1_2841	[locus_tag=DPM14_14350] [protein=aldehyde dehydrogenase] [protein_id=AWX11052.1] [location=complement(2937810..2939177)] [gbkey=CDS]	Rv2858c	[locus_tag=DPM14_14350] [protein=aldehyde dehydrogenase] [protein_id=AWX11052.1] [location=complement(2937810..2939177)] [gbkey=CDS]	aldehyde dehydrogenase	1	2	12	0	2	0	3	1	1	0	0	0	4	5	10	0	1	0
lcl|CP030093.1_prot_AWX11053.1_2842	[locus_tag=DPM14_14355] [protein=gamma-glutamyl-gamma-aminobutyrate hydrolase] [protein_id=AWX11053.1] [location=complement(2939174..2940100)] [gbkey=CDS]	Rv2859c	[locus_tag=DPM14_14355] [protein=gamma-glutamyl-gamma-aminobutyrate hydrolase] [protein_id=AWX11053.1] [location=complement(2939174..2940100)] [gbkey=CDS]	gamma-glutamyl-gamma-aminobutyrate hydrolase	5	2	7	0	0	0	2	1	1	0	1	0	11	11	0	1	0	0
lcl|CP030093.1_prot_AWX11063.1_2852	[locus_tag=DPM14_14405] [protein=4-hydroxy-3-methylbut-2-en-1-yl diphosphate synthase (flavodoxin)] [protein_id=AWX11063.1] [location=complement(2947821..2948984)] [gbkey=CDS]	Rv2868c	[locus_tag=DPM14_14405] [protein=4-hydroxy-3-methylbut-2-en-1-yl diphosphate synthase (flavodoxin)] [protein_id=AWX11063.1] [location=complement(2947821..2948984)] [gbkey=CDS]	4-hydroxy-3-methylbut-2-en-1-yl diphosphate synthase (flavodoxin)	31	29	58	9	4	0	32	25	16	0	8	0	89	71	47	1	21	1
lcl|CP030093.1_prot_AWX11067.1_2857	[locus_tag=DPM14_14430] [protein=cell surface protein] [protein_id=AWX11067.1] [location=2952358..2953020] [gbkey=CDS]	Rv2873	[locus_tag=DPM14_14430] [protein=cell surface protein] [protein_id=AWX11067.1] [location=2952358..2953020] [gbkey=CDS]	cell surface protein	18	13	21	6	0	6	2	8	8	0	8	0	10	18	18	2	0	0
lcl|CP030093.1_prot_AWX11072.1_2863	[locus_tag=DPM14_14460] [protein=protein disulfide oxidoreductase] [protein_id=AWX11072.1] [location=complement(2957329..2957850)] [gbkey=CDS]	Rv2878c	[locus_tag=DPM14_14460] [protein=protein disulfide oxidoreductase] [protein_id=AWX11072.1] [location=complement(2957329..2957850)] [gbkey=CDS]	protein disulfide oxidoreductase	4	1	2	1	0	0	3	1	5	0	1	0	1	5	2	0	0	0
lcl|CP030093.1_prot_AWX11075.1_2866	[locus_tag=DPM14_14475] [protein=ribosome-recycling factor] [protein_id=AWX11075.1] [location=complement(2960096..2960653)] [gbkey=CDS]	Rv2882c	[locus_tag=DPM14_14475] [protein=ribosome-recycling factor] [protein_id=AWX11075.1] [location=complement(2960096..2960653)] [gbkey=CDS]	ribosome-recycling factor	70	28	62	15	0	32	10	48	35	0	28	0	46	47	45	4	0	0
lcl|CP030093.1_prot_AWX11078.1_2869	[locus_tag=DPM14_14490] [protein=UMP kinase] [protein_id=AWX11078.1] [location=complement(2960931..2961716)] [gbkey=CDS]	Rv2883c	[locus_tag=DPM14_14490] [protein=UMP kinase] [protein_id=AWX11078.1] [location=complement(2960931..2961716)] [gbkey=CDS]	UMP kinase	21	12	46	10	0	2	5	6	3	0	4	0	20	28	3	18	0	0
lcl|CP030093.1_prot_AWX11082.1_2873	[locus_tag=DPM14_14510] [protein=MarR family transcriptional regulator] [protein_id=AWX11082.1] [location=2964990..2965409] [gbkey=CDS]	Rv2887	[locus_tag=DPM14_14510] [protein=MarR family transcriptional regulator] [protein_id=AWX11082.1] [location=2964990..2965409] [gbkey=CDS]	MarR family transcriptional regulator	4	8	12	6	1	2	4	6	10	0	7	2	7	10	7	0	0	0
lcl|CP030093.1_prot_AWX11083.1_2874	[locus_tag=DPM14_14515] [protein=amidase] [protein_id=AWX11083.1] [location=complement(2965423..2966844)] [gbkey=CDS]	Rv2888c	[locus_tag=DPM14_14515] [protein=amidase] [protein_id=AWX11083.1] [location=complement(2965423..2966844)] [gbkey=CDS]	amidase	8	11	11	2	9	0	19	14	10	0	2	0	25	6	29	0	7	0
lcl|CP030093.1_prot_AWX11084.1_2875	[locus_tag=DPM14_14520] [protein=elongation factor Ts] [protein_id=AWX11084.1] [location=complement(2966851..2967666)] [gbkey=CDS]	Rv2889c	[locus_tag=DPM14_14520] [protein=elongation factor Ts] [protein_id=AWX11084.1] [location=complement(2966851..2967666)] [gbkey=CDS]	elongation factor Ts	106	75	145	26	1	6	68	81	72	0	26	1	149	160	69	60	0	1
lcl|CP030093.1_prot_AWX11089.1_2881	[locus_tag=DPM14_14550] [protein=siderophore-interacting protein] [protein_id=AWX11089.1] [location=complement(2972940..2973791)] [gbkey=CDS]	Rv2895c	[locus_tag=DPM14_14550] [protein=siderophore-interacting protein] [protein_id=AWX11089.1] [location=complement(2972940..2973791)] [gbkey=CDS]	siderophore-interacting protein	4	7	3	1	0	0	5	5	1	0	2	0	9	12	0	5	0	0
lcl|CP030093.1_prot_AWX11101.1_2894	[locus_tag=DPM14_14615] [protein=RNA-binding protein] [protein_id=AWX11101.1] [location=complement(2985463..2985705)] [gbkey=CDS]	Rv2908c	[locus_tag=DPM14_14615] [protein=RNA-binding protein] [protein_id=AWX11101.1] [location=complement(2985463..2985705)] [gbkey=CDS]	RNA-binding protein	19	11	26	7	7	0	14	8	12	0	11	10	27	26	13	0	0	0
lcl|CP030093.1_prot_AWX11102.1_2895	[locus_tag=DPM14_14620] [protein=30S ribosomal protein S16] [protein_id=AWX11102.1] [location=complement(2985713..2986201)] [gbkey=CDS]	Rv2909c	[locus_tag=DPM14_14620] [protein=30S ribosomal protein S16] [protein_id=AWX11102.1] [location=complement(2985713..2986201)] [gbkey=CDS]	30S ribosomal protein S16	32	29	39	8	2	19	12	25	36	0	14	7	52	45	35	0	0	0
lcl|CP030093.1_prot_AWX11108.1_2901	[locus_tag=DPM14_14650] [protein=amidohydrolase family protein] [protein_id=AWX11108.1] [location=complement(2992126..2993238)] [gbkey=CDS]	Rv2915c	[locus_tag=DPM14_14650] [protein=amidohydrolase family protein] [protein_id=AWX11108.1] [location=complement(2992126..2993238)] [gbkey=CDS]	amidohydrolase family protein	2	1	3	0	1	0	3	3	0	0	1	0	9	16	0	0	0	0
lcl|CP030093.1_prot_AWX11109.1_2902	[locus_tag=DPM14_14655] [protein=signal recognition particle protein] [protein_id=AWX11109.1] [location=complement(2993266..2994843)] [gbkey=CDS]	Rv2916c	[locus_tag=DPM14_14655] [protein=signal recognition particle protein] [protein_id=AWX11109.1] [location=complement(2993266..2994843)] [gbkey=CDS]	signal recognition particle protein	73	59	101	25	31	0	86	68	33	0	38	0	67	48	83	7	39	1
lcl|CP030093.1_prot_AWX11112.1_2905	[locus_tag=DPM14_14670] [protein=nitrogen regulatory protein P-II] [protein_id=AWX11112.1] [location=complement(2999296..2999634)] [gbkey=CDS]	Rv2919c	[locus_tag=DPM14_14670] [protein=nitrogen regulatory protein P-II] [protein_id=AWX11112.1] [location=complement(2999296..2999634)] [gbkey=CDS]	nitrogen regulatory protein P-II	2	6	13	1	0	0	7	0	12	0	1	3	7	5	3	0	0	0
lcl|CP030093.1_prot_AWX11114.1_2907	[locus_tag=DPM14_14680] [protein=signal recognition particle-docking protein FtsY] [protein_id=AWX11114.1] [location=complement(3001989..3003257)] [gbkey=CDS]	Rv2921c	[locus_tag=DPM14_14680] [protein=signal recognition particle-docking protein FtsY] [protein_id=AWX11114.1] [location=complement(3001989..3003257)] [gbkey=CDS]	signal recognition particle-docking protein FtsY	6	5	25	4	5	0	12	10	4	0	4	0	18	18	15	0	3	0
lcl|CP030093.1_prot_AWX11118.1_2913	[locus_tag=DPM14_14710] [protein=ribonuclease 3] [protein_id=AWX11118.1] [location=complement(3008944..3009666)] [gbkey=CDS]	Rv2925c	[locus_tag=DPM14_14710] [protein=ribonuclease 3] [protein_id=AWX11118.1] [location=complement(3008944..3009666)] [gbkey=CDS]	ribonuclease 3	18	28	22	7	0	11	8	20	22	0	11	0	26	32	21	4	0	0
lcl|CP030093.1_prot_AWX12561.1_2915	[locus_tag=DPM14_14720] [protein=DivIVA domain-containing protein] [protein_id=AWX12561.1] [location=complement(3010337..3011074)] [gbkey=CDS]	Rv2927c	[locus_tag=DPM14_14720] [protein=DivIVA domain-containing protein] [protein_id=AWX12561.1] [location=complement(3010337..3011074)] [gbkey=CDS]	DivIVA domain-containing protein	56	38	34	16	0	2	32	41	20	0	21	0	41	39	15	29	1	0
lcl|CP030093.1_prot_AWX12562.1_2916	[locus_tag=DPM14_14725] [protein=thioesterase TesA] [protein_id=AWX12562.1] [location=3011313..3012098] [gbkey=CDS]	Rv2928	[locus_tag=DPM14_14725] [protein=thioesterase TesA] [protein_id=AWX12562.1] [location=3011313..3012098] [gbkey=CDS]	thioesterase TesA	23	14	38	5	0	0	6	6	8	0	2	0	33	32	11	21	0	0
lcl|CP030093.1_prot_AWX11121.1_2918	[locus_tag=DPM14_14735] [protein=long-chain-fatty-acid--AMP ligase FadD26] [protein_id=AWX11121.1] [location=3012812..3014563] [gbkey=CDS]	Rv2930	[locus_tag=DPM14_14735] [protein=long-chain-fatty-acid--AMP ligase FadD26] [protein_id=AWX11121.1] [location=3012812..3014563] [gbkey=CDS]	long-chain-fatty-acid--AMP ligase FadD26	13	12	37	3	1	0	27	19	17	0	3	0	37	29	30	0	1	6
lcl|CP030093.1_prot_AWX12563.1_2924	[locus_tag=DPM14_14765] [protein=daunorubicin resistance protein DrrA family ABC transporter ATP-binding protein] [protein_id=AWX12563.1] [location=3041329..3042324] [gbkey=CDS]	Rv2936	[locus_tag=DPM14_14765] [protein=daunorubicin resistance protein DrrA family ABC transporter ATP-binding protein] [protein_id=AWX12563.1] [location=3041329..3042324] [gbkey=CDS]	daunorubicin resistance protein DrrA family ABC transporter ATP-binding protein	7	8	18	0	0	0	15	7	8	0	0	0	29	11	4	7	1	0
lcl|CP030093.1_prot_AWX11130.1_2928	[locus_tag=DPM14_14785] [protein=type I polyketide synthase] [protein_id=AWX11130.1] [location=complement(3045495..3051830)] [gbkey=CDS]	Rv2940c	[locus_tag=DPM14_14785] [protein=type I polyketide synthase] [protein_id=AWX11130.1] [location=complement(3045495..3051830)] [gbkey=CDS]	type I polyketide synthase	422	316	421	81	18	4	383	339	318	141	80	1	688	607	721	13	13	124
lcl|CP030093.1_prot_AWX11131.1_2929	[locus_tag=DPM14_14790] [protein=long-chain-fatty-acid--AMP ligase FadD28] [protein_id=AWX11131.1] [location=3052450..3054192] [gbkey=CDS]	Rv2941	[locus_tag=DPM14_14790] [protein=long-chain-fatty-acid--AMP ligase FadD28] [protein_id=AWX11131.1] [location=3052450..3054192] [gbkey=CDS]	long-chain-fatty-acid--AMP ligase FadD28	76	66	103	16	17	3	73	77	62	7	28	1	91	111	117	0	5	38
lcl|CP030093.1_prot_AWX11135.1_2934	[locus_tag=DPM14_14815] [protein=hypothetical protein] [protein_id=AWX11135.1] [location=complement(3059739..3060440)] [gbkey=CDS]	Rv2945c	[locus_tag=DPM14_14815] [protein=hypothetical protein] [protein_id=AWX11135.1] [location=complement(3059739..3060440)] [gbkey=CDS]	hypothetical protein	77	86	72	34	1	46	34	94	68	0	32	3	80	75	96	3	1	0
lcl|CP030093.1_prot_AWX11136.1_2936	[locus_tag=DPM14_14825] [protein=type I polyketide synthase] [protein_id=AWX11136.1] [location=complement(3060618..3066962)] [gbkey=CDS]	Rv2946c	[locus_tag=DPM14_14825] [protein=type I polyketide synthase] [protein_id=AWX11136.1] [location=complement(3060618..3066962)] [gbkey=CDS]	type I polyketide synthase	7	11	13	1	0	0	7	8	16	1	0	0	41	18	33	0	0	0
lcl|CP030093.1_prot_AWX11137.1_2937	[locus_tag=DPM14_14830] [protein=p-hydroxybenzoic acid--AMP ligase FadD22] [protein_id=AWX11137.1] [location=complement(3066959..3069076)] [gbkey=CDS]	Rv2948c	[locus_tag=DPM14_14830] [protein=p-hydroxybenzoic acid--AMP ligase FadD22] [protein_id=AWX11137.1] [location=complement(3066959..3069076)] [gbkey=CDS]	p-hydroxybenzoic acid--AMP ligase FadD22	24	11	45	7	3	2	22	20	17	3	12	0	11	43	55	0	0	26
lcl|CP030093.1_prot_AWX12564.1_2938	[locus_tag=DPM14_14835] [protein=chorismate--pyruvate lyase] [protein_id=AWX12564.1] [location=complement(3069093..3069692)] [gbkey=CDS]	Rv2949c	[locus_tag=DPM14_14835] [protein=chorismate--pyruvate lyase] [protein_id=AWX12564.1] [location=complement(3069093..3069692)] [gbkey=CDS]	chorismate--pyruvate lyase	2	6	22	2	0	2	2	4	19	0	1	0	24	27	14	0	0	0
lcl|CP030093.1_prot_AWX11138.1_2939	[locus_tag=DPM14_14840] [protein=long-chain-fatty-acid--AMP ligase FadD29] [protein_id=AWX11138.1] [location=complement(3069718..3071577)] [gbkey=CDS]	Rv2950c	[locus_tag=DPM14_14840] [protein=long-chain-fatty-acid--AMP ligase FadD29] [protein_id=AWX11138.1] [location=complement(3069718..3071577)] [gbkey=CDS]	long-chain-fatty-acid--AMP ligase FadD29	2	0	5	1	0	0	2	1	1	0	0	0	2	5	6	0	0	1
lcl|CP030093.1_prot_AWX11140.1_2941	[locus_tag=DPM14_14850] [protein=phthiodiolone/phenolphthiodiolone dimycocerosates ketoreductase] [protein_id=AWX11140.1] [location=complement(3072225..3073370)] [gbkey=CDS]	Rv2951c	[locus_tag=DPM14_14850] [protein=phthiodiolone/phenolphthiodiolone dimycocerosates ketoreductase] [protein_id=AWX11140.1] [location=complement(3072225..3073370)] [gbkey=CDS]	phthiodiolone/phenolphthiodiolone dimycocerosates ketoreductase	50	35	94	14	14	1	61	53	43	0	18	0	99	86	59	7	18	0
lcl|CP030093.1_prot_AWX11142.1_2943	[locus_tag=DPM14_14860] [protein=trans-acting enoyl reductase] [protein_id=AWX11142.1] [location=3074401..3075657] [gbkey=CDS]	Rv2953	[locus_tag=DPM14_14860] [protein=trans-acting enoyl reductase] [protein_id=AWX11142.1] [location=3074401..3075657] [gbkey=CDS]	trans-acting enoyl reductase	11	12	46	9	11	0	25	18	7	0	7	0	37	28	20	1	10	0
lcl|CP030093.1_prot_AWX12565.1_2944	[locus_tag=DPM14_14865] [protein=class I SAM-dependent methyltransferase] [protein_id=AWX12565.1] [location=complement(3075788..3076513)] [gbkey=CDS]	Rv2954c	[locus_tag=DPM14_14865] [protein=class I SAM-dependent methyltransferase] [protein_id=AWX12565.1] [location=complement(3075788..3076513)] [gbkey=CDS]	class I SAM-dependent methyltransferase	1	1	5	0	0	0	2	3	1	0	0	0	8	5	2	0	0	0
lcl|CP030093.1_prot_AWX12566.1_2945	[locus_tag=DPM14_14870] [protein=FkbM family methyltransferase] [protein_id=AWX12566.1] [location=complement(3076702..3077667)] [gbkey=CDS]	Rv2955c	[locus_tag=DPM14_14870] [protein=FkbM family methyltransferase] [protein_id=AWX12566.1] [location=complement(3076702..3077667)] [gbkey=CDS]	FkbM family methyltransferase	4	2	7	1	0	0	3	3	1	0	0	0	18	17	0	3	0	0
lcl|CP030093.1_prot_AWX11147.1_2950	[locus_tag=DPM14_14895] [protein=rhamnosyl O-methyltransferase] [protein_id=AWX11147.1] [location=complement(3081223..3081960)] [gbkey=CDS]	Rv2959c	[locus_tag=DPM14_14895] [protein=rhamnosyl O-methyltransferase] [protein_id=AWX11147.1] [location=complement(3081223..3081960)] [gbkey=CDS]	rhamnosyl O-methyltransferase	6	4	15	2	0	0	4	7	3	0	2	0	20	17	3	8	0	0
lcl|CP030093.1_prot_AWX11148.1_2953	[locus_tag=DPM14_14910] [protein=PGL/p-HBAD biosynthesis rhamnosyltransferase] [protein_id=AWX11148.1] [location=complement(3082895..3084244)] [gbkey=CDS]	Rv2962c	[locus_tag=DPM14_14910] [protein=PGL/p-HBAD biosynthesis rhamnosyltransferase] [protein_id=AWX11148.1] [location=complement(3082895..3084244)] [gbkey=CDS]	PGL/p-HBAD biosynthesis rhamnosyltransferase	1	0	4	0	0	0	3	1	1	0	1	0	2	0	1	0	0	0
lcl|CP030093.1_prot_AWX11154.1_2961	[locus_tag=DPM14_14950] [protein=pyruvate carboxylase] [protein_id=AWX11154.1] [location=complement(3088785..3092168)] [gbkey=CDS]	Rv2967c	[locus_tag=DPM14_14950] [protein=pyruvate carboxylase] [protein_id=AWX11154.1] [location=complement(3088785..3092168)] [gbkey=CDS]	pyruvate carboxylase	11	1	23	2	0	0	9	8	4	1	4	0	15	19	21	0	0	2
lcl|CP030093.1_prot_AWX11156.1_2963	[locus_tag=DPM14_14960] [protein=hypothetical protein] [protein_id=AWX11156.1] [location=complement(3092831..3093598)] [gbkey=CDS]	Rv2969c	[locus_tag=DPM14_14960] [protein=hypothetical protein] [protein_id=AWX11156.1] [location=complement(3092831..3093598)] [gbkey=CDS]	hypothetical protein	58	52	49	11	0	22	17	46	50	0	16	0	71	79	48	15	1	1
lcl|CP030093.1_prot_AWX11157.1_2964	[locus_tag=DPM14_14965] [protein=alpha/beta hydrolase] [protein_id=AWX11157.1] [location=complement(3093695..3094825)] [gbkey=CDS]	Rv2970c	[locus_tag=DPM14_14965] [protein=alpha/beta hydrolase] [protein_id=AWX11157.1] [location=complement(3093695..3094825)] [gbkey=CDS]	alpha/beta hydrolase	19	17	51	4	1	1	23	12	12	0	5	0	70	59	19	9	4	0
lcl|CP030093.1_prot_AWX11164.1_2972	[locus_tag=DPM14_15005] [protein=uracil-DNA glycosylase] [protein_id=AWX11164.1] [location=complement(3101191..3101874)] [gbkey=CDS]	Rv2976c	[locus_tag=DPM14_15005] [protein=uracil-DNA glycosylase] [protein_id=AWX11164.1] [location=complement(3101191..3101874)] [gbkey=CDS]	uracil-DNA glycosylase	20	22	17	3	0	10	4	19	14	0	6	0	20	23	20	2	0	0
lcl|CP030093.1_prot_AWX11168.1_2978	[locus_tag=DPM14_15035] [protein=D-alanine--D-alanine ligase A] [protein_id=AWX11168.1] [location=complement(3106031..3107152)] [gbkey=CDS]	Rv2981c	[locus_tag=DPM14_15035] [protein=D-alanine--D-alanine ligase A] [protein_id=AWX11168.1] [location=complement(3106031..3107152)] [gbkey=CDS]	D-alanine--D-alanine ligase A	14	6	23	5	0	0	13	10	6	0	5	0	26	32	8	3	2	0
lcl|CP030093.1_prot_AWX11171.1_2981	[locus_tag=DPM14_15050] [protein=RNA degradosome polyphosphate kinase] [protein_id=AWX11171.1] [location=3109089..3111317] [gbkey=CDS]	Rv2984	[locus_tag=DPM14_15050] [protein=RNA degradosome polyphosphate kinase] [protein_id=AWX11171.1] [location=3109089..3111317] [gbkey=CDS]	RNA degradosome polyphosphate kinase	22	14	34	11	0	0	19	21	16	0	10	0	16	24	51	0	0	16
lcl|CP030093.1_prot_AWX11173.1_2983	[locus_tag=DPM14_15060] [protein=DNA-binding protein HU] [protein_id=AWX11173.1] [location=complement(3112411..3113055)] [gbkey=CDS]	Rv2986c	[locus_tag=DPM14_15060] [protein=DNA-binding protein HU] [protein_id=AWX11173.1] [location=complement(3112411..3113055)] [gbkey=CDS]	DNA-binding protein HU	104	131	79	22	22	11	117	98	147	26	15	31	122	104	102	23	9	9
lcl|CP030093.1_prot_AWX11179.1_2989	[locus_tag=DPM14_15100] [protein=glutamate--tRNA ligase] [protein_id=AWX11179.1] [location=complement(3118040..3119512)] [gbkey=CDS]	Rv2992c	[locus_tag=DPM14_15100] [protein=glutamate--tRNA ligase] [protein_id=AWX11179.1] [location=complement(3118040..3119512)] [gbkey=CDS]	glutamate--tRNA ligase	36	24	76	12	32	0	39	27	26	0	13	0	62	32	74	0	19	0
lcl|CP030093.1_prot_AWX11180.1_2990	[locus_tag=DPM14_15105] [protein=FAA hydrolase family protein] [protein_id=AWX11180.1] [location=complement(3119509..3120306)] [gbkey=CDS]	Rv2993c	[locus_tag=DPM14_15105] [protein=FAA hydrolase family protein] [protein_id=AWX11180.1] [location=complement(3119509..3120306)] [gbkey=CDS]	FAA hydrolase family protein	15	17	29	5	0	0	15	15	9	0	7	1	26	35	6	12	1	0
lcl|CP030093.1_prot_AWX11181.1_2992	[locus_tag=DPM14_15115] [protein=3-isopropylmalate dehydrogenase] [protein_id=AWX11181.1] [location=complement(3121693..3122703)] [gbkey=CDS]	Rv2995c	[locus_tag=DPM14_15115] [protein=3-isopropylmalate dehydrogenase] [protein_id=AWX11181.1] [location=complement(3121693..3122703)] [gbkey=CDS]	3-isopropylmalate dehydrogenase	70	52	67	24	5	0	77	71	60	0	17	0	75	73	29	36	25	4
lcl|CP030093.1_prot_AWX11182.1_2993	[locus_tag=DPM14_15120] [protein=D-3-phosphoglycerate dehydrogenase] [protein_id=AWX11182.1] [location=complement(3122718..3124304)] [gbkey=CDS]	Rv2996c	[locus_tag=DPM14_15120] [protein=D-3-phosphoglycerate dehydrogenase] [protein_id=AWX11182.1] [location=complement(3122718..3124304)] [gbkey=CDS]	D-3-phosphoglycerate dehydrogenase	175	171	253	39	99	3	213	192	153	6	55	1	241	165	230	14	77	22
lcl|CP030093.1_prot_AWX12570.1_2998	[locus_tag=DPM14_15145] [protein=DUF1259 domain-containing protein] [protein_id=AWX12570.1] [location=3126837..3127802] [gbkey=CDS]	Rv2999	[locus_tag=DPM14_15145] [protein=DUF1259 domain-containing protein] [protein_id=AWX12570.1] [location=3126837..3127802] [gbkey=CDS]	DUF1259 domain-containing protein	9	6	17	2	0	0	10	1	3	0	2	0	18	20	3	5	0	0
lcl|CP030093.1_prot_AWX11188.1_3000	[locus_tag=DPM14_15155] [protein=ketol-acid reductoisomerase] [protein_id=AWX11188.1] [location=complement(3128820..3129821)] [gbkey=CDS]	Rv3001c	[locus_tag=DPM14_15155] [protein=ketol-acid reductoisomerase] [protein_id=AWX11188.1] [location=complement(3128820..3129821)] [gbkey=CDS]	ketol-acid reductoisomerase	42	36	50	10	2	0	33	31	20	0	14	0	60	53	24	13	13	2
lcl|CP030093.1_prot_AWX11189.1_3001	[locus_tag=DPM14_15160] [protein=acetolactate synthase small subunit] [protein_id=AWX11189.1] [location=complement(3129859..3130365)] [gbkey=CDS]	Rv3002c	[locus_tag=DPM14_15160] [protein=acetolactate synthase small subunit] [protein_id=AWX11189.1] [location=complement(3129859..3130365)] [gbkey=CDS]	acetolactate synthase small subunit	25	41	71	13	6	20	23	35	46	0	15	30	65	59	43	0	0	0
lcl|CP030093.1_prot_AWX11190.1_3002	[locus_tag=DPM14_15165] [protein=acetolactate synthase large subunit IlvB1] [protein_id=AWX11190.1] [location=complement(3130365..3132221)] [gbkey=CDS]	Rv3003c	[locus_tag=DPM14_15165] [protein=acetolactate synthase large subunit IlvB1] [protein_id=AWX11190.1] [location=complement(3130365..3132221)] [gbkey=CDS]	acetolactate synthase large subunit IlvB1	1	2	8	0	0	0	2	0	1	0	0	0	3	6	6	0	0	3
lcl|CP030093.1_prot_AWX12572.1_3005	[locus_tag=DPM14_15180] [protein=sorbosone dehydrogenase family protein] [protein_id=AWX12572.1] [location=3133944..3135065] [gbkey=CDS]	Rv3006	[locus_tag=DPM14_15180] [protein=sorbosone dehydrogenase family protein] [protein_id=AWX12572.1] [location=3133944..3135065] [gbkey=CDS]	sorbosone dehydrogenase family protein	15	10	23	3	0	0	14	10	5	0	12	0	35	28	4	6	3	0
lcl|CP030093.1_prot_AWX11194.1_3008	[locus_tag=DPM14_15195] [protein=Asp-tRNA(Asn)/Glu-tRNA(Gln) amidotransferase GatCAB subunit B] [protein_id=AWX11194.1] [location=complement(3136499..3138028)] [gbkey=CDS]	Rv3009c	[locus_tag=DPM14_15195] [protein=Asp-tRNA(Asn)/Glu-tRNA(Gln) amidotransferase GatCAB subunit B] [protein_id=AWX11194.1] [location=complement(3136499..3138028)] [gbkey=CDS]	Asp-tRNA(Asn)/Glu-tRNA(Gln) amidotransferase GatCAB subunit B	18	14	29	4	9	0	14	11	6	0	6	0	25	10	28	0	9	3
lcl|CP030093.1_prot_AWX11195.1_3009	[locus_tag=DPM14_15200] [protein=ATP-dependent 6-phosphofructokinase] [protein_id=AWX11195.1] [location=complement(3138058..3139089)] [gbkey=CDS]	Rv3010c	[locus_tag=DPM14_15200] [protein=ATP-dependent 6-phosphofructokinase] [protein_id=AWX11195.1] [location=complement(3138058..3139089)] [gbkey=CDS]	ATP-dependent 6-phosphofructokinase	6	14	8	1	0	0	5	10	5	0	1	0	21	15	5	1	3	2
lcl|CP030093.1_prot_AWX11196.1_3010	[locus_tag=DPM14_15205] [protein=Asp-tRNA(Asn)/Glu-tRNA(Gln) amidotransferase GatCAB subunit A] [protein_id=AWX11196.1] [location=complement(3139185..3140669)] [gbkey=CDS]	Rv3011c	[locus_tag=DPM14_15205] [protein=Asp-tRNA(Asn)/Glu-tRNA(Gln) amidotransferase GatCAB subunit A] [protein_id=AWX11196.1] [location=complement(3139185..3140669)] [gbkey=CDS]	Asp-tRNA(Asn)/Glu-tRNA(Gln) amidotransferase GatCAB subunit A	16	12	28	4	15	0	24	19	11	0	7	0	32	18	33	0	10	0
lcl|CP030093.1_prot_AWX11199.1_3014	[locus_tag=DPM14_15225] [protein=methionine synthase] [protein_id=AWX11199.1] [location=complement(3143886..3144899)] [gbkey=CDS]	Rv3015c	[locus_tag=DPM14_15225] [protein=methionine synthase] [protein_id=AWX11199.1] [location=complement(3143886..3144899)] [gbkey=CDS]	methionine synthase	2	0	4	2	0	0	6	4	0	0	1	0	6	4	0	0	3	0
lcl|CP030093.1_prot_AWX11214.1_3034	[locus_tag=DPM14_15325] [protein=alpha/beta hydrolase] [protein_id=AWX11214.1] [location=complement(3165861..3166811)] [gbkey=CDS]	Rv1124	[locus_tag=DPM14_15325] [protein=alpha/beta hydrolase] [protein_id=AWX11214.1] [location=complement(3165861..3166811)] [gbkey=CDS]	alpha/beta hydrolase	4	5	10	0	0	0	9	5	6	0	1	0	15	15	3	6	0	0
lcl|CP030093.1_prot_AWX11217.1_3037	[locus_tag=DPM14_15340] [protein=glucose-6-phosphate 1-dehydrogenase] [protein_id=AWX11217.1] [location=complement(3168831..3170231)] [gbkey=CDS]	Rv1121	[locus_tag=DPM14_15340] [protein=glucose-6-phosphate 1-dehydrogenase] [protein_id=AWX11217.1] [location=complement(3168831..3170231)] [gbkey=CDS]	glucose-6-phosphate 1-dehydrogenase	18	11	38	2	7	0	14	9	6	0	4	0	25	8	26	0	12	0
lcl|CP030093.1_prot_AWX11218.1_3039	[locus_tag=DPM14_15350] [protein=guanylate cyclase] [protein_id=AWX11218.1] [location=3171107..3171967] [gbkey=CDS]	Rv1118c	[locus_tag=DPM14_15350] [protein=guanylate cyclase] [protein_id=AWX11218.1] [location=3171107..3171967] [gbkey=CDS]	guanylate cyclase	16	14	17	8	0	1	10	11	16	0	5	1	17	30	21	1	0	0
lcl|CP030093.1_prot_AWX11225.1_3046	[locus_tag=DPM14_15385] [protein=redox-regulated ATPase YchF] [protein_id=AWX11225.1] [location=complement(3174610..3175683)] [gbkey=CDS]	Rv1112	[locus_tag=DPM14_15385] [protein=redox-regulated ATPase YchF] [protein_id=AWX11225.1] [location=complement(3174610..3175683)] [gbkey=CDS]	redox-regulated ATPase YchF	11	11	19	1	4	0	14	10	6	0	1	0	13	4	13	0	7	0
lcl|CP030093.1_prot_AWX11227.1_3048	[locus_tag=DPM14_15395] [protein=4-hydroxy-3-methylbut-2-enyl diphosphate reductase 1] [protein_id=AWX11227.1] [location=complement(3176746..3177753)] [gbkey=CDS]	Rv1110	[locus_tag=DPM14_15395] [protein=4-hydroxy-3-methylbut-2-enyl diphosphate reductase 1] [protein_id=AWX11227.1] [location=complement(3176746..3177753)] [gbkey=CDS]	4-hydroxy-3-methylbut-2-enyl diphosphate reductase 1	1	3	0	0	0	0	2	0	0	0	0	0	2	1	0	0	0	0
lcl|CP030093.1_prot_AWX11228.1_3049	[locus_tag=DPM14_15400] [protein=hypothetical protein] [protein_id=AWX11228.1] [location=3177843..3178481] [gbkey=CDS]	Rv1109c	[locus_tag=DPM14_15400] [protein=hypothetical protein] [protein_id=AWX11228.1] [location=3177843..3178481] [gbkey=CDS]	hypothetical protein	14	11	8	4	0	0	11	8	11	0	8	2	20	6	6	5	0	0
lcl|CP030093.1_prot_AWX11235.1_3057	[locus_tag=DPM14_15440] [protein=DUF4245 domain-containing protein] [protein_id=AWX11235.1] [location=complement(3184554..3185255)] [gbkey=CDS]	Rv1100	[locus_tag=DPM14_15440] [protein=DUF4245 domain-containing protein] [protein_id=AWX11235.1] [location=complement(3184554..3185255)] [gbkey=CDS]	DUF4245 domain-containing protein	26	20	31	8	0	20	3	27	35	0	8	0	24	24	28	0	0	0
lcl|CP030093.1_prot_AWX11238.1_3060	[locus_tag=DPM14_15455] [protein=hypothetical protein] [protein_id=AWX11238.1] [location=3187794..3188675] [gbkey=CDS]	Rv1097c	[locus_tag=DPM14_15455] [protein=hypothetical protein] [protein_id=AWX11238.1] [location=3187794..3188675] [gbkey=CDS]	hypothetical protein	21	18	26	8	0	0	16	19	6	0	10	0	29	30	5	17	1	0
lcl|CP030093.1_prot_AWX11242.1_3064	[locus_tag=DPM14_15475] [protein=acyl-ACP desaturase] [protein_id=AWX11242.1] [location=complement(3191152..3191979)] [gbkey=CDS]	Rv1094	[locus_tag=DPM14_15475] [protein=acyl-ACP desaturase] [protein_id=AWX11242.1] [location=complement(3191152..3191979)] [gbkey=CDS]	acyl-ACP desaturase	69	66	85	14	4	5	62	55	58	0	14	2	91	90	47	50	2	1
lcl|CP030093.1_prot_AWX11243.1_3065	[locus_tag=DPM14_15480] [protein=serine hydroxymethyltransferase] [protein_id=AWX11243.1] [location=complement(3192084..3193364)] [gbkey=CDS]	Rv1093	[locus_tag=DPM14_15480] [protein=serine hydroxymethyltransferase] [protein_id=AWX11243.1] [location=complement(3192084..3193364)] [gbkey=CDS]	serine hydroxymethyltransferase	72	45	95	24	54	1	96	86	45	0	26	0	114	62	102	0	37	1
lcl|CP030093.1_prot_AWX11258.1_3082	[locus_tag=DPM14_15565] [protein=transcription elongation factor GreA] [protein_id=AWX11258.1] [location=3208136..3208630] [gbkey=CDS]	Rv1080c	[locus_tag=DPM14_15565] [protein=transcription elongation factor GreA] [protein_id=AWX11258.1] [location=3208136..3208630] [gbkey=CDS]	transcription elongation factor GreA	10	23	23	3	0	0	7	2	22	0	8	10	23	19	4	0	0	0
lcl|CP030093.1_prot_AWX11259.1_3083	[locus_tag=DPM14_15570] [protein=cystathionine gamma-synthase] [protein_id=AWX11259.1] [location=complement(3208701..3209867)] [gbkey=CDS]	Rv1079	[locus_tag=DPM14_15570] [protein=cystathionine gamma-synthase] [protein_id=AWX11259.1] [location=complement(3208701..3209867)] [gbkey=CDS]	cystathionine gamma-synthase	16	22	36	5	13	0	27	22	9	0	9	1	21	13	33	0	14	0
lcl|CP030093.1_prot_AWX11260.1_3084	[locus_tag=DPM14_15575] [protein=proline-rich protein] [protein_id=AWX11260.1] [location=complement(3209899..3210621)] [gbkey=CDS]	Rv1078	[locus_tag=DPM14_15575] [protein=proline-rich protein] [protein_id=AWX11260.1] [location=complement(3209899..3210621)] [gbkey=CDS]	proline-rich protein	33	39	31	5	6	0	31	39	20	0	5	0	34	19	17	24	3	3
lcl|CP030093.1_prot_AWX11261.1_3085	[locus_tag=DPM14_15580] [protein=cystathionine beta-synthase] [protein_id=AWX11261.1] [location=complement(3210823..3212217)] [gbkey=CDS]	Rv1077	[locus_tag=DPM14_15580] [protein=cystathionine beta-synthase] [protein_id=AWX11261.1] [location=complement(3210823..3212217)] [gbkey=CDS]	cystathionine beta-synthase	23	15	33	13	9	0	25	25	13	0	5	0	25	17	33	1	8	0
lcl|CP030093.1_prot_AWX12581.1_3088	[locus_tag=DPM14_15595] [protein=acetyl-CoA C-acetyltransferase] [protein_id=AWX12581.1] [location=3214561..3215778] [gbkey=CDS]	Rv1074c	[locus_tag=DPM14_15595] [protein=acetyl-CoA C-acetyltransferase] [protein_id=AWX12581.1] [location=3214561..3215778] [gbkey=CDS]	acetyl-CoA C-acetyltransferase	61	47	83	17	27	1	65	53	36	0	26	1	88	78	70	4	21	2
lcl|CP030093.1_prot_AWX11264.1_3092	[locus_tag=DPM14_15615] [protein=enoyl-CoA hydratase] [protein_id=AWX11264.1] [location=3218891..3219664] [gbkey=CDS]	Rv1070c	[locus_tag=DPM14_15615] [protein=enoyl-CoA hydratase] [protein_id=AWX11264.1] [location=3218891..3219664] [gbkey=CDS]	enoyl-CoA hydratase	36	24	43	11	0	8	15	24	15	0	6	0	30	34	14	26	0	0
lcl|CP030093.1_prot_AWX11272.1_3102	[locus_tag=DPM14_15665] [protein=SRPBCC family protein] [protein_id=AWX11272.1] [location=complement(3230118..3230591)] [gbkey=CDS]	Rv1060	[locus_tag=DPM14_15665] [protein=SRPBCC family protein] [protein_id=AWX11272.1] [location=complement(3230118..3230591)] [gbkey=CDS]	SRPBCC family protein	1	12	33	3	2	12	13	13	30	0	5	13	29	27	21	0	0	0
lcl|CP030093.1_prot_AWX11274.1_3104	[locus_tag=DPM14_15675] [protein=fatty acid--CoA ligase] [protein_id=AWX11274.1] [location=complement(3231784..3233415)] [gbkey=CDS]	Rv1058	[locus_tag=DPM14_15675] [protein=fatty acid--CoA ligase] [protein_id=AWX11274.1] [location=complement(3231784..3233415)] [gbkey=CDS]	fatty acid--CoA ligase	2	2	5	1	0	0	1	1	0	0	1	0	5	3	1	0	2	0
lcl|CP030093.1_prot_AWX12591.1_3144	[locus_tag=DPM14_15880] [protein=DUF501 domain-containing protein] [protein_id=AWX12591.1] [location=complement(3267070..3267537)] [gbkey=CDS]	Rv1025	[locus_tag=DPM14_15880] [protein=DUF501 domain-containing protein] [protein_id=AWX12591.1] [location=complement(3267070..3267537)] [gbkey=CDS]	DUF501 domain-containing protein	2	1	0	0	0	0	1	0	1	0	0	0	4	0	0	0	0	0
lcl|CP030093.1_prot_AWX12592.1_3148	[locus_tag=DPM14_15900] [protein=nucleoside triphosphate pyrophosphohydrolase] [protein_id=AWX12592.1] [location=complement(3270450..3271427)] [gbkey=CDS]	Rv1021	[locus_tag=DPM14_15900] [protein=nucleoside triphosphate pyrophosphohydrolase] [protein_id=AWX12592.1] [location=complement(3270450..3271427)] [gbkey=CDS]	nucleoside triphosphate pyrophosphohydrolase	12	11	13	1	0	0	11	9	8	0	2	1	12	12	2	16	3	0
lcl|CP030093.1_prot_AWX11308.1_3152	[locus_tag=DPM14_15925] [protein=ribose-phosphate diphosphokinase] [protein_id=AWX11308.1] [location=3277617..3278597] [gbkey=CDS]	Rv1017c	[locus_tag=DPM14_15925] [protein=ribose-phosphate diphosphokinase] [protein_id=AWX11308.1] [location=3277617..3278597] [gbkey=CDS]	ribose-phosphate diphosphokinase	57	37	65	11	0	0	45	45	36	0	19	0	100	78	28	49	2	0
lcl|CP030093.1_prot_AWX11312.1_3156	[locus_tag=DPM14_15945] [protein=polyketide synthase] [protein_id=AWX11312.1] [location=complement(3280839..3282473)] [gbkey=CDS]	Rv1013	[locus_tag=DPM14_15945] [protein=polyketide synthase] [protein_id=AWX11312.1] [location=complement(3280839..3282473)] [gbkey=CDS]	polyketide synthase	1	6	5	0	0	0	5	3	8	0	0	0	6	4	6	0	3	2
lcl|CP030093.1_prot_AWX11316.1_3163	[locus_tag=DPM14_15980] [protein=methionine--tRNA ligase] [protein_id=AWX11316.1] [location=3287095..3288654] [gbkey=CDS]	Rv1007c	[locus_tag=DPM14_15980] [protein=methionine--tRNA ligase] [protein_id=AWX11316.1] [location=3287095..3288654] [gbkey=CDS]	methionine--tRNA ligase	16	11	59	7	11	0	25	13	14	0	6	0	30	21	41	1	9	0
lcl|CP030093.1_prot_AWX11317.1_3164	[locus_tag=DPM14_15985] [protein=hypothetical protein] [protein_id=AWX11317.1] [location=complement(3288681..3290384)] [gbkey=CDS]	Rv1006	[locus_tag=DPM14_15985] [protein=hypothetical protein] [protein_id=AWX11317.1] [location=complement(3288681..3290384)] [gbkey=CDS]	hypothetical protein	17	13	34	5	8	0	14	22	10	0	9	0	42	18	34	0	4	1
lcl|CP030093.1_prot_AWX11330.1_3179	[locus_tag=DPM14_16065] [protein=molybdopterin molybdenumtransferase MoeA] [protein_id=AWX11330.1] [location=complement(3302549..3303829)] [gbkey=CDS]	Rv0994	[locus_tag=DPM14_16065] [protein=molybdopterin molybdenumtransferase MoeA] [protein_id=AWX11330.1] [location=complement(3302549..3303829)] [gbkey=CDS]	molybdopterin molybdenumtransferase MoeA	2	2	2	0	0	0	2	1	0	0	0	0	3	0	2	0	0	0
lcl|CP030093.1_prot_AWX11331.1_3180	[locus_tag=DPM14_16070] [protein=UTP--glucose-1-phosphate uridylyltransferase] [protein_id=AWX11331.1] [location=complement(3303906..3304826)] [gbkey=CDS]	Rv0993	[locus_tag=DPM14_16070] [protein=UTP--glucose-1-phosphate uridylyltransferase] [protein_id=AWX11331.1] [location=complement(3303906..3304826)] [gbkey=CDS]	UTP--glucose-1-phosphate uridylyltransferase	1	1	6	1	0	0	3	0	0	0	0	0	2	12	1	0	0	0
lcl|CP030093.1_prot_AWX12599.1_3181	[locus_tag=DPM14_16075] [protein=5-formyltetrahydrofolate cyclo-ligase] [protein_id=AWX12599.1] [location=3304927..3305520] [gbkey=CDS]	Rv0992c	[locus_tag=DPM14_16075] [protein=5-formyltetrahydrofolate cyclo-ligase] [protein_id=AWX12599.1] [location=3304927..3305520] [gbkey=CDS]	5-formyltetrahydrofolate cyclo-ligase	3	2	7	3	0	0	4	5	6	0	3	0	8	9	6	0	0	0
lcl|CP030093.1_prot_AWX11334.1_3184	[locus_tag=DPM14_16090] [protein=polyprenyl synthetase family protein] [protein_id=AWX11334.1] [location=3306716..3307693] [gbkey=CDS]	Rv0989c	[locus_tag=DPM14_16090] [protein=polyprenyl synthetase family protein] [protein_id=AWX11334.1] [location=3306716..3307693] [gbkey=CDS]	polyprenyl synthetase family protein	1	0	2	0	0	0	1	1	1	0	0	0	4	6	0	2	0	0
lcl|CP030093.1_prot_AWX11337.1_3187	[locus_tag=DPM14_16105] [protein=adhesion component ABC transporter ATP-binding protein] [protein_id=AWX11337.1] [location=complement(3311549..3312295)] [gbkey=CDS]	Rv0986	[locus_tag=DPM14_16105] [protein=adhesion component ABC transporter ATP-binding protein] [protein_id=AWX11337.1] [location=complement(3311549..3312295)] [gbkey=CDS]	adhesion component ABC transporter ATP-binding protein	5	2	11	0	0	0	5	7	3	0	4	0	5	13	0	0	0	0
lcl|CP030093.1_prot_AWX12600.1_3188	[locus_tag=DPM14_16110] [protein=large conductance mechanosensitive channel protein MscL] [protein_id=AWX12600.1] [location=3312618..3313073] [gbkey=CDS]	Rv0985c	[locus_tag=DPM14_16110] [protein=large conductance mechanosensitive channel protein MscL] [protein_id=AWX12600.1] [location=3312618..3313073] [gbkey=CDS]	large conductance mechanosensitive channel protein MscL	7	17	23	3	0	8	2	8	20	0	2	8	20	24	13	0	0	0
lcl|CP030093.1_prot_AWX11338.1_3189	[locus_tag=DPM14_16115] [protein=MogA/MoaB family molybdenum cofactor biosynthesis protein] [protein_id=AWX11338.1] [location=complement(3313093..3313638)] [gbkey=CDS]	Rv0984	[locus_tag=DPM14_16115] [protein=MogA/MoaB family molybdenum cofactor biosynthesis protein] [protein_id=AWX11338.1] [location=complement(3313093..3313638)] [gbkey=CDS]	MogA/MoaB family molybdenum cofactor biosynthesis protein	10	46	38	9	19	1	27	7	34	0	8	30	46	42	29	0	0	0
lcl|CP030093.1_prot_AWX11339.1_3190	[locus_tag=DPM14_16120] [protein=PDZ domain-containing protein] [protein_id=AWX11339.1] [location=complement(3313638..3315032)] [gbkey=CDS]	Rv0983	[locus_tag=DPM14_16120] [protein=PDZ domain-containing protein] [protein_id=AWX11339.1] [location=complement(3313638..3315032)] [gbkey=CDS]	PDZ domain-containing protein	24	15	25	10	0	0	11	9	9	0	12	0	26	22	10	8	0	0
lcl|CP030093.1_prot_AWX12601.1_3192	[locus_tag=DPM14_16130] [protein=DNA-binding response regulator] [protein_id=AWX12601.1] [location=complement(3316590..3317276)] [gbkey=CDS]	Rv0981	[locus_tag=DPM14_16130] [protein=DNA-binding response regulator] [protein_id=AWX12601.1] [location=complement(3316590..3317276)] [gbkey=CDS]	DNA-binding response regulator	1	1	9	0	0	0	1	0	0	0	1	0	6	8	2	1	0	0
lcl|CP030093.1_prot_AWX12603.1_3200	[locus_tag=DPM14_16170] [protein=DUF1446 domain-containing protein] [protein_id=AWX12603.1] [location=3323936..3325618] [gbkey=CDS]	Rv0976c	[locus_tag=DPM14_16170] [protein=DUF1446 domain-containing protein] [protein_id=AWX12603.1] [location=3323936..3325618] [gbkey=CDS]	DUF1446 domain-containing protein	1	0	1	0	0	0	1	0	0	0	0	0	1	3	1	0	0	0
lcl|CP030093.1_prot_AWX12605.1_3203	[locus_tag=DPM14_16185] [protein=acetyl/propionyl-CoA carboxylase subunit alpha] [protein_id=AWX12605.1] [location=3328361..3330364] [gbkey=CDS]	Rv0973c	[locus_tag=DPM14_16185] [protein=acetyl/propionyl-CoA carboxylase subunit alpha] [protein_id=AWX12605.1] [location=3328361..3330364] [gbkey=CDS]	acetyl/propionyl-CoA carboxylase subunit alpha	46	31	80	21	0	0	47	42	23	0	21	0	21	62	81	0	1	38
lcl|CP030093.1_prot_AWX11346.1_3204	[locus_tag=DPM14_16190] [protein=acyl-CoA dehydrogenase fadE12] [protein_id=AWX11346.1] [location=3330361..3331527] [gbkey=CDS]	Rv0972c	[locus_tag=DPM14_16190] [protein=acyl-CoA dehydrogenase fadE12] [protein_id=AWX11346.1] [location=3330361..3331527] [gbkey=CDS]	acyl-CoA dehydrogenase fadE12	29	26	42	8	9	0	35	27	27	0	9	2	25	38	30	1	20	3
lcl|CP030093.1_prot_AWX11347.1_3205	[locus_tag=DPM14_16195] [protein=enoyl-CoA hydratase family protein] [protein_id=AWX11347.1] [location=3331527..3332336] [gbkey=CDS]	Rv0971c	[locus_tag=DPM14_16195] [protein=enoyl-CoA hydratase family protein] [protein_id=AWX11347.1] [location=3331527..3332336] [gbkey=CDS]	enoyl-CoA hydratase family protein	26	18	31	6	0	0	20	22	13	0	8	0	29	35	25	13	0	0
lcl|CP030093.1_prot_AWX12606.1_3207	[locus_tag=DPM14_16205] [protein=heavy metal translocating P-type ATPase] [protein_id=AWX12606.1] [location=complement(3333056..3335368)] [gbkey=CDS]	Rv0969	[locus_tag=DPM14_16205] [protein=heavy metal translocating P-type ATPase] [protein_id=AWX12606.1] [location=complement(3333056..3335368)] [gbkey=CDS]	heavy metal translocating P-type ATPase	2	2	3	0	0	0	1	2	4	1	0	0	17	8	13	0	0	0
lcl|CP030093.1_prot_AWX11349.1_3208	[locus_tag=DPM14_16210] [protein=DUF1490 family protein] [protein_id=AWX11349.1] [location=complement(3335424..3335720)] [gbkey=CDS]	Rv0968	[locus_tag=DPM14_16210] [protein=DUF1490 family protein] [protein_id=AWX11349.1] [location=complement(3335424..3335720)] [gbkey=CDS]	DUF1490 family protein	2	7	11	1	2	1	3	3	11	0	4	5	16	23	4	0	0	0
lcl|CP030093.1_prot_AWX11350.1_3209	[locus_tag=DPM14_16215] [protein=transcriptional regulator] [protein_id=AWX11350.1] [location=complement(3335777..3336136)] [gbkey=CDS]	Rv0967	[locus_tag=DPM14_16215] [protein=transcriptional regulator] [protein_id=AWX11350.1] [location=complement(3335777..3336136)] [gbkey=CDS]	transcriptional regulator	6	10	12	2	0	1	8	5	16	0	5	2	16	10	8	0	0	0
lcl|CP030093.1_prot_AWX11360.1_3219	[locus_tag=DPM14_16265] [protein=magnesium chelatase] [protein_id=AWX11360.1] [location=complement(3342849..3344228)] [gbkey=CDS]	Rv0958	[locus_tag=DPM14_16265] [protein=magnesium chelatase] [protein_id=AWX11360.1] [location=complement(3342849..3344228)] [gbkey=CDS]	magnesium chelatase	75	40	86	23	37	0	70	64	39	0	27	4	58	23	67	2	43	1
lcl|CP030093.1_prot_AWX11362.1_3221	[locus_tag=DPM14_16275] [protein=phosphoribosylglycinamide formyltransferase] [protein_id=AWX11362.1] [location=complement(3345903..3346550)] [gbkey=CDS]	Rv0956	[locus_tag=DPM14_16275] [protein=phosphoribosylglycinamide formyltransferase] [protein_id=AWX11362.1] [location=complement(3345903..3346550)] [gbkey=CDS]	phosphoribosylglycinamide formyltransferase	3	3	6	1	0	2	2	1	9	0	0	0	10	6	4	0	0	0
lcl|CP030093.1_prot_AWX11364.1_3223	[locus_tag=DPM14_16285] [protein=hypothetical protein] [protein_id=AWX11364.1] [location=complement(3348073..3348984)] [gbkey=CDS]	Rv0954	[locus_tag=DPM14_16285] [protein=hypothetical protein] [protein_id=AWX11364.1] [location=complement(3348073..3348984)] [gbkey=CDS]	hypothetical protein	26	31	30	3	1	9	27	30	36	8	2	8	41	34	26	9	4	0
lcl|CP030093.1_prot_AWX11367.1_3226	[locus_tag=DPM14_16300] [protein=succinyl-CoA ligase subunit alpha] [protein_id=AWX11367.1] [location=complement(3350060..3350971)] [gbkey=CDS]	Rv0952	[locus_tag=DPM14_16300] [protein=succinyl-CoA ligase subunit alpha] [protein_id=AWX11367.1] [location=complement(3350060..3350971)] [gbkey=CDS]	succinyl-CoA ligase subunit alpha	49	32	62	10	1	1	42	40	29	2	17	1	70	56	27	33	2	3
lcl|CP030093.1_prot_AWX11368.1_3227	[locus_tag=DPM14_16305] [protein=succinyl-CoA ligase subunit beta] [protein_id=AWX11368.1] [location=complement(3350984..3352147)] [gbkey=CDS]	Rv0951	[locus_tag=DPM14_16305] [protein=succinyl-CoA ligase subunit beta] [protein_id=AWX11368.1] [location=complement(3350984..3352147)] [gbkey=CDS]	succinyl-CoA ligase subunit beta	66	56	101	24	34	0	84	59	52	0	27	1	112	113	90	7	26	7
lcl|CP030093.1_prot_AWX11374.1_3234	[locus_tag=DPM14_16340] [protein=glucose-6-phosphate isomerase] [protein_id=AWX11374.1] [location=3357426..3359087] [gbkey=CDS]	Rv0946c	[locus_tag=DPM14_16340] [protein=glucose-6-phosphate isomerase] [protein_id=AWX11374.1] [location=3357426..3359087] [gbkey=CDS]	glucose-6-phosphate isomerase	11	6	22	1	11	0	16	8	3	0	4	0	16	6	21	0	6	0
lcl|CP030093.1_prot_AWX11385.1_3247	[locus_tag=DPM14_16405] [protein=phosphate ABC transporter ATP-binding protein] [protein_id=AWX11385.1] [location=complement(3372017..3372847)] [gbkey=CDS]	Rv0933	[locus_tag=DPM14_16405] [protein=phosphate ABC transporter ATP-binding protein] [protein_id=AWX11385.1] [location=complement(3372017..3372847)] [gbkey=CDS]	phosphate ABC transporter ATP-binding protein	9	9	10	3	0	1	3	2	0	0	3	0	10	18	2	6	0	0
lcl|CP030093.1_prot_AWX11387.1_3249	[locus_tag=DPM14_16415] [protein=serine/threonine protein kinase] [protein_id=AWX11387.1] [location=3374197..3376191] [gbkey=CDS]	Rv0931c	[locus_tag=DPM14_16415] [protein=serine/threonine protein kinase] [protein_id=AWX11387.1] [location=3374197..3376191] [gbkey=CDS]	serine/threonine protein kinase	53	51	111	15	5	14	47	45	50	0	9	5	92	124	52	26	1	2
lcl|CP030093.1_prot_AWX11392.1_3254	[locus_tag=DPM14_16440] [protein=diacylglycerol kinase] [protein_id=AWX11392.1] [location=3380322..3381398] [gbkey=CDS]	Rv0926c	[locus_tag=DPM14_16440] [protein=diacylglycerol kinase] [protein_id=AWX11392.1] [location=3380322..3381398] [gbkey=CDS]	diacylglycerol kinase	5	4	13	2	0	0	5	1	2	0	1	0	19	18	2	5	0	0
lcl|CP030093.1_prot_AWX11393.1_3255	[locus_tag=DPM14_16445] [protein=flavodoxin family protein] [protein_id=AWX11393.1] [location=3381475..3382212] [gbkey=CDS]	Rv0925c	[locus_tag=DPM14_16445] [protein=flavodoxin family protein] [protein_id=AWX11393.1] [location=3381475..3382212] [gbkey=CDS]	flavodoxin family protein	22	10	36	10	0	3	5	15	8	0	7	0	35	33	16	14	0	0
lcl|CP030093.1_prot_AWX11412.1_3276	[locus_tag=DPM14_16555] [protein=hypothetical protein] [protein_id=AWX11412.1] [location=complement(3404047..3405165)] [gbkey=CDS]	Rv0906	[locus_tag=DPM14_16555] [protein=hypothetical protein] [protein_id=AWX11412.1] [location=complement(3404047..3405165)] [gbkey=CDS]	hypothetical protein	11	10	7	5	0	0	16	13	5	0	2	0	12	9	7	0	4	0
lcl|CP030093.1_prot_AWX11413.1_3277	[locus_tag=DPM14_16560] [protein=enoyl-CoA hydratase] [protein_id=AWX11413.1] [location=complement(3405171..3405902)] [gbkey=CDS]	Rv0905	[locus_tag=DPM14_16560] [protein=enoyl-CoA hydratase] [protein_id=AWX11413.1] [location=complement(3405171..3405902)] [gbkey=CDS]	enoyl-CoA hydratase	44	36	62	13	1	19	16	38	49	0	12	1	71	66	48	8	0	0
lcl|CP030093.1_prot_AWX11415.1_3279	[locus_tag=DPM14_16570] [protein=DNA-binding response regulator] [protein_id=AWX11415.1] [location=3407547..3408257] [gbkey=CDS]	Rv0903c	[locus_tag=DPM14_16570] [protein=DNA-binding response regulator] [protein_id=AWX11415.1] [location=3407547..3408257] [gbkey=CDS]	DNA-binding response regulator	23	17	48	12	0	5	9	26	17	0	13	1	40	46	23	8	0	0
lcl|CP030093.1_prot_AWX11416.1_3280	[locus_tag=DPM14_16575] [protein=two-component sensor histidine kinase] [protein_id=AWX11416.1] [location=3408268..3409608] [gbkey=CDS]	Rv0902c	[locus_tag=DPM14_16575] [protein=two-component sensor histidine kinase] [protein_id=AWX11416.1] [location=3408268..3409608] [gbkey=CDS]	two-component sensor histidine kinase	5	12	15	4	1	2	3	9	8	0	4	1	7	12	4	3	0	0
lcl|CP030093.1_prot_AWX11417.1_3281	[locus_tag=DPM14_16580] [protein=hypothetical protein] [protein_id=AWX11417.1] [location=complement(3409625..3410152)] [gbkey=CDS]	Rv0901	[locus_tag=DPM14_16580] [protein=hypothetical protein] [protein_id=AWX11417.1] [location=complement(3409625..3410152)] [gbkey=CDS]	hypothetical protein	6	1	7	5	0	0	3	2	2	0	4	0	5	1	6	0	0	0
lcl|CP030093.1_prot_AWX11419.1_3283	[locus_tag=DPM14_16590] [protein=peptidoglycan-binding protein] [protein_id=AWX11419.1] [location=complement(3410317..3411297)] [gbkey=CDS]	Rv0899	[locus_tag=DPM14_16590] [protein=peptidoglycan-binding protein] [protein_id=AWX11419.1] [location=complement(3410317..3411297)] [gbkey=CDS]	peptidoglycan-binding protein	8	6	12	4	0	0	5	7	2	0	2	0	7	5	1	8	0	0
lcl|CP030093.1_prot_AWX11422.1_3286	[locus_tag=DPM14_16605] [protein=type II citrate synthase] [protein_id=AWX11422.1] [location=complement(3413342..3414637)] [gbkey=CDS]	Rv0896	[locus_tag=DPM14_16605] [protein=type II citrate synthase] [protein_id=AWX11422.1] [location=complement(3413342..3414637)] [gbkey=CDS]	type II citrate synthase	248	267	289	73	114	23	266	272	241	1	79	9	215	203	258	16	140	31
lcl|CP030093.1_prot_AWX11428.1_3294	[locus_tag=DPM14_16645] [protein=citrate synthase/methylcitrate synthase] [protein_id=AWX11428.1] [location=3424248..3425369] [gbkey=CDS]	Rv0889c	[locus_tag=DPM14_16645] [protein=citrate synthase/methylcitrate synthase] [protein_id=AWX11428.1] [location=3424248..3425369] [gbkey=CDS]	citrate synthase/methylcitrate synthase	24	22	32	7	9	0	32	33	13	0	6	1	37	33	19	0	16	0
lcl|CP030093.1_prot_AWX11432.1_3300	[locus_tag=DPM14_16675] [protein=phosphoserine transaminase] [protein_id=AWX11432.1] [location=3431557..3432687] [gbkey=CDS]	Rv0884c	[locus_tag=DPM14_16675] [protein=phosphoserine transaminase] [protein_id=AWX11432.1] [location=3431557..3432687] [gbkey=CDS]	phosphoserine transaminase	77	55	67	22	31	3	79	66	45	1	29	5	72	47	76	2	31	1
lcl|CP030093.1_prot_AWX11443.1_3311	[locus_tag=DPM14_16730] [protein=acyl-CoA dehydrogenase] [protein_id=AWX11443.1] [location=complement(3441655..3443607)] [gbkey=CDS]	Rv0873	[locus_tag=DPM14_16730] [protein=acyl-CoA dehydrogenase] [protein_id=AWX11443.1] [location=complement(3441655..3443607)] [gbkey=CDS]	acyl-CoA dehydrogenase	236	251	165	40	10	16	189	203	177	19	37	5	81	163	242	11	38	156
lcl|CP030093.1_prot_AWX11446.1_3314	[locus_tag=DPM14_16745] [protein=cold-shock protein] [protein_id=AWX11446.1] [location=complement(3445816..3446223)] [gbkey=CDS]	Rv0871	[locus_tag=DPM14_16745] [protein=cold-shock protein] [protein_id=AWX11446.1] [location=complement(3445816..3446223)] [gbkey=CDS]	cold-shock protein	6	24	23	0	7	1	17	10	24	0	3	17	16	28	20	0	0	0
lcl|CP030093.1_prot_AWX11451.1_3319	[locus_tag=DPM14_16770] [protein=molybdopterin synthase catalytic subunit 2] [protein_id=AWX11451.1] [location=complement(3449827..3450252)] [gbkey=CDS]	Rv0866	[locus_tag=DPM14_16770] [protein=molybdopterin synthase catalytic subunit 2] [protein_id=AWX11451.1] [location=complement(3449827..3450252)] [gbkey=CDS]	molybdopterin synthase catalytic subunit 2	1	9	8	1	2	0	4	1	8	0	0	4	5	4	2	0	0	0
lcl|CP030093.1_prot_AWX11452.1_3320	[locus_tag=DPM14_16775] [protein=MogA/MoaB family molybdenum cofactor biosynthesis protein] [protein_id=AWX11452.1] [location=complement(3450249..3450731)] [gbkey=CDS]	Rv0865	[locus_tag=DPM14_16775] [protein=MogA/MoaB family molybdenum cofactor biosynthesis protein] [protein_id=AWX11452.1] [location=complement(3450249..3450731)] [gbkey=CDS]	MogA/MoaB family molybdenum cofactor biosynthesis protein	1	4	7	0	0	1	3	0	8	0	0	0	7	7	1	0	0	0
lcl|CP030093.1_prot_AWX11456.1_3326	[locus_tag=DPM14_16805] [protein=fatty oxidation protein FadB] [protein_id=AWX11456.1] [location=complement(3455666..3457828)] [gbkey=CDS]	Rv0860	[locus_tag=DPM14_16805] [protein=fatty oxidation protein FadB] [protein_id=AWX11456.1] [location=complement(3455666..3457828)] [gbkey=CDS]	fatty oxidation protein FadB	127	99	188	31	5	1	129	105	102	9	33	4	121	206	201	15	5	56
lcl|CP030093.1_prot_AWX12616.1_3327	[locus_tag=DPM14_16810] [protein=acetyl-CoA C-acetyltransferase] [protein_id=AWX12616.1] [location=complement(3457833..3459044)] [gbkey=CDS]	Rv0859	[locus_tag=DPM14_16810] [protein=acetyl-CoA C-acetyltransferase] [protein_id=AWX12616.1] [location=complement(3457833..3459044)] [gbkey=CDS]	acetyl-CoA C-acetyltransferase	48	33	71	18	35	1	45	41	31	2	15	0	81	59	107	4	15	4
lcl|CP030093.1_prot_AWX11460.1_3332	[locus_tag=DPM14_16835] [protein=cyclase] [protein_id=AWX11460.1] [location=complement(3462495..3462938)] [gbkey=CDS]	Rv0854	[locus_tag=DPM14_16835] [protein=cyclase] [protein_id=AWX11460.1] [location=complement(3462495..3462938)] [gbkey=CDS]	cyclase	13	8	10	4	0	7	5	8	10	0	3	0	7	13	10	0	0	0
lcl|CP030093.1_prot_AWX11481.1_3361	[locus_tag=DPM14_17000] [protein=TIGR04255 family protein] [protein_id=AWX11481.1] [location=3490120..3490935] [gbkey=CDS]	Rv0831c	[locus_tag=DPM14_17000] [protein=TIGR04255 family protein] [protein_id=AWX11481.1] [location=3490120..3490935] [gbkey=CDS]	TIGR04255 family protein	96	84	77	27	1	2	74	51	44	0	32	1	93	120	28	73	0	0
lcl|CP030093.1_prot_AWX11482.1_3362	[locus_tag=DPM14_17005] [protein=SAM-dependent methyltransferase] [protein_id=AWX11482.1] [location=complement(3490954..3491859)] [gbkey=CDS]	Rv0830	[locus_tag=DPM14_17005] [protein=SAM-dependent methyltransferase] [protein_id=AWX11482.1] [location=complement(3490954..3491859)] [gbkey=CDS]	SAM-dependent methyltransferase	2	0	8	1	0	0	4	2	0	0	0	0	9	6	1	3	0	0
lcl|CP030093.1_prot_AWX11485.1_3368	[locus_tag=DPM14_17035] [protein=acyl-ACP desaturase] [protein_id=AWX11485.1] [location=3495079..3496095] [gbkey=CDS]	Rv0824c	[locus_tag=DPM14_17035] [protein=acyl-ACP desaturase] [protein_id=AWX11485.1] [location=3495079..3496095] [gbkey=CDS]	acyl-ACP desaturase	47	28	43	12	2	1	33	25	24	0	11	1	66	51	20	29	10	1
lcl|CP030093.1_prot_AWX11489.1_3373	[locus_tag=DPM14_17060] [protein=phosphate ABC transporter ATP-binding protein] [protein_id=AWX11489.1] [location=complement(3500324..3501100)] [gbkey=CDS]	Rv0820	[locus_tag=DPM14_17060] [protein=phosphate ABC transporter ATP-binding protein] [protein_id=AWX11489.1] [location=complement(3500324..3501100)] [gbkey=CDS]	phosphate ABC transporter ATP-binding protein	2	3	7	0	0	0	1	1	2	0	1	0	8	7	1	1	0	0
lcl|CP030093.1_prot_AWX12628.1_3375	[locus_tag=DPM14_17070] [protein=DNA-binding response regulator] [protein_id=AWX12628.1] [location=complement(3502087..3502854)] [gbkey=CDS]	Rv0818	[locus_tag=DPM14_17070] [protein=DNA-binding response regulator] [protein_id=AWX12628.1] [location=complement(3502087..3502854)] [gbkey=CDS]	DNA-binding response regulator	24	20	40	15	0	1	23	27	6	0	16	0	50	52	11	14	0	0
lcl|CP030093.1_prot_AWX11494.1_3380	[locus_tag=DPM14_17095] [protein=FABP family protein] [protein_id=AWX11494.1] [location=3505808..3506488] [gbkey=CDS]	Rv0813c	[locus_tag=DPM14_17095] [protein=FABP family protein] [protein_id=AWX11494.1] [location=3505808..3506488] [gbkey=CDS]	FABP family protein	2	2	16	0	0	5	1	4	12	0	1	0	7	31	5	0	0	0
lcl|CP030093.1_prot_AWX12630.1_3381	[locus_tag=DPM14_17100] [protein=aminodeoxychorismate lyase] [protein_id=AWX12630.1] [location=complement(3506534..3507403)] [gbkey=CDS]	Rv0812	[locus_tag=DPM14_17100] [protein=aminodeoxychorismate lyase] [protein_id=AWX12630.1] [location=complement(3506534..3507403)] [gbkey=CDS]	aminodeoxychorismate lyase	1	1	4	0	0	0	5	1	0	0	0	0	2	8	0	0	0	0
lcl|CP030093.1_prot_AWX11495.1_3382	[locus_tag=DPM14_17105] [protein=folate-binding protein] [protein_id=AWX11495.1] [location=3507486..3508592] [gbkey=CDS]	Rv0811c	[locus_tag=DPM14_17105] [protein=folate-binding protein] [protein_id=AWX11495.1] [location=3507486..3508592] [gbkey=CDS]	folate-binding protein	3	2	8	2	4	0	7	5	3	0	1	0	7	2	6	0	5	0
lcl|CP030093.1_prot_AWX11497.1_3384	[locus_tag=DPM14_17115] [protein=phosphoribosylformylglycinamidine cyclo-ligase] [protein_id=AWX11497.1] [location=complement(3509007..3510101)] [gbkey=CDS]	Rv0809	[locus_tag=DPM14_17115] [protein=phosphoribosylformylglycinamidine cyclo-ligase] [protein_id=AWX11497.1] [location=complement(3509007..3510101)] [gbkey=CDS]	phosphoribosylformylglycinamidine cyclo-ligase	6	8	8	0	0	0	6	2	1	0	3	0	10	13	3	1	0	0
lcl|CP030093.1_prot_AWX12631.1_3390	[locus_tag=DPM14_17145] [protein=phosphoribosylformylglycinamidine synthase subunit PurL] [protein_id=AWX12631.1] [location=complement(3515742..3518006)] [gbkey=CDS]	Rv0803	[locus_tag=DPM14_17145] [protein=phosphoribosylformylglycinamidine synthase subunit PurL] [protein_id=AWX12631.1] [location=complement(3515742..3518006)] [gbkey=CDS]	phosphoribosylformylglycinamidine synthase subunit PurL	13	12	27	2	0	0	8	8	5	0	2	0	6	18	26	0	0	8
lcl|CP030093.1_prot_AWX11504.1_3392	[locus_tag=DPM14_17155] [protein=VOC family protein] [protein_id=AWX11504.1] [location=complement(3518848..3519195)] [gbkey=CDS]	Rv0801	[locus_tag=DPM14_17155] [protein=VOC family protein] [protein_id=AWX11504.1] [location=complement(3518848..3519195)] [gbkey=CDS]	VOC family protein	6	7	7	2	2	0	5	2	5	0	2	2	7	9	2	0	0	0
lcl|CP030093.1_prot_AWX11505.1_3393	[locus_tag=DPM14_17160] [protein=m18 family aminopeptidase] [protein_id=AWX11505.1] [location=complement(3519207..3520508)] [gbkey=CDS]	Rv0800	[locus_tag=DPM14_17160] [protein=m18 family aminopeptidase] [protein_id=AWX11505.1] [location=complement(3519207..3520508)] [gbkey=CDS]	m18 family aminopeptidase	7	14	6	5	3	0	6	4	7	0	3	0	5	1	8	0	4	0
lcl|CP030093.1_prot_AWX11506.1_3394	[locus_tag=DPM14_17165] [protein=Dyp-type peroxidase] [protein_id=AWX11506.1] [location=3520553..3521560] [gbkey=CDS]	Rv0799c	[locus_tag=DPM14_17165] [protein=Dyp-type peroxidase] [protein_id=AWX11506.1] [location=3520553..3521560] [gbkey=CDS]	Dyp-type peroxidase	3	10	5	1	0	0	6	2	0	0	0	0	10	8	2	2	0	0
lcl|CP030093.1_prot_AWX11507.1_3395	[locus_tag=DPM14_17170] [protein=bacteriocin] [protein_id=AWX11507.1] [location=3521557..3522354] [gbkey=CDS]	Rv0798c	[locus_tag=DPM14_17170] [protein=bacteriocin] [protein_id=AWX11507.1] [location=3521557..3522354] [gbkey=CDS]	bacteriocin	119	98	155	40	1	0	97	95	62	0	44	3	142	152	84	66	2	0
lcl|CP030093.1_prot_AWX11509.1_3398	[locus_tag=DPM14_17185] [protein=NAD(P)/FAD-dependent oxidoreductase] [protein_id=AWX11509.1] [location=3525189..3526688] [gbkey=CDS]	Rv0794c	[locus_tag=DPM14_17185] [protein=NAD(P)/FAD-dependent oxidoreductase] [protein_id=AWX11509.1] [location=3525189..3526688] [gbkey=CDS]	NAD(P)/FAD-dependent oxidoreductase	50	51	30	18	11	0	58	47	35	0	13	0	35	13	41	0	32	2
lcl|CP030093.1_prot_AWX11510.1_3399	[locus_tag=DPM14_17190] [protein=monooxygenase] [protein_id=AWX11510.1] [location=complement(3526801..3527106)] [gbkey=CDS]	Rv0793	[locus_tag=DPM14_17190] [protein=monooxygenase] [protein_id=AWX11510.1] [location=complement(3526801..3527106)] [gbkey=CDS]	monooxygenase	4	11	27	3	4	0	9	2	12	0	5	5	23	20	6	0	0	0
lcl|CP030093.1_prot_AWX11515.1_3404	[locus_tag=DPM14_17215] [protein=phosphoribosylformylglycinamidine synthase subunit PurQ] [protein_id=AWX11515.1] [location=complement(3530391..3531065)] [gbkey=CDS]	Rv0788	[locus_tag=DPM14_17215] [protein=phosphoribosylformylglycinamidine synthase subunit PurQ] [protein_id=AWX11515.1] [location=complement(3530391..3531065)] [gbkey=CDS]	phosphoribosylformylglycinamidine synthase subunit PurQ	29	14	43	8	0	14	12	27	30	0	12	1	53	55	31	0	0	0
lcl|CP030093.1_prot_AWX11516.1_3405	[locus_tag=DPM14_17220] [protein=phosphoribosylformylglycinamidine synthase subunit PurS] [protein_id=AWX11516.1] [location=complement(3531062..3531301)] [gbkey=CDS]	Rv0787A	[locus_tag=DPM14_17220] [protein=phosphoribosylformylglycinamidine synthase subunit PurS] [protein_id=AWX11516.1] [location=complement(3531062..3531301)] [gbkey=CDS]	phosphoribosylformylglycinamidine synthase subunit PurS	6	5	8	4	0	0	4	1	5	0	6	1	7	10	3	0	0	0
lcl|CP030093.1_prot_AWX11518.1_3407	[locus_tag=DPM14_17230] [protein=MBL fold metallo-hydrolase] [protein_id=AWX11518.1] [location=3532112..3532750] [gbkey=CDS]	Rv0786c	[locus_tag=DPM14_17230] [protein=MBL fold metallo-hydrolase] [protein_id=AWX11518.1] [location=3532112..3532750] [gbkey=CDS]	MBL fold metallo-hydrolase	3	2	2	0	0	0	1	0	2	0	1	0	6	2	5	1	0	0
lcl|CP030093.1_prot_AWX11519.1_3408	[locus_tag=DPM14_17235] [protein=FAD-binding dehydrogenase] [protein_id=AWX11519.1] [location=complement(3532785..3534485)] [gbkey=CDS]	Rv0785	[locus_tag=DPM14_17235] [protein=FAD-binding dehydrogenase] [protein_id=AWX11519.1] [location=complement(3532785..3534485)] [gbkey=CDS]	FAD-binding dehydrogenase	2	1	7	0	1	0	3	4	1	0	0	0	9	6	8	0	1	0
lcl|CP030093.1_prot_AWX11523.1_3412	[locus_tag=DPM14_17255] [protein=S9 family peptidase] [protein_id=AWX11523.1] [location=complement(3537435..3539594)] [gbkey=CDS]	Rv0782	[locus_tag=DPM14_17255] [protein=S9 family peptidase] [protein_id=AWX11523.1] [location=complement(3537435..3539594)] [gbkey=CDS]	S9 family peptidase	3	1	12	0	0	0	2	1	4	0	1	0	2	8	7	0	0	3
lcl|CP030093.1_prot_AWX11524.1_3413	[locus_tag=DPM14_17260] [protein=phosphoribosylaminoimidazolesuccinocarboxamide synthase] [protein_id=AWX11524.1] [location=complement(3539591..3540484)] [gbkey=CDS]	Rv0780	[locus_tag=DPM14_17260] [protein=phosphoribosylaminoimidazolesuccinocarboxamide synthase] [protein_id=AWX11524.1] [location=complement(3539591..3540484)] [gbkey=CDS]	phosphoribosylaminoimidazolesuccinocarboxamide synthase	11	10	21	5	0	0	8	7	2	0	3	0	33	34	7	14	0	0
lcl|CP030093.1_prot_AWX11532.1_3421	[locus_tag=DPM14_17300] [protein=phosphoribosylamine--glycine ligase] [protein_id=AWX11532.1] [location=complement(3547973..3549241)] [gbkey=CDS]	Rv0772	[locus_tag=DPM14_17300] [protein=phosphoribosylamine--glycine ligase] [protein_id=AWX11532.1] [location=complement(3547973..3549241)] [gbkey=CDS]	phosphoribosylamine--glycine ligase	2	5	3	1	0	0	3	3	1	0	1	0	2	2	5	0	2	0
lcl|CP030093.1_prot_AWX11543.1_3432	[locus_tag=DPM14_17355] [protein=alcohol dehydrogenase] [protein_id=AWX11543.1] [location=3558001..3559128] [gbkey=CDS]	Rv0761c	[locus_tag=DPM14_17355] [protein=alcohol dehydrogenase] [protein_id=AWX11543.1] [location=3558001..3559128] [gbkey=CDS]	alcohol dehydrogenase	74	51	16	19	5	0	25	32	21	6	10	0	64	52	58	9	21	4
lcl|CP030093.1_prot_AWX11546.1_3435	[locus_tag=DPM14_17370] [protein=sensor histidine kinase] [protein_id=AWX11546.1] [location=complement(3559973..3561430)] [gbkey=CDS]	Rv0758	[locus_tag=DPM14_17370] [protein=sensor histidine kinase] [protein_id=AWX11546.1] [location=complement(3559973..3561430)] [gbkey=CDS]	sensor histidine kinase	2	4	10	1	3	0	5	1	2	0	6	0	10	8	8	0	2	0
lcl|CP030093.1_prot_AWX11547.1_3436	[locus_tag=DPM14_17375] [protein=DNA-binding response regulator] [protein_id=AWX11547.1] [location=complement(3561475..3562218)] [gbkey=CDS]	Rv0757	[locus_tag=DPM14_17375] [protein=DNA-binding response regulator] [protein_id=AWX11547.1] [location=complement(3561475..3562218)] [gbkey=CDS]	DNA-binding response regulator	51	42	78	21	0	3	34	35	35	0	17	1	65	71	28	27	0	0
lcl|CP030093.1_prot_AWX11548.1_3437	[locus_tag=DPM14_17380] [protein=hypothetical protein] [protein_id=AWX11548.1] [location=3562360..3563085] [gbkey=CDS]	Rv0756c	[locus_tag=DPM14_17380] [protein=hypothetical protein] [protein_id=AWX11548.1] [location=3562360..3563085] [gbkey=CDS]	hypothetical protein	10	11	19	7	0	5	3	15	17	0	9	2	6	12	15	0	0	0
lcl|CP030093.1_prot_AWX11565.1_3460	[locus_tag=DPM14_17500] [protein=TIGR03086 family protein] [protein_id=AWX11565.1] [location=complement(3583089..3583637)] [gbkey=CDS]	Rv0738	[locus_tag=DPM14_17500] [protein=TIGR03086 family protein] [protein_id=AWX11565.1] [location=complement(3583089..3583637)] [gbkey=CDS]	TIGR03086 family protein	9	17	27	1	0	6	1	8	17	0	4	6	16	13	13	0	0	0
lcl|CP030093.1_prot_AWX11572.1_3467	[locus_tag=DPM14_17535] [protein=adenylate kinase] [protein_id=AWX11572.1] [location=complement(3587032..3587577)] [gbkey=CDS]	Rv0733	[locus_tag=DPM14_17535] [protein=adenylate kinase] [protein_id=AWX11572.1] [location=complement(3587032..3587577)] [gbkey=CDS]	adenylate kinase	76	72	87	35	0	51	20	64	66	0	37	0	73	75	73	0	0	0
lcl|CP030093.1_prot_AWX11574.1_3469	[locus_tag=DPM14_17545] [protein=SAM-dependent methyltransferase] [protein_id=AWX11574.1] [location=3589060..3590016] [gbkey=CDS]	Rv0731c	[locus_tag=DPM14_17545] [protein=SAM-dependent methyltransferase] [protein_id=AWX11574.1] [location=3589060..3590016] [gbkey=CDS]	SAM-dependent methyltransferase	10	8	38	4	0	0	9	5	6	0	6	1	17	41	2	12	0	0
lcl|CP030093.1_prot_AWX11575.1_3470	[locus_tag=DPM14_17550] [protein=N-acetyltransferase] [protein_id=AWX11575.1] [location=complement(3590105..3590833)] [gbkey=CDS]	Rv0730	[locus_tag=DPM14_17550] [protein=N-acetyltransferase] [protein_id=AWX11575.1] [location=complement(3590105..3590833)] [gbkey=CDS]	N-acetyltransferase	15	10	18	5	0	1	10	7	6	0	4	0	14	14	6	4	0	0
lcl|CP030093.1_prot_AWX11581.1_3477	[locus_tag=DPM14_17585] [protein=50S ribosomal protein L15] [protein_id=AWX11581.1] [location=complement(3598069..3598509)] [gbkey=CDS]	Rv0723	[locus_tag=DPM14_17585] [protein=50S ribosomal protein L15] [protein_id=AWX11581.1] [location=complement(3598069..3598509)] [gbkey=CDS]	50S ribosomal protein L15	14	20	30	5	3	11	9	11	26	0	8	9	23	27	23	0	0	0
lcl|CP030093.1_prot_AWX11584.1_3480	[locus_tag=DPM14_17600] [protein=50S ribosomal protein L18] [protein_id=AWX11584.1] [location=complement(3599391..3599759)] [gbkey=CDS]	Rv0720	[locus_tag=DPM14_17600] [protein=50S ribosomal protein L18] [protein_id=AWX11584.1] [location=complement(3599391..3599759)] [gbkey=CDS]	50S ribosomal protein L18	3	18	27	1	2	14	19	26	32	0	0	15	33	25	29	0	0	0
lcl|CP030093.1_prot_AWX11585.1_3481	[locus_tag=DPM14_17605] [protein=50S ribosomal protein L6] [protein_id=AWX11585.1] [location=complement(3599762..3600301)] [gbkey=CDS]	Rv0719	[locus_tag=DPM14_17605] [protein=50S ribosomal protein L6] [protein_id=AWX11585.1] [location=complement(3599762..3600301)] [gbkey=CDS]	50S ribosomal protein L6	9	15	33	2	1	8	5	17	27	0	1	2	29	26	22	0	0	0
lcl|CP030093.1_prot_AWX11586.1_3482	[locus_tag=DPM14_17610] [protein=30S ribosomal protein S8] [protein_id=AWX11586.1] [location=complement(3600325..3600723)] [gbkey=CDS]	Rv0718	[locus_tag=DPM14_17610] [protein=30S ribosomal protein S8] [protein_id=AWX11586.1] [location=complement(3600325..3600723)] [gbkey=CDS]	30S ribosomal protein S8	16	34	78	8	11	22	25	37	50	0	12	29	61	42	46	0	0	1
lcl|CP030093.1_prot_AWX11588.1_3484	[locus_tag=DPM14_17620] [protein=50S ribosomal protein L5] [protein_id=AWX11588.1] [location=complement(3601077..3601640)] [gbkey=CDS]	Rv0716	[locus_tag=DPM14_17620] [protein=50S ribosomal protein L5] [protein_id=AWX11588.1] [location=complement(3601077..3601640)] [gbkey=CDS]	50S ribosomal protein L5	127	117	167	46	10	60	52	119	111	0	47	17	137	146	144	3	1	0
lcl|CP030093.1_prot_AWX11589.1_3485	[locus_tag=DPM14_17625] [protein=50S ribosomal protein L24] [protein_id=AWX11589.1] [location=complement(3601640..3601957)] [gbkey=CDS]	Rv0715	[locus_tag=DPM14_17625] [protein=50S ribosomal protein L24] [protein_id=AWX11589.1] [location=complement(3601640..3601957)] [gbkey=CDS]	50S ribosomal protein L24	5	23	20	7	12	5	16	7	18	0	3	18	19	15	17	0	0	0
lcl|CP030093.1_prot_AWX11590.1_3486	[locus_tag=DPM14_17630] [protein=50S ribosomal protein L14] [protein_id=AWX11590.1] [location=complement(3601958..3602326)] [gbkey=CDS]	Rv0714	[locus_tag=DPM14_17630] [protein=50S ribosomal protein L14] [protein_id=AWX11590.1] [location=complement(3601958..3602326)] [gbkey=CDS]	50S ribosomal protein L14	3	10	26	1	3	1	4	5	14	0	1	10	21	14	12	0	0	0
lcl|CP030093.1_prot_AWX11594.1_3490	[locus_tag=DPM14_17650] [protein=30S ribosomal protein S17] [protein_id=AWX11594.1] [location=complement(3607533..3607943)] [gbkey=CDS]	Rv0710	[locus_tag=DPM14_17650] [protein=30S ribosomal protein S17] [protein_id=AWX11594.1] [location=complement(3607533..3607943)] [gbkey=CDS]	30S ribosomal protein S17	10	24	21	6	2	11	4	11	18	0	5	9	37	30	21	0	0	0
lcl|CP030093.1_prot_AWX11595.1_3491	[locus_tag=DPM14_17655] [protein=50S ribosomal protein L29] [protein_id=AWX11595.1] [location=complement(3607940..3608173)] [gbkey=CDS]	Rv0709	[locus_tag=DPM14_17655] [protein=50S ribosomal protein L29] [protein_id=AWX11595.1] [location=complement(3607940..3608173)] [gbkey=CDS]	50S ribosomal protein L29	11	8	22	4	5	0	17	6	11	0	11	12	17	16	10	0	0	0
lcl|CP030093.1_prot_AWX11596.1_3492	[locus_tag=DPM14_17660] [protein=50S ribosomal protein L16] [protein_id=AWX11596.1] [location=complement(3608173..3608589)] [gbkey=CDS]	Rv0708	[locus_tag=DPM14_17660] [protein=50S ribosomal protein L16] [protein_id=AWX11596.1] [location=complement(3608173..3608589)] [gbkey=CDS]	50S ribosomal protein L16	24	13	58	8	0	9	16	28	28	0	11	5	47	41	39	0	0	0
lcl|CP030093.1_prot_AWX11597.1_3493	[locus_tag=DPM14_17665] [protein=30S ribosomal protein S3] [protein_id=AWX11597.1] [location=complement(3608593..3609417)] [gbkey=CDS]	Rv0707	[locus_tag=DPM14_17665] [protein=30S ribosomal protein S3] [protein_id=AWX11597.1] [location=complement(3608593..3609417)] [gbkey=CDS]	30S ribosomal protein S3	40	27	78	10	2	4	43	39	34	0	12	1	84	80	35	25	0	3
lcl|CP030093.1_prot_AWX11599.1_3495	[locus_tag=DPM14_17675] [protein=30S ribosomal protein S19] [protein_id=AWX11599.1] [location=complement(3610007..3610288)] [gbkey=CDS]	Rv0705	[locus_tag=DPM14_17675] [protein=30S ribosomal protein S19] [protein_id=AWX11599.1] [location=complement(3610007..3610288)] [gbkey=CDS]	30S ribosomal protein S19	7	15	18	4	2	0	7	3	10	0	5	8	8	9	12	0	0	0
lcl|CP030093.1_prot_AWX11600.1_3496	[locus_tag=DPM14_17680] [protein=50S ribosomal protein L2] [protein_id=AWX11600.1] [location=complement(3610329..3611171)] [gbkey=CDS]	Rv0704	[locus_tag=DPM14_17680] [protein=50S ribosomal protein L2] [protein_id=AWX11600.1] [location=complement(3610329..3611171)] [gbkey=CDS]	50S ribosomal protein L2	13	2	15	3	0	1	9	7	4	1	3	0	25	19	12	1	0	0
lcl|CP030093.1_prot_AWX11601.1_3497	[locus_tag=DPM14_17685] [protein=50S ribosomal protein L23] [protein_id=AWX11601.1] [location=complement(3611372..3611674)] [gbkey=CDS]	Rv0703	[locus_tag=DPM14_17685] [protein=50S ribosomal protein L23] [protein_id=AWX11601.1] [location=complement(3611372..3611674)] [gbkey=CDS]	50S ribosomal protein L23	3	9	15	1	2	2	4	2	15	0	0	7	18	13	7	0	0	0
lcl|CP030093.1_prot_AWX11602.1_3498	[locus_tag=DPM14_17690] [protein=50S ribosomal protein L4] [protein_id=AWX11602.1] [location=complement(3611674..3612345)] [gbkey=CDS]	Rv0702	[locus_tag=DPM14_17690] [protein=50S ribosomal protein L4] [protein_id=AWX11602.1] [location=complement(3611674..3612345)] [gbkey=CDS]	50S ribosomal protein L4	14	12	45	3	0	8	8	6	22	0	4	2	37	37	19	3	0	0
lcl|CP030093.1_prot_AWX11603.1_3499	[locus_tag=DPM14_17695] [protein=50S ribosomal protein L3] [protein_id=AWX11603.1] [location=complement(3612345..3612998)] [gbkey=CDS]	Rv0701	[locus_tag=DPM14_17695] [protein=50S ribosomal protein L3] [protein_id=AWX11603.1] [location=complement(3612345..3612998)] [gbkey=CDS]	50S ribosomal protein L3	14	16	51	6	2	6	17	21	13	0	8	3	46	42	22	9	0	1
lcl|CP030093.1_prot_AWX11604.1_3500	[locus_tag=DPM14_17700] [protein=30S ribosomal protein S10] [protein_id=AWX11604.1] [location=complement(3613015..3613320)] [gbkey=CDS]	Rv0700	[locus_tag=DPM14_17700] [protein=30S ribosomal protein S10] [protein_id=AWX11604.1] [location=complement(3613015..3613320)] [gbkey=CDS]	30S ribosomal protein S10	16	35	46	13	27	3	47	18	39	0	16	29	45	42	38	0	0	0
lcl|CP030093.1_prot_AWX11617.1_3514	[locus_tag=DPM14_17770] [protein=DUF2332 domain-containing protein] [protein_id=AWX11617.1] [location=3622734..3623783] [gbkey=CDS]	Rv0690c	[locus_tag=DPM14_17770] [protein=DUF2332 domain-containing protein] [protein_id=AWX11617.1] [location=3622734..3623783] [gbkey=CDS]	DUF2332 domain-containing protein	2	2	9	0	0	0	2	0	0	0	1	0	10	6	0	1	0	0
lcl|CP030093.1_prot_AWX11619.1_3517	[locus_tag=DPM14_17785] [protein=NAD(P)/FAD-dependent oxidoreductase] [protein_id=AWX11619.1] [location=complement(3624647..3625867)] [gbkey=CDS]	Rv0688	[locus_tag=DPM14_17785] [protein=NAD(P)/FAD-dependent oxidoreductase] [protein_id=AWX11619.1] [location=complement(3624647..3625867)] [gbkey=CDS]	NAD(P)/FAD-dependent oxidoreductase	4	1	13	0	4	0	1	1	1	0	2	0	6	4	2	0	0	0
lcl|CP030093.1_prot_AWX11621.1_3519	[locus_tag=DPM14_17795] [protein=SHOCT domain-containing protein] [protein_id=AWX11621.1] [location=complement(3626861..3627658)] [gbkey=CDS]	Rv0686	[locus_tag=DPM14_17795] [protein=SHOCT domain-containing protein] [protein_id=AWX11621.1] [location=complement(3626861..3627658)] [gbkey=CDS]	SHOCT domain-containing protein	7	5	10	2	0	0	10	10	10	2	1	0	20	11	20	0	0	3
lcl|CP030093.1_prot_AWX11624.1_3522	[locus_tag=DPM14_17810] [protein=30S ribosomal protein S7] [protein_id=AWX11624.1] [location=complement(3631403..3631873)] [gbkey=CDS]	Rv0683	[locus_tag=DPM14_17810] [protein=30S ribosomal protein S7] [protein_id=AWX11624.1] [location=complement(3631403..3631873)] [gbkey=CDS]	30S ribosomal protein S7	46	29	54	9	0	19	12	35	38	0	17	5	52	38	43	0	0	0
lcl|CP030093.1_prot_AWX11625.1_3523	[locus_tag=DPM14_17815] [protein=30S ribosomal protein S12] [protein_id=AWX11625.1] [location=complement(3631873..3632247)] [gbkey=CDS]	Rv0682	[locus_tag=DPM14_17815] [protein=30S ribosomal protein S12] [protein_id=AWX11625.1] [location=complement(3631873..3632247)] [gbkey=CDS]	30S ribosomal protein S12	12	6	13	4	0	0	6	10	11	1	5	1	14	7	10	0	0	0
lcl|CP030093.1_prot_AWX11633.1_3533	[locus_tag=DPM14_17865] [protein=DNA alkylation response protein] [protein_id=AWX11633.1] [location=complement(3640695..3642323)] [gbkey=CDS]	Rv0672	[locus_tag=DPM14_17865] [protein=DNA alkylation response protein] [protein_id=AWX11633.1] [location=complement(3640695..3642323)] [gbkey=CDS]	DNA alkylation response protein	29	23	23	6	9	0	11	19	9	0	9	0	17	13	35	0	6	6
lcl|CP030093.1_prot_AWX11635.1_3535	[locus_tag=DPM14_17875] [protein=endonuclease] [protein_id=AWX11635.1] [location=complement(3643257..3644015)] [gbkey=CDS]	Rv0670	[locus_tag=DPM14_17875] [protein=endonuclease] [protein_id=AWX11635.1] [location=complement(3643257..3644015)] [gbkey=CDS]	endonuclease	61	48	51	18	0	1	42	47	29	0	17	0	59	54	28	30	1	0
lcl|CP030093.1_prot_AWX11636.1_3536	[locus_tag=DPM14_17880] [protein=neutral ceramidase] [protein_id=AWX11636.1] [location=3644210..3646123] [gbkey=CDS]	Rv0669c	[locus_tag=DPM14_17880] [protein=neutral ceramidase] [protein_id=AWX11636.1] [location=3644210..3646123] [gbkey=CDS]	neutral ceramidase	14	16	13	2	0	0	17	15	5	0	2	0	3	11	10	1	0	14
lcl|CP030093.1_prot_AWX11638.1_3538	[locus_tag=DPM14_17890] [protein=DNA-directed RNA polymerase subunit beta'] [protein_id=AWX11638.1] [location=complement(3646487..3650437)] [gbkey=CDS]	Rv0668	[locus_tag=DPM14_17890] [protein=DNA-directed RNA polymerase subunit beta'] [protein_id=AWX11638.1] [location=complement(3646487..3650437)] [gbkey=CDS]	DNA-directed RNA polymerase subunit beta'	321	231	258	70	10	2	272	249	222	114	75	1	481	359	416	0	15	112
lcl|CP030093.1_prot_AWX12638.1_3539	[locus_tag=DPM14_17895] [protein=DNA-directed RNA polymerase subunit beta] [protein_id=AWX12638.1] [location=complement(3650482..3654000)] [gbkey=CDS]	Rv0667	[locus_tag=DPM14_17895] [protein=DNA-directed RNA polymerase subunit beta] [protein_id=AWX12638.1] [location=complement(3650482..3654000)] [gbkey=CDS]	DNA-directed RNA polymerase subunit beta	419	280	332	77	17	5	306	297	252	120	79	1	453	467	521	2	21	159
lcl|CP030093.1_prot_AWX11643.1_3544	[locus_tag=DPM14_17920] [protein=arylsulfatase] [protein_id=AWX11643.1] [location=complement(3655307..3657670)] [gbkey=CDS]	Rv0663	[locus_tag=DPM14_17920] [protein=arylsulfatase] [protein_id=AWX11643.1] [location=complement(3655307..3657670)] [gbkey=CDS]	arylsulfatase	57	47	79	18	0	0	50	54	24	0	19	0	36	82	113	0	0	53
lcl|CP030093.1_prot_AWX11644.1_3545	[locus_tag=DPM14_17925] [protein=CopG family transcriptional regulator] [protein_id=AWX11644.1] [location=3657670..3658038] [gbkey=CDS]	Rv0662c	[locus_tag=DPM14_17925] [protein=CopG family transcriptional regulator] [protein_id=AWX11644.1] [location=3657670..3658038] [gbkey=CDS]	CopG family transcriptional regulator	1	0	0	0	0	0	2	0	0	0	1	0	1	4	6	0	0	0
lcl|CP030093.1_prot_AWX11650.1_3552	[locus_tag=DPM14_17960] [protein=ABC transporter ATP-binding protein] [protein_id=AWX11650.1] [location=complement(3661211..3662290)] [gbkey=CDS]	Rv0655	[locus_tag=DPM14_17960] [protein=ABC transporter ATP-binding protein] [protein_id=AWX11650.1] [location=complement(3661211..3662290)] [gbkey=CDS]	ABC transporter ATP-binding protein	33	22	32	7	10	0	36	27	20	0	6	2	34	34	30	5	15	0
lcl|CP030093.1_prot_AWX11651.1_3553	[locus_tag=DPM14_17965] [protein=carotenoid cleavage oxygenase] [protein_id=AWX11651.1] [location=complement(3662302..3663807)] [gbkey=CDS]	Rv0654	[locus_tag=DPM14_17965] [protein=carotenoid cleavage oxygenase] [protein_id=AWX11651.1] [location=complement(3662302..3663807)] [gbkey=CDS]	carotenoid cleavage oxygenase	1	3	4	0	0	0	1	0	0	0	2	0	2	4	2	1	0	0
lcl|CP030093.1_prot_AWX11652.1_3555	[locus_tag=DPM14_17975] [protein=50S ribosomal protein L7/L12] [protein_id=AWX11652.1] [location=complement(3664566..3664958)] [gbkey=CDS]	Rv0652	[locus_tag=DPM14_17975] [protein=50S ribosomal protein L7/L12] [protein_id=AWX11652.1] [location=complement(3664566..3664958)] [gbkey=CDS]	50S ribosomal protein L7/L12	21	72	53	14	36	2	40	24	57	0	20	39	45	53	48	1	1	0
lcl|CP030093.1_prot_AWX11653.1_3556	[locus_tag=DPM14_17980] [protein=50S ribosomal protein L10] [protein_id=AWX11653.1] [location=complement(3664995..3665531)] [gbkey=CDS]	Rv0651	[locus_tag=DPM14_17980] [protein=50S ribosomal protein L10] [protein_id=AWX11653.1] [location=complement(3664995..3665531)] [gbkey=CDS]	50S ribosomal protein L10	77	75	106	18	4	38	49	77	87	1	20	23	92	89	83	3	3	1
lcl|CP030093.1_prot_AWX11656.1_3560	[locus_tag=DPM14_18000] [protein=AarF/ABC1/UbiB kinase family protein] [protein_id=AWX11656.1] [location=3671723..3673189] [gbkey=CDS]	Rv0647c	[locus_tag=DPM14_18000] [protein=AarF/ABC1/UbiB kinase family protein] [protein_id=AWX11656.1] [location=3671723..3673189] [gbkey=CDS]	AarF/ABC1/UbiB kinase family protein	2	6	9	0	2	0	5	4	4	0	0	0	6	3	5	0	1	0
lcl|CP030093.1_prot_AWX11657.1_3561	[locus_tag=DPM14_18005] [protein=alpha/beta hydrolase] [protein_id=AWX11657.1] [location=3673201..3674106] [gbkey=CDS]	Rv0646c	[locus_tag=DPM14_18005] [protein=alpha/beta hydrolase] [protein_id=AWX11657.1] [location=3673201..3674106] [gbkey=CDS]	alpha/beta hydrolase	1	0	3	0	0	0	2	3	0	0	0	0	9	9	1	0	0	0
lcl|CP030093.1_prot_AWX11658.1_3562	[locus_tag=DPM14_18010] [protein=mycolic acid methyltransferase MmaA1] [protein_id=AWX11658.1] [location=3674153..3675013] [gbkey=CDS]	Rv0645c	[locus_tag=DPM14_18010] [protein=mycolic acid methyltransferase MmaA1] [protein_id=AWX11658.1] [location=3674153..3675013] [gbkey=CDS]	mycolic acid methyltransferase MmaA1	6	4	5	3	0	0	4	2	3	0	1	0	2	4	2	3	0	0
lcl|CP030093.1_prot_AWX11659.1_3563	[locus_tag=DPM14_18015] [protein=cyclopropane mycolic acid synthase] [protein_id=AWX11659.1] [location=3675180..3676043] [gbkey=CDS]	Rv0644c	[locus_tag=DPM14_18015] [protein=cyclopropane mycolic acid synthase] [protein_id=AWX11659.1] [location=3675180..3676043] [gbkey=CDS]	cyclopropane mycolic acid synthase	40	36	29	11	0	0	23	19	13	1	8	0	38	49	5	25	0	1
lcl|CP030093.1_prot_AWX11660.1_3564	[locus_tag=DPM14_18020] [protein=methoxy mycolic acid synthase MmaA3] [protein_id=AWX11660.1] [location=3676191..3677072] [gbkey=CDS]	Rv0643c	[locus_tag=DPM14_18020] [protein=methoxy mycolic acid synthase MmaA3] [protein_id=AWX11660.1] [location=3676191..3677072] [gbkey=CDS]	methoxy mycolic acid synthase MmaA3	28	28	24	9	0	0	18	16	6	0	11	1	19	40	0	30	0	0
lcl|CP030093.1_prot_AWX12642.1_3565	[locus_tag=DPM14_18025] [protein=class I SAM-dependent methyltransferase] [protein_id=AWX12642.1] [location=3677137..3678042] [gbkey=CDS]	Rv0642c	[locus_tag=DPM14_18025] [protein=class I SAM-dependent methyltransferase] [protein_id=AWX12642.1] [location=3677137..3678042] [gbkey=CDS]	class I SAM-dependent methyltransferase	97	117	89	32	11	5	88	54	74	1	21	14	103	117	58	68	13	12
lcl|CP030093.1_prot_AWX11661.1_3566	[locus_tag=DPM14_18030] [protein=50S ribosomal protein L1] [protein_id=AWX11661.1] [location=complement(3678116..3678823)] [gbkey=CDS]	Rv0641	[locus_tag=DPM14_18030] [protein=50S ribosomal protein L1] [protein_id=AWX11661.1] [location=complement(3678116..3678823)] [gbkey=CDS]	50S ribosomal protein L1	17	19	46	4	1	2	6	17	15	0	10	0	43	34	12	11	0	0
lcl|CP030093.1_prot_AWX11663.1_3568	[locus_tag=DPM14_18040] [protein=transcription termination/antitermination protein NusG] [protein_id=AWX11663.1] [location=complement(3679370..3680086)] [gbkey=CDS]	Rv0639	[locus_tag=DPM14_18040] [protein=transcription termination/antitermination protein NusG] [protein_id=AWX11663.1] [location=complement(3679370..3680086)] [gbkey=CDS]	transcription termination/antitermination protein NusG	46	35	58	22	0	3	29	23	22	0	19	0	39	58	17	35	0	0
lcl|CP030093.1_prot_AWX11664.1_3569	[locus_tag=DPM14_18045] [protein=protein translocase subunit SecE] [protein_id=AWX11664.1] [location=complement(3680118..3680603)] [gbkey=CDS]	Rv0638	[locus_tag=DPM14_18045] [protein=protein translocase subunit SecE] [protein_id=AWX11664.1] [location=complement(3680118..3680603)] [gbkey=CDS]	protein translocase subunit SecE	2	6	4	0	0	2	1	2	3	0	0	1	4	1	2	0	0	0
lcl|CP030093.1_prot_AWX11665.1_3570	[locus_tag=DPM14_18055] [protein=(3R)-hydroxyacyl-ACP dehydratase subunit HadC] [protein_id=AWX11665.1] [location=complement(3681015..3681515)] [gbkey=CDS]	Rv0637	[locus_tag=DPM14_18055] [protein=(3R)-hydroxyacyl-ACP dehydratase subunit HadC] [protein_id=AWX11665.1] [location=complement(3681015..3681515)] [gbkey=CDS]	(3R)-hydroxyacyl-ACP dehydratase subunit HadC	1	26	28	1	1	7	6	4	38	0	0	20	35	31	16	0	0	0
lcl|CP030093.1_prot_AWX11666.1_3571	[locus_tag=DPM14_18060] [protein=(3R)-hydroxyacyl-ACP dehydratase subunit HadB] [protein_id=AWX11666.1] [location=complement(3681519..3681947)] [gbkey=CDS]	Rv0636	[locus_tag=DPM14_18060] [protein=(3R)-hydroxyacyl-ACP dehydratase subunit HadB] [protein_id=AWX11666.1] [location=complement(3681519..3681947)] [gbkey=CDS]	(3R)-hydroxyacyl-ACP dehydratase subunit HadB	1	20	35	1	9	0	20	2	32	0	0	19	31	34	12	0	0	0
lcl|CP030093.1_prot_AWX11670.1_3575	[locus_tag=DPM14_18090] [protein=MBL fold metallo-hydrolase] [protein_id=AWX11670.1] [location=3683307..3684020] [gbkey=CDS]	Rv0634c	[locus_tag=DPM14_18090] [protein=MBL fold metallo-hydrolase] [protein_id=AWX11670.1] [location=3683307..3684020] [gbkey=CDS]	MBL fold metallo-hydrolase	8	9	7	1	0	0	1	1	0	0	1	0	11	8	2	6	0	0
lcl|CP030093.1_prot_AWX11671.1_3576	[locus_tag=DPM14_18095] [protein=hypothetical protein] [protein_id=AWX11671.1] [location=3684174..3685013] [gbkey=CDS]	Rv0633c	[locus_tag=DPM14_18095] [protein=hypothetical protein] [protein_id=AWX11671.1] [location=3684174..3685013] [gbkey=CDS]	hypothetical protein	8	11	11	9	0	0	15	14	9	0	4	0	10	17	9	5	0	0
lcl|CP030093.1_prot_AWX11672.1_3577	[locus_tag=DPM14_18100] [protein=crotonase/enoyl-CoA hydratase family protein] [protein_id=AWX11672.1] [location=3685062..3685757] [gbkey=CDS]	Rv0632c	[locus_tag=DPM14_18100] [protein=crotonase/enoyl-CoA hydratase family protein] [protein_id=AWX11672.1] [location=3685062..3685757] [gbkey=CDS]	crotonase/enoyl-CoA hydratase family protein	83	77	62	18	0	84	40	60	109	2	15	3	75	84	89	24	5	1
lcl|CP030093.1_prot_AWX12643.1_3598	[locus_tag=DPM14_18205] [protein=hypothetical protein] [protein_id=AWX12643.1] [location=3704825..3707392] [gbkey=CDS]	Rv0613c	[locus_tag=DPM14_18205] [protein=hypothetical protein] [protein_id=AWX12643.1] [location=3704825..3707392] [gbkey=CDS]	hypothetical protein	53	42	69	12	0	0	40	37	28	0	14	0	47	63	93	0	0	37
lcl|CP030093.1_prot_3604	[locus_tag=DPM14_18235] [protein=IS3 family transposase] [pseudo=true] [location=complement(3710099..3710586)] [gbkey=CDS]	Rv2480c	[locus_tag=DPM14_18235] [protein=IS3 family transposase] [pseudo=true] [location=complement(3710099..3710586)] [gbkey=CDS]	IS3 family transposase	2	1	3	0	1	0	2	1	4	0	1	1	4	2	1	0	0	0
lcl|CP030093.1_prot_AWX11700.1_3608	[locus_tag=DPM14_18255] [protein=aspartate aminotransferase family protein] [protein_id=AWX11700.1] [location=3713472..3714839] [gbkey=CDS]	Rv3329	[locus_tag=DPM14_18255] [protein=aspartate aminotransferase family protein] [protein_id=AWX11700.1] [location=3713472..3714839] [gbkey=CDS]	aspartate aminotransferase family protein	42	28	33	8	4	0	28	25	22	0	7	0	15	10	24	0	11	14
lcl|CP030093.1_prot_AWX11701.1_3609	[locus_tag=DPM14_18260] [protein=D-alanyl-D-alanine carboxypeptidase] [protein_id=AWX11701.1] [location=3714908..3716125] [gbkey=CDS]	Rv3330	[locus_tag=DPM14_18260] [protein=D-alanyl-D-alanine carboxypeptidase] [protein_id=AWX11701.1] [location=3714908..3716125] [gbkey=CDS]	D-alanyl-D-alanine carboxypeptidase	2	3	1	0	0	0	2	1	0	0	2	0	1	2	0	0	1	0
lcl|CP030093.1_prot_AWX11710.1_3619	[locus_tag=DPM14_18310] [protein=bifunctional o-acetylhomoserine/o-acetylserine sulfhydrylase] [protein_id=AWX11710.1] [location=3725258..3726607] [gbkey=CDS]	Rv3340	[locus_tag=DPM14_18310] [protein=bifunctional o-acetylhomoserine/o-acetylserine sulfhydrylase] [protein_id=AWX11710.1] [location=3725258..3726607] [gbkey=CDS]	bifunctional o-acetylhomoserine/o-acetylserine sulfhydrylase	10	7	17	2	6	0	17	9	9	0	4	0	22	16	17	0	5	0
lcl|CP030093.1_prot_AWX12646.1_3621	[locus_tag=DPM14_18320] [protein=methyltransferase] [protein_id=AWX12646.1] [location=3727755..3728486] [gbkey=CDS]	Rv3342	[locus_tag=DPM14_18320] [protein=methyltransferase] [protein_id=AWX12646.1] [location=3727755..3728486] [gbkey=CDS]	methyltransferase	13	10	23	4	0	0	4	5	6	0	1	0	20	12	10	4	0	0
lcl|CP030093.1_prot_AWX11723.1_3641	[locus_tag=DPM14_18420] [protein=bifunctional methylenetetrahydrofolate dehydrogenase/methenyltetrahydrofolate cyclohydrolase] [protein_id=AWX11723.1] [location=complement(3772587..3773432)] [gbkey=CDS]	Rv3356c	[locus_tag=DPM14_18420] [protein=bifunctional methylenetetrahydrofolate dehydrogenase/methenyltetrahydrofolate cyclohydrolase] [protein_id=AWX11723.1] [location=complement(3772587..3773432)] [gbkey=CDS]	bifunctional methylenetetrahydrofolate dehydrogenase/methenyltetrahydrofolate cyclohydrolase	30	25	18	13	0	0	21	23	15	0	11	0	32	31	11	21	0	0
lcl|CP030093.1_prot_AWX11732.1_3651	[locus_tag=DPM14_18470] [protein=tRNA (cytidine(34)-2'-O)-methyltransferase] [protein_id=AWX11732.1] [location=3780520..3780984] [gbkey=CDS]	Rv3366	[locus_tag=DPM14_18470] [protein=tRNA (cytidine(34)-2'-O)-methyltransferase] [protein_id=AWX11732.1] [location=3780520..3780984] [gbkey=CDS]	tRNA (cytidine(34)-2'-O)-methyltransferase	3	2	4	3	1	2	3	3	3	0	2	1	6	5	3	0	0	0
lcl|CP030093.1_prot_AWX11734.1_3653	[locus_tag=DPM14_18480] [protein=oxidoreductase] [protein_id=AWX11734.1] [location=complement(3783127..3783771)] [gbkey=CDS]	#N/A	[locus_tag=DPM14_18480] [protein=oxidoreductase] [protein_id=AWX11734.1] [location=complement(3783127..3783771)] [gbkey=CDS]	oxidoreductase	24	24	30	5	0	12	7	23	23	0	7	1	42	34	26	1	0	0
lcl|CP030093.1_prot_AWX11735.1_3654	[locus_tag=DPM14_18485] [protein=TIGR03667 family PPOX class F420-dependent oxidoreductase] [protein_id=AWX11735.1] [location=3783770..3784204] [gbkey=CDS]	#N/A	[locus_tag=DPM14_18485] [protein=TIGR03667 family PPOX class F420-dependent oxidoreductase] [protein_id=AWX11735.1] [location=3783770..3784204] [gbkey=CDS]	TIGR03667 family PPOX class F420-dependent oxidoreductase	2	7	8	0	4	0	7	0	10	0	1	2	6	11	6	0	0	0
lcl|CP030093.1_prot_AWX12652.1_3662	[locus_tag=DPM14_18525] [protein=haloacid dehalogenase] [protein_id=AWX12652.1] [location=3792948..3793601] [gbkey=CDS]	#N/A	[locus_tag=DPM14_18525] [protein=haloacid dehalogenase] [protein_id=AWX12652.1] [location=3792948..3793601] [gbkey=CDS]	haloacid dehalogenase	24	22	31	9	0	16	5	28	36	0	2	1	35	24	35	0	0	0
[truncated: 1,088 more rows]

## Sheet: PeptIdent
Peptide.sequence	Protein.name	Protein.accession.numbers	gene	protein	RUS_B0_gel_bio1	RUS_B0_gel_bio2	RUS_B0_gel_bio3	RUS_B0_single_bio1	RUS_B0_single_bio2	RUS_B0_single_bio3	3955_gel_bio1	3955_gel_bio2	3955_gel_bio3	3955_single_bio1	3955_single_bio2	3955_single_bio3	2093_gel_bio1	2093_gel_bio2	2093_gel_bio3	2093_single_bio1	2093_single_bio2	2093_single_bio3
[truncated: 16,254 more rows]
