# Supplementary material for: Metabolic Changes of Mycobacterium tuberculosis during the Anti-Tuberculosis Therapy
Source: Pathogens. 2020 Feb 18;9(2):131. doi: 10.3390/pathogens9020131 (PMC7168336; doi:10.3390/pathogens9020131)
Supplement: Supplementary file 1 [file pathogens-09-00131-s001.zip › Table S4.xlsx]

## Sheet: 3955_vs_RUS_B0
Table S4. Quantitative proteomic analysis of RUS_B0, 3955 and 2093 strains
Protein IDs	Rv	Protein	Unique peptides 3955_1	Unique peptides 3955_2	Unique peptides 3955_3	Unique peptides RUS_B0_1	Unique peptides RUS_B0_2	Unique peptides RUS_B0_3	LFQ intensity 3955_1	LFQ intensity 3955_2	LFQ intensity 3955_3	LFQ intensity RUS_B0_1	LFQ intensity RUS_B0_2	LFQ intensity RUS_B0_3	log2_LFQ	p_value
lcl|CP030093.1_prot_AWX12433.1_1876	-	hypothetical protein	2	3	4	4	4	1	89674000	76470000	364140000	68223000	183230000	0	1.07648	0.437751
lcl|CP030093.1_prot_AWX08620.1_1	Rv0001	chromosomal replication initiator protein DnaA	1	3	1	3	2	2	0	45797000	0	47019000	60807000	84370000	-2.06925	0.059972
lcl|CP030093.1_prot_AWX08622.1_3	Rv0002	DNA polymerase III subunit beta	3	11	2	9	11	3	50817000	289440000	40515000	156240000	1462300000	61309000	-2.14133	0.399133
lcl|CP030093.1_prot_AWX08623.1_4	Rv0003	#N/A	0	1	0	1	1	1	0	2631900	0	0	0	0	inf	0.373901
lcl|CP030093.1_prot_AWX12222.1_6	Rv0005	DNA gyrase subunit B	9	10	3	12	12	2	116950000	194890000	37017000	194710000	108860000	25659000	0.0835444	0.92666
lcl|CP030093.1_prot_AWX08626.1_8	Rv0007	hypothetical protein	2	3	1	3	1	2	0	59483000	0	44393000	0	88341000	-1.15799	0.491797
lcl|CP030093.1_prot_AWX08628.1_10	Rv0008c	cell wall synthesis protein CwsA	0	5	5	5	3	5	0	96754000	687960000	89525000	55551000	488140000	0.309469	0.853222
lcl|CP030093.1_prot_AWX08629.1_11	Rv0009	peptidyl-prolyl cis-trans isomerase	3	8	8	8	8	9	68036000	1727300000	1256000000	1343300000	78857000	10657000000	-1.98501	0.422558
lcl|CP030093.1_prot_AWX08633.1_15	Rv0013	glutamine amidotransferase	0	1	0	2	0	2	0	0	0	11926000	0	49476000	-inf	0.2417
lcl|CP030093.1_prot_AWX08634.1_16	Rv0014c	Stk1 family PASTA domain-containing Ser/Thr kinase	3	13	2	13	11	4	47019000	352220000	27344000	277810000	266600000	36310000	-0.445016	0.715624
lcl|CP030093.1_prot_AWX08635.1_17	Rv0015c	serine/threonine protein kinase	1	4	2	4	4	1	0	51638000	77258000	52525000	86374000	0	-0.107829	0.926328
lcl|CP030093.1_prot_AWX08638.1_20	Rv0018c	PP2C-family Ser/Thr phosphatase	4	8	6	8	8	2	64846000	303790000	88162000	178930000	164060000	126590000	-0.0398146	0.958867
lcl|CP030093.1_prot_AWX08639.1_21	Rv0019c	phosphopeptide-binding protein	1	3	3	3	3	3	0	32689000	133390000	19456000	18888000	0	2.1148	0.353973
lcl|CP030093.1_prot_AWX08640.1_22	Rv0020c	DUF2662 domain-containing protein	10	15	11	15	16	9	429780000	1169100000	2188500000	1002100000	1248700000	961580000	0.237558	0.729971
lcl|CP030093.1_prot_AWX12223.1_39	Rv0036c	TIGR03084 family protein	4	12	4	11	6	6	53766000	470920000	49084000	470190000	35196000	97922000	-0.0724222	0.962131
lcl|CP030093.1_prot_AWX12225.1_41	Rv0038	YqgE/AlgH family protein	0	1	0	1	0	1	0	1990500	0	0	0	0	inf	0.373901
lcl|CP030093.1_prot_AWX08659.1_44	Rv0041	leucine--tRNA ligase	8	14	6	15	5	10	71819000	228350000	144900000	268790000	59339000	489260000	-0.876994	0.400677
lcl|CP030093.1_prot_AWX08660.1_45	Rv0042c	MarR family transcriptional regulator	4	8	9	9	5	9	184360000	312640000	528410000	258520000	27050000	1164400000	-0.499822	0.715224
lcl|CP030093.1_prot_AWX08662.1_47	Rv0044c	LLM class F420-dependent oxidoreductase	3	4	1	3	2	2	56201000	61276000	0	62593000	28860000	58306000	-0.350264	0.654836
lcl|CP030093.1_prot_AWX08663.1_49	Rv0046c	inositol-3-phosphate synthase	5	9	3	9	10	3	42884000	338930000	52292000	344580000	299820000	51174000	-0.680157	0.548883
lcl|CP030093.1_prot_AWX08665.1_51	Rv0048c	DUF1707 domain-containing protein	1	4	3	5	4	1	0	77055000	0	53242000	75982000	0	-0.745914	0.63747
lcl|CP030093.1_prot_AWX08666.1_53	Rv0050	penicillin-binding protein	4	7	1	6	2	0	56785000	43898000	0	46312000	23910000	0	0.519825	0.665286
lcl|CP030093.1_prot_AWX08669.1_56	Rv0053	30S ribosomal protein S6	1	5	5	5	5	2	0	136410000	4340000000	538990000	1539500000	26204000	1.08873	0.624285
lcl|CP030093.1_prot_AWX08670.1_57	Rv0054	single-stranded DNA-binding protein	5	6	6	6	6	6	403730000	3580400000	6911800000	2811600000	1534000000	9921300000	-0.388883	0.744348
lcl|CP030093.1_prot_AWX08671.1_58	Rv0055	30S ribosomal protein S18	6	5	6	6	6	6	142380000	379610000	2766600000	401160000	703830000	763700000	0.815442	0.605482
lcl|CP030093.1_prot_AWX08672.1_59	Rv0056	50S ribosomal protein L9	5	7	8	7	7	8	42802000	958360000	4575200000	555540000	585300000	2180800000	0.747428	0.63922
lcl|CP030093.1_prot_AWX08675.1_63	Rv0060	hypothetical protein	1	3	0	3	2	2	0	26669000	0	28000000	22760000	24333000	-1.49351	0.148179
lcl|CP030093.1_prot_AWX08677.1_66	Rv0062	cellulase CelA	1	3	3	3	3	1	0	34431000	43446000	49585000	27364000	0	0.0172947	0.988113
lcl|CP030093.1_prot_AWX08682.1_71	Rv0065	ribonuclease VapC1	0	2	2	3	2	0	0	37896000	100030000	18266000	47929000	0	1.0591	0.500606
lcl|CP030093.1_prot_AWX08683.1_72	Rv0066c	NADP-dependent isocitrate dehydrogenase	18	17	12	18	19	10	1739600000	1097800000	211580000	1201600000	616890000	368630000	0.479294	0.60134
lcl|CP030093.1_prot_AWX08684.1_73	Rv0067c	TetR/AcrR family transcriptional regulator	0	1	1	1	0	2	0	21628000	0	0	0	0	inf	0.373901
lcl|CP030093.1_prot_AWX08691.1_81	Rv0078	TetR/AcrR family transcriptional regulator	1	2	1	2	1	4	0	111280000	0	96093000	0	246160000	-1.62087	0.393888
lcl|CP030093.1_prot_AWX08694.1_84	Rv0079	hypothetical protein	3	5	4	4	3	4	55597000	64473000	37487000	103160000	28299000	42051000	-0.139145	0.837744
lcl|CP030093.1_prot_AWX12229.1_86	Rv0081	transcriptional regulator	2	4	6	4	5	2	43275000	37622000	337750000	36690000	150520000	27824000	0.961169	0.559279
lcl|CP030093.1_prot_AWX08701.1_93	Rv0088	hypothetical protein	3	10	10	10	9	11	38919000	817370000	2506700000	445080000	374170000	4118700000	-0.554168	0.733027
lcl|CP030093.1_prot_AWX08718.1_114	Rv0107c	cation-transporting ATPase I	4	5	0	3	0	1	271360000	60912000	0	84474000	0	0	1.97579	0.395642
lcl|CP030093.1_prot_AWX08728.1_128	Rv0120c	elongation factor G-like protein	6	14	5	10	13	5	175020000	259640000	82857000	242850000	99985000	58444000	0.367001	0.635568
lcl|CP030093.1_prot_AWX12236.1_131	Rv0123	DNA-binding protein	1	2	1	2	0	1	0	13878000	37370000	0	0	65099000	-0.34514	0.858482
lcl|CP030093.1_prot_AWX08733.1_134	Rv0126	trehalose synthase/amylase TreS	2	6	1	4	4	0	36961000	89800000	0	119670000	83115000	0	-0.67784	0.595201
lcl|CP030093.1_prot_AWX08734.1_136	Rv0127	maltokinase	8	13	5	12	16	4	133230000	288500000	85567000	248750000	841420000	60562000	-1.18165	0.427507
lcl|CP030093.1_prot_AWX08736.1_138	Rv0129c	diacylglycerol acyltransferase	3	7	3	7	4	3	134330000	892780000	65077000	950060000	128700000	109060000	-0.121096	0.937749
lcl|CP030093.1_prot_AWX08741.1_144	Rv0135c	TetR/AcrR family transcriptional regulator	0	2	0	3	1	5	0	0	0	19309000	0	75733000	-inf	0.235666
lcl|CP030093.1_prot_AWX08750.1_153	Rv0144	TetR/AcrR family transcriptional regulator	0	2	1	1	0	2	0	0	0	7343700	0	0	-inf	0.373901
lcl|CP030093.1_prot_AWX08751.1_154	Rv0145	class I SAM-dependent methyltransferase	0	2	0	0	1	0	0	12475000	0	0	0	0	inf	0.373901
lcl|CP030093.1_prot_AWX08752.1_156	Rv0147	aldehyde dehydrogenase family protein	2	1	0	2	4	2	27977000	0	0	23611000	67521000	21822000	-2.01342	0.183104
lcl|CP030093.1_prot_AWX08753.1_157	Rv0148	short-chain type dehydrogenase/reductase	7	11	8	12	10	12	905170000	1109700000	589490000	1136900000	299750000	1923400000	-0.367554	0.63603
lcl|CP030093.1_prot_AWX08758.1_164	Rv0153c	protein-tyrosine-phosphatase	4	9	5	9	6	6	45241000	245400000	102900000	202250000	48802000	201180000	-0.200549	0.815092
lcl|CP030093.1_prot_AWX12239.1_165	Rv0154c	acyl-CoA dehydrogenase	8	11	7	11	13	8	133200000	321930000	116550000	345500000	456860000	160090000	-0.751504	0.297179
lcl|CP030093.1_prot_AWX08760.1_167	Rv0155	Re/Si-specific NAD(P)(+) transhydrogenase subunit alpha	12	13	12	14	14	11	944280000	1843900000	674430000	1605700000	938620000	457750000	0.205902	0.767693
lcl|CP030093.1_prot_AWX08762.1_169	Rv0157	NAD(P)(+) transhydrogenase (Re/Si-specific) subunit beta	4	4	2	4	4	4	795430000	101440000	31868000	149000000	30685000	29408000	2.15113	0.38638
lcl|CP030093.1_prot_AWX08764.1_171	Rv0158	TetR/AcrR family transcriptional regulator	0	1	1	1	1	1	0	12269000	0	0	0	0	inf	0.373901
lcl|CP030093.1_prot_AWX12241.1_176	Rv0163	acyl-CoA thioesterase	0	1	1	1	1	1	0	0	0	0	16919000	0	-inf	0.373901
lcl|CP030093.1_prot_AWX08769.1_178	Rv0164	cyclase	1	3	4	3	3	2	0	301820000	1806600000	197000000	1275100000	0	0.518287	0.772294
lcl|CP030093.1_prot_AWX08775.1_184	Rv0170	virulence factor Mce family protein	8	17	4	16	7	9	101970000	603140000	46904000	713250000	66014000	540390000	-0.811328	0.510439
lcl|CP030093.1_prot_AWX08777.1_186	Rv0172	virulence factor Mce family protein	9	15	7	14	14	4	723630000	1736800000	344620000	1660600000	3169400000	104930000	-0.815003	0.507838
lcl|CP030093.1_prot_AWX08779.1_188	Rv0174	MCE family protein	9	12	3	14	17	2	564050000	742620000	42103000	722730000	1466900000	29423000	-0.718297	0.566716
lcl|CP030093.1_prot_AWX12242.1_189	Rv0175	hypothetical protein	4	5	3	4	3	5	25049000	94182000	25019000	96361000	19657000	277080000	-1.44632	0.356817
lcl|CP030093.1_prot_AWX08781.1_191	Rv0177	Mce associated protein	1	3	3	1	1	2	0	61985000	239750000	0	0	90033000	1.74476	0.416047
lcl|CP030093.1_prot_AWX08782.1_192	Rv0178	Mce associated membrane protein	4	5	2	6	2	4	54747000	73287000	45753000	56694000	31617000	80018000	0.0460364	0.915764
lcl|CP030093.1_prot_AWX08784.1_194	Rv0180c	YhgE/Pip domain-containing protein	6	6	5	6	5	4	123880000	107530000	142600000	120640000	89393000	79797000	0.36787	0.153524
lcl|CP030093.1_prot_AWX08786.1_197	Rv0183	lysophospholipase	3	9	8	10	8	4	69634000	288500000	143320000	299450000	106820000	152090000	-0.155078	0.837513
lcl|CP030093.1_prot_AWX08787.1_198	Rv0184	DUF2786 domain-containing protein	1	1	1	1	0	1	0	9863900	0	0	0	0	inf	0.373901
lcl|CP030093.1_prot_AWX08789.1_200	Rv0186	beta-glucosidase	2	2	1	2	1	0	18316000	11721000	0	19902000	0	0	0.593827	0.712163
lcl|CP030093.1_prot_AWX08791.1_202	Rv0187	O-methyltransferase	1	2	1	2	0	3	0	40319000	0	21986000	0	153780000	-2.12412	0.416424
lcl|CP030093.1_prot_AWX08793.1_204	Rv0189c	dihydroxy-acid dehydratase	4	4	6	8	9	6	60583000	210650000	434440000	169260000	396460000	74853000	0.139637	0.887969
lcl|CP030093.1_prot_AWX08794.1_205	Rv0190	CopY family transcriptional regulator	3	4	5	5	5	4	50871000	780300000	3885200000	746140000	827690000	265270000	1.35868	0.464954
lcl|CP030093.1_prot_AWX08801.1_213	Rv0198c	zinc metalloprotease	8	10	3	11	10	4	111970000	124610000	28626000	99151000	76040000	47252000	0.253678	0.693593
lcl|CP030093.1_prot_AWX08802.1_214	Rv0199	hypothetical protein	1	2	1	2	0	4	0	39161000	0	29656000	0	217370000	-2.65717	0.373944
lcl|CP030093.1_prot_AWX08804.1_216	Rv0201c	XRE family transcriptional regulator	0	2	1	2	1	1	0	23237000	0	46804000	0	0	-1.01021	0.675357
lcl|CP030093.1_prot_AWX08805.1_217	Rv0202c	#N/A	1	0	0	0	0	0	95583000	0	0	0	0	0	inf	0.373901
lcl|CP030093.1_prot_AWX08809.1_221	Rv0206c	trehalose monomycolate RND transporter MmpL3	6	1	2	4	0	0	404180000	0	0	70727000	0	0	2.51466	0.46201
lcl|CP030093.1_prot_AWX08810.1_222	Rv0207c	NYN domain-containing protein	0	2	0	3	0	0	0	28298000	0	0	0	0	inf	0.373901
lcl|CP030093.1_prot_AWX08813.1_226	Rv0211	phosphoenolpyruvate carboxykinase	14	16	4	16	18	6	378700000	399770000	106610000	416810000	586890000	146670000	-0.378218	0.608144
lcl|CP030093.1_prot_AWX08817.1_231	Rv0216	acyl dehydratase	1	6	0	8	0	2	0	98598000	0	93335000	0	33470000	-0.362981	0.836597
lcl|CP030093.1_prot_AWX08823.1_237	Rv0222	enoyl-CoA hydratase	0	7	2	8	3	1	0	125870000	103400000	132480000	110480000	0	-0.0836712	0.939412
lcl|CP030093.1_prot_AWX08824.1_238	Rv0223c	aldehyde dehydrogenase	0	2	0	2	3	1	0	52323000	0	40964000	193000000	0	-2.16077	0.378823
lcl|CP030093.1_prot_AWX12247.1_242	Rv0227c	DUF3068 domain-containing protein	6	8	1	8	9	2	211950000	193890000	0	176730000	451180000	69334000	-0.780753	0.503827
lcl|CP030093.1_prot_AWX08829.1_244	Rv0229c	ribonuclease VapC49	0	0	2	0	1	1	0	0	144710000	0	0	0	inf	0.373901
lcl|CP030093.1_prot_AWX08831.1_246	Rv0230c	phosphotriesterase family protein	2	5	3	7	5	3	70808000	142310000	79354000	121130000	60503000	61013000	0.269445	0.611847
lcl|CP030093.1_prot_AWX08832.1_247	Rv0231	acyl-CoA dehydrogenase	2	8	4	8	12	2	60563000	97007000	63856000	67352000	319120000	69444000	-1.04194	0.40672
lcl|CP030093.1_prot_AWX08834.1_249	Rv0233	R2-like ligand-binding oxidase	1	4	0	3	0	0	0	29124000	0	46522000	0	0	-0.675705	0.767112
lcl|CP030093.1_prot_AWX08835.1_250	Rv0234c	NADP-dependent succinic semialdehyde dehydrogenase	12	15	6	15	17	9	594750000	706720000	1552700000	715270000	1844400000	389170000	-0.0470763	0.955763
lcl|CP030093.1_prot_AWX08839.1_254	Rv0237	glycoside hydrolase family 3 protein	3	13	3	13	12	4	49758000	665990000	182070000	673710000	483020000	67185000	-0.447008	0.696406
lcl|CP030093.1_prot_AWX08840.1_255	Rv0238	TetR/AcrR family transcriptional regulator	0	1	2	1	1	2	0	0	88518000	0	0	249390000	-1.49436	0.576074
lcl|CP030093.1_prot_AWX08843.1_258	Rv0241c	dehydratase	0	2	2	2	1	1	0	50488000	15809000	51073000	0	0	0.376383	0.833559
lcl|CP030093.1_prot_AWX08844.1_259	Rv0242c	3-oxoacyl-ACP reductase	15	25	16	22	24	17	863210000	3796300000	738270000	3584000000	4470900000	718880000	-0.700832	0.497534
lcl|CP030093.1_prot_AWX08845.1_260	Rv0243	acetyl-CoA C-acetyltransferase	13	18	9	18	17	14	761410000	4027200000	2415000000	2830900000	6983000000	1481800000	-0.648982	0.513552
lcl|CP030093.1_prot_AWX08846.1_261	Rv0244c	acyl-CoA dehydrogenase FadE5	8	7	5	9	10	2	163560000	209640000	68848000	134550000	304810000	117010000	-0.331842	0.628466
lcl|CP030093.1_prot_AWX08849.1_264	Rv0247c	succinate dehydrogenase/fumarate reductase iron-sulfur subunit	6	7	7	8	8	4	121080000	169590000	81280000	161870000	76942000	74120000	0.24926	0.636131
lcl|CP030093.1_prot_AWX08850.1_265	Rv0248c	fumarate reductase/succinate dehydrogenase flavoprotein subunit	20	23	11	22	24	9	1168500000	1296100000	313340000	1405600000	937040000	322410000	0.0598528	0.935948
lcl|CP030093.1_prot_AWX08852.1_267	Rv0250c	hypothetical protein	4	6	6	8	7	7	66930000	752800000	1013400000	399330000	223500000	606230000	0.576754	0.542901
lcl|CP030093.1_prot_AWX08853.1_268	Rv0251c	Hsp20/alpha crystallin family protein	3	7	7	6	7	6	38901000	331960000	2909800000	280090000	852820000	413080000	1.08546	0.567125
lcl|CP030093.1_prot_AWX08866.1_283	Rv0265c	ABC transporter substrate-binding protein	2	8	2	9	4	2	26959000	111200000	20502000	216280000	33719000	17158000	-0.75174	0.633429
lcl|CP030093.1_prot_AWX08871.1_288	Rv0270	acyl-CoA synthetase	18	18	14	17	19	11	1273100000	618810000	1168500000	701060000	670550000	541370000	0.677903	0.140851
lcl|CP030093.1_prot_AWX08872.1_289	Rv0271c	acyl-CoA dehydrogenase	6	8	2	10	4	1	83544000	54019000	11724000	53103000	41948000	0	0.651315	0.530741
lcl|CP030093.1_prot_AWX08873.1_290	Rv0272c	alpha/beta hydrolase	2	2	0	2	3	1	9327800	18285000	0	11742000	36821000	0	-0.81452	0.594017
lcl|CP030093.1_prot_AWX12450.1_2074	Rv0276	YggS family pyridoxal phosphate-dependent enzyme	1	4	3	2	2	1	0	26307000	26021000	26435000	14770000	0	0.344764	0.765258
lcl|CP030093.1_prot_AWX08882.1_299	Rv0280	PPE family protein	1	1	1	1	1	1	0	0	19670000	0	0	0	inf	0.373901
lcl|CP030093.1_prot_AWX08883.1_300	Rv0281	SAM-dependent methyltransferase	4	8	3	11	4	3	77597000	298290000	37072000	329980000	58014000	27956000	-0.0104116	0.994054
lcl|CP030093.1_prot_AWX08884.1_301	Rv0282	type VII secretion system ESX-3 AAA family ATPase EccA3	16	20	7	18	16	8	511160000	486860000	95695000	539520000	247730000	167900000	0.195438	0.805654
lcl|CP030093.1_prot_AWX08885.1_302	Rv0283	type VII secretion system ESX-3 subunit EccB3	4	6	1	7	8	1	175230000	130510000	0	132600000	268310000	0	-0.390973	0.751735
lcl|CP030093.1_prot_AWX08886.1_303	Rv0284	type VII secretion system ESX-3 FtsK/SpoIIIE family ATPase EccC3	16	19	13	17	16	13	767530000	482810000	750070000	462820000	571610000	693250000	0.21146	0.468603
lcl|CP030093.1_prot_AWX08892.1_309	Rv0290	type VII secretion system ESX-3 subunit EccD3	4	1	0	3	1	0	485840000	0	0	44856000	0	0	3.43711	0.417198
lcl|CP030093.1_prot_AWX08893.1_310	Rv0291	type VII secretion system ESX-3 serine protease mycosin MycP3	0	3	0	4	4	1	0	19298000	0	14386000	180230000	0	-3.33411	0.372028
lcl|CP030093.1_prot_AWX08894.1_311	Rv0292	type VII secretion system ESX-3 subunit EccE3	3	3	0	3	3	2	108940000	70174000	0	66985000	44475000	57980000	0.0801036	0.925839
lcl|CP030093.1_prot_AWX08896.1_314	Rv0295c	sulfotransferase	0	5	2	4	2	2	0	63198000	47265000	52226000	21130000	36471000	0.00833044	0.992426
lcl|CP030093.1_prot_AWX12251.1_315	Rv0296c	sulfatase	0	10	1	7	11	1	0	110910000	0	105360000	580470000	0	-2.62846	0.352528
lcl|CP030093.1_prot_AWX12252.1_320	Rv0301	ribonuclease VapC2	1	1	3	3	3	1	0	44641000	195110000	30447000	88896000	0	1.00642	0.567639
lcl|CP030093.1_prot_AWX08911.1_331	Rv0313	hypothetical protein	0	2	2	0	1	0	0	27012000	92590000	0	0	0	inf	0.220604
lcl|CP030093.1_prot_AWX08913.1_333	Rv0315	1,3-beta-glucanase	1	1	1	3	2	1	0	0	0	39267000	15535000	0	-inf	0.18486
lcl|CP030093.1_prot_AWX08915.1_337	Rv0319	pyroglutamyl-peptidase I	0	2	0	2	0	4	0	0	0	26587000	0	91963000	-inf	0.221639
lcl|CP030093.1_prot_AWX08917.1_339	Rv0321	dCTP deaminase	1	2	5	3	5	5	0	78340000	908720000	150910000	32810000	1411700000	-0.692727	0.720688
lcl|CP030093.1_prot_AWX08920.1_342	Rv0324	ArsR family transcriptional regulator	1	2	0	2	1	1	0	17692000	0	0	0	0	inf	0.373901
lcl|CP030093.1_prot_AWX08923.1_345	Rv0328	TetR/AcrR family transcriptional regulator	1	3	3	3	3	3	0	51281000	172230000	54659000	51120000	111900000	0.0381436	0.973364
lcl|CP030093.1_prot_AWX08926.1_348	Rv0331	NAD(P)/FAD-dependent oxidoreductase	2	3	3	6	5	0	28034000	57827000	51111000	62688000	52488000	0	0.250041	0.751464
lcl|CP030093.1_prot_AWX08927.1_349	Rv0332	maleylpyruvate isomerase family mycothiol-dependent enzyme	0	3	0	2	1	0	0	33617000	0	36106000	0	0	-0.103048	0.96218
lcl|CP030093.1_prot_AWX12255.1_350	Rv0333	nuclear transport factor 2 family protein	0	3	3	2	3	1	0	38555000	312560000	50663000	112030000	0	1.10979	0.577023
lcl|CP030093.1_prot_AWX08932.1_356	Rv0338c	4Fe-4S dicluster domain-containing protein	11	10	4	8	7	5	1953300000	355850000	164710000	401420000	607620000	212820000	1.01768	0.510491
lcl|CP030093.1_prot_AWX08933.1_357	Rv0339c	LuxR family transcriptional regulator	1	1	0	1	1	0	41550000	132580000	0	0	0	0	inf	0.212333
lcl|CP030093.1_prot_AWX12256.1_359	Rv0341	isoniazid-induced protein IniB	2	2	1	2	2	1	644710000	703070000	0	624350000	535440000	0	0.216721	0.843693
lcl|CP030093.1_prot_AWX12257.1_360	Rv0342	isoniazid-induced protein IniA	5	5	1	7	8	1	108820000	145520000	0	173090000	136630000	0	-0.284206	0.800725
lcl|CP030093.1_prot_AWX08935.1_361	Rv0343	isoniazid-induced protein IniC	1	2	0	2	2	0	0	20441000	0	0	46525000	0	-1.18654	0.634799
lcl|CP030093.1_prot_AWX08938.1_365	Rv0347	TIGR04255 family protein	0	4	0	5	1	0	0	31022000	0	27487000	0	0	0.174542	0.93613
lcl|CP030093.1_prot_AWX08939.1_366	Rv0348	transcriptional regulator	0	1	1	2	0	2	0	0	0	25540000	0	129900000	-inf	0.262203
lcl|CP030093.1_prot_AWX08941.1_368	Rv0350	molecular chaperone DnaK	53	58	45	57	55	47	20436000000	59382000000	8482400000	52277000000	49671000000	5681800000	-0.285586	0.779894
lcl|CP030093.1_prot_AWX08942.1_369	Rv0351	nucleotide exchange factor GrpE	5	13	2	14	10	6	198030000	4762200000	1101000000	4159600000	569910000	278500000	0.275373	0.860374
lcl|CP030093.1_prot_AWX08943.1_370	Rv0352	molecular chaperone DnaJ	15	19	13	19	20	12	1295100000	2270200000	752170000	2237100000	1663800000	877800000	-0.146432	0.808441
lcl|CP030093.1_prot_AWX08946.1_374	Rv0356c	PaaI family thioesterase	0	1	0	1	0	2	0	19601000	0	0	0	0	inf	0.373901
lcl|CP030093.1_prot_AWX08947.1_375	Rv0357c	adenylosuccinate synthetase	3	7	3	7	9	3	235750000	147390000	47800000	287500000	972540000	0	-1.54791	0.399736
lcl|CP030093.1_prot_AWX08950.1_378	Rv0360c	DUF3151 domain-containing protein	0	2	3	3	2	4	0	49656000	122230000	46978000	52899000	218300000	-0.888378	0.503578
lcl|CP030093.1_prot_AWX08951.1_379	Rv0361	hypothetical protein	1	7	5	6	4	6	0	34443000	447920000	56746000	143090000	268540000	0.0424521	0.97766
lcl|CP030093.1_prot_AWX08953.1_381	Rv0363c	class II fructose-bisphosphate aldolase	10	18	14	17	15	14	435080000	1988300000	1240600000	1744500000	960080000	370300000	0.252882	0.759727
lcl|CP030093.1_prot_AWX08967.1_397	Rv0379	calcium dodecin	5	6	6	6	6	5	219990000	3000100000	21557000000	2719400000	9714600000	72453000	0.986334	0.604631
lcl|CP030093.1_prot_AWX08969.1_400	Rv0382c	orotate phosphoribosyltransferase	1	4	2	3	0	3	0	68941000	44521000	61843000	0	158230000	-0.955773	0.518603
lcl|CP030093.1_prot_AWX08970.1_401	Rv0383c	hypothetical protein	3	2	0	2	1	2	69730000	35667000	0	57462000	0	26971000	0.319955	0.802076
lcl|CP030093.1_prot_AWX12262.1_402	Rv0384c	chaperone protein ClpB	49	59	29	57	49	39	6088600000	8968100000	2050200000	8795600000	2610200000	2081100000	0.34302	0.702965
lcl|CP030093.1_prot_AWX08974.1_406	Rv0389	phosphoribosylglycinamide formyltransferase 2	1	3	1	2	4	0	0	39299000	0	30665000	68853000	0	-1.34046	0.44715
lcl|CP030093.1_prot_AWX08975.1_407	Rv0390	rhodanese-like domain-containing protein	0	3	3	3	3	0	0	25185000	44312000	25492000	43902000	0	0.00213977	0.998575
lcl|CP030093.1_prot_AWX08976.1_408	Rv0391	O-succinylhomoserine sulfhydrylase	4	12	3	9	10	1	43078000	262890000	27413000	174500000	301980000	0	-0.515244	0.701826
lcl|CP030093.1_prot_AWX08979.1_411	Rv0394c	hypothetical protein	1	2	2	3	1	2	0	54046000	21258000	27974000	0	48213000	-0.0168183	0.989506
lcl|CP030093.1_prot_AWX08985.1_419	Rv0400c	acyl-CoA dehydrogenase	2	4	2	6	7	2	30794000	51389000	18113000	76314000	63675000	37345000	-0.822205	0.162624
lcl|CP030093.1_prot_AWX08991.1_425	Rv0406c	MBL fold metallo-hydrolase	0	4	0	4	1	3	0	28941000	0	62308000	0	41979000	-1.84937	0.292302
lcl|CP030093.1_prot_AWX08992.1_426	Rv0407	glucose-6-phosphate dehydrogenase (coenzyme-F420)	7	10	4	10	7	6	128910000	435020000	260430000	342010000	74475000	115720000	0.631292	0.467931
lcl|CP030093.1_prot_AWX08993.1_427	Rv0408	phosphate acetyltransferase	4	3	2	2	2	2	40620000	28964000	0	0	0	0	inf	0.127156
lcl|CP030093.1_prot_AWX12265.1_429	Rv0410c	serine/threonine protein kinase	9	12	3	10	9	1	149980000	211860000	24505000	200640000	111910000	0	0.305803	0.773944
lcl|CP030093.1_prot_AWX08995.1_430	Rv0411c	ABC transporter substrate-binding protein	2	3	2	4	4	2	53663000	54161000	0	76544000	140390000	58828000	-1.35475	0.14134
lcl|CP030093.1_prot_AWX08996.1_431	Rv0412c	hypothetical protein	3	4	3	4	4	4	44383000	54260000	29678000	53459000	51565000	54095000	-0.310349	0.226101
lcl|CP030093.1_prot_AWX08998.1_433	Rv0414c	thiamine phosphate synthase	0	2	1	1	1	0	0	15200000	0	0	0	0	inf	0.373901
lcl|CP030093.1_prot_AWX09003.1_438	Rv0418	lipoprotein aminopeptidase LpqL	7	15	5	18	19	4	98715000	488940000	55851000	498070000	1369800000	30962000	-1.56109	0.371199
lcl|CP030093.1_prot_AWX12267.1_443	Rv0423c	phosphomethylpyrimidine synthase	6	7	2	8	8	4	104390000	94069000	80811000	93143000	225040000	51160000	-0.403301	0.600182
lcl|CP030093.1_prot_AWX09010.1_448	Rv0428c	GNAT family N-acetyltransferase	0	2	0	3	0	0	0	23532000	0	22150000	0	0	0.0873172	0.967939
lcl|CP030093.1_prot_AWX09011.1_449	Rv0429c	peptide deformylase	1	2	0	2	0	2	0	34666000	0	49769000	0	185140000	-2.76051	0.302975
lcl|CP030093.1_prot_AWX09013.1_451	Rv0431	LytR family transcriptional regulator	3	6	5	5	5	6	43377000	884930000	253260000	835160000	108970000	4057700000	-2.08175	0.362323
lcl|CP030093.1_prot_AWX09014.1_452	Rv0432	superoxide dismutase [Cu-Zn	1	3	2	3	1	3	0	174570000	125420000	142170000	0	750770000	-1.57365	0.449509
lcl|CP030093.1_prot_AWX12269.1_453	Rv0433	glutamate--cysteine ligase	2	2	1	2	2	0	14094000	22171000	0	25575000	17813000	0	-0.258718	0.823365
lcl|CP030093.1_prot_AWX09015.1_454	Rv0434	ATP-dependent protease	0	1	0	1	0	1	0	0	0	0	0	32771000	-inf	0.373901
lcl|CP030093.1_prot_AWX09016.1_455	Rv0435c	AAA family ATPase	4	0	1	2	2	1	264130000	0	0	0	138140000	0	0.935117	0.69426
lcl|CP030093.1_prot_AWX09019.1_459	Rv0439c	SDR family NAD(P)-dependent oxidoreductase	1	1	1	0	0	1	0	27685000	27233000	0	0	26152000	1.07036	0.490357
lcl|CP030093.1_prot_AWX09020.1_460	Rv0440	molecular chaperone GroEL	53	50	43	53	54	40	111420000000	78828000000	31572000000	68943000000	61236000000	16635000000	0.5954	0.427473
lcl|CP030093.1_prot_AWX09023.1_463	Rv0443	DinB family protein	0	1	2	2	0	1	0	0	46824000	30602000	0	0	0.613622	0.786226
lcl|CP030093.1_prot_AWX09024.1_464	Rv0444c	anti-sigma-K factor RskA	2	5	4	5	4	3	34635000	163330000	88887000	127890000	60176000	88267000	0.0538987	0.937712
lcl|CP030093.1_prot_AWX09025.1_465	Rv0445c	ECF RNA polymerase sigma factor SigK	3	6	8	8	7	9	60530000	275380000	862340000	274190000	255130000	1966000000	-1.0583	0.521245
lcl|CP030093.1_prot_AWX09028.1_470	Rv0450c	siderophore RND transporter MmpL4	7	5	2	5	0	2	1538600000	53664000	15193000	51788000	0	28234000	4.32824	0.367609
lcl|CP030093.1_prot_AWX09029.1_471	Rv0451c	hypothetical protein	0	0	1	0	1	1	0	0	0	0	0	167910000	-inf	0.373901
lcl|CP030093.1_prot_AWX09033.1_476	Rv0455c	DUF5078 domain-containing protein	0	3	3	3	3	1	0	55695000	173210000	70705000	110200000	0	0.339517	0.804103
lcl|CP030093.1_prot_AWX09037.1_481	Rv0458	aldehyde dehydrogenase family protein	1	3	0	4	5	2	0	21181000	0	29361000	91271000	18741000	-2.71811	0.171666
lcl|CP030093.1_prot_AWX09039.1_485	Rv0462	dihydrolipoyl dehydrogenase	16	21	10	22	25	7	1881100000	2196300000	440810000	2227100000	6379300000	296870000	-0.978584	0.47899
lcl|CP030093.1_prot_AWX09041.1_487	Rv0464c	carboxymuconolactone decarboxylase family protein	1	2	1	2	0	1	0	23018000	0	13820000	0	0	0.736005	0.74915
lcl|CP030093.1_prot_AWX09043.1_489	Rv0466	acyl-[acyl-carrier-protein	2	8	3	8	4	3	76406000	215600000	44727000	205730000	38793000	38956000	0.248363	0.827826
lcl|CP030093.1_prot_AWX09044.1_490	Rv0467	isocitrate lyase	4	6	2	4	8	3	42133000	133870000	68518000	112970000	277550000	93718000	-0.985758	0.28244
lcl|CP030093.1_prot_AWX09045.1_491	Rv0468	3-hydroxybutyryl-CoA dehydrogenase	2	10	9	12	9	9	194940000	611490000	661590000	844700000	234910000	340930000	0.0474322	0.95044
lcl|CP030093.1_prot_AWX09046.1_492	Rv0469	SAM-dependent methyltransferase	4	9	4	8	3	2	36717000	75375000	65154000	100980000	37508000	10862000	0.247056	0.765493
lcl|CP030093.1_prot_AWX09047.1_493	Rv0470c	cyclopropane mycolic acid synthase	4	6	4	7	5	3	31074000	115680000	55626000	138920000	53782000	37934000	-0.188551	0.826191
lcl|CP030093.1_prot_AWX12277.1_497	Rv0473	DUF445 domain-containing protein	0	2	0	2	2	1	0	22788000	0	20816000	24298000	0	-0.985301	0.526312
lcl|CP030093.1_prot_AWX09051.1_498	Rv0474	transcriptional regulator	1	5	5	5	5	5	0	129580000	329330000	112080000	91584000	135700000	0.435378	0.701203
lcl|CP030093.1_prot_AWX09052.1_499	Rv0475	heparin-binding hemagglutinin	12	17	18	18	18	17	725040000	7893400000	25329000000	6544000000	6685600000	29202000000	-0.321836	0.800828
lcl|CP030093.1_prot_AWX09055.1_502	Rv0478	2-deoxyribose-5-phosphate aldolase	1	7	0	7	0	9	0	59305000	0	75178000	0	471240000	-3.20378	0.332769
lcl|CP030093.1_prot_AWX09057.1_504	Rv0480c	amidohydrolase	1	1	2	2	2	1	0	0	14243000	18602000	15796000	0	-1.27207	0.420301
lcl|CP030093.1_prot_AWX09061.1_508	Rv0484c	short-chain type oxidoreductase	1	4	3	4	1	2	0	36524000	22272000	45172000	0	43532000	-0.593281	0.613245
lcl|CP030093.1_prot_AWX09064.1_511	Rv0487	YbjN domain-containing protein	0	2	2	1	0	1	0	0	23659000	0	0	0	inf	0.373901
lcl|CP030093.1_prot_AWX09065.1_513	Rv0489	2,3-bisphosphoglycerate-dependent phosphoglycerate mutase	2	10	2	13	7	2	34229000	290450000	52496000	289530000	42996000	12939000	0.126694	0.934245
lcl|CP030093.1_prot_AWX12279.1_515	Rv0491	DNA-binding response regulator	0	5	2	5	1	3	0	170160000	68539000	134930000	0	293780000	-0.84481	0.554229
lcl|CP030093.1_prot_AWX09071.1_520	Rv0495c	hypothetical protein	0	1	1	2	2	2	0	0	0	14902000	11992000	12505000	-inf	0.000126508
lcl|CP030093.1_prot_AWX09072.1_522	Rv0497	hypothetical protein	1	1	1	1	0	1	23772000	0	28425000	0	0	116360000	-1.15656	0.619277
lcl|CP030093.1_prot_AWX09073.1_523	Rv0498	sugar phosphate isomerase/epimerase	1	2	2	1	0	0	0	28875000	75485000	0	0	0	inf	0.18883
lcl|CP030093.1_prot_AWX09075.1_525	Rv0500	pyrroline-5-carboxylate reductase	4	7	3	8	6	3	380600000	660300000	166430000	856610000	226730000	79609000	0.0540322	0.960099
lcl|CP030093.1_prot_AWX09080.1_530	Rv0503c	cyclopropane mycolic acid synthase	9	14	9	13	8	6	146320000	411090000	236890000	326990000	127950000	210230000	0.255961	0.67957
lcl|CP030093.1_prot_AWX09081.1_531	Rv0504c	hypothetical protein	1	4	5	5	2	5	0	197660000	265180000	169660000	139160000	1203300000	-1.70799	0.384707
lcl|CP030093.1_prot_AWX09082.1_532	Rv0505c	HAD-IB family hydrolase	0	5	3	4	4	4	0	126730000	38867000	138070000	36629000	85418000	-0.651484	0.543985
lcl|CP030093.1_prot_AWX09087.1_537	Rv0510	hydroxymethylbilane synthase	1	8	3	8	3	1	0	82385000	105440000	125690000	32263000	0	0.249894	0.850222
lcl|CP030093.1_prot_AWX12281.1_538	Rv0511	bifunctional uroporphyrinogen-III C-methyltransferase/uroporphyrinogen-III synthase	10	11	7	12	12	2	180450000	198810000	134400000	223740000	241200000	0	0.143769	0.84901
lcl|CP030093.1_prot_AWX09088.1_539	Rv0512	delta-aminolevulinic acid dehydratase	1	5	2	7	3	1	0	86460000	0	104040000	126240000	0	-1.41328	0.378196
lcl|CP030093.1_prot_AWX09089.1_540	Rv0513	DUF3093 domain-containing protein	0	0	1	0	0	1	0	0	0	0	0	19771000	-inf	0.373901
lcl|CP030093.1_prot_AWX12282.1_551	Rv0523c	nitroreductase family deazaflavin-dependent oxidoreductase	1	3	5	5	3	5	0	91553000	465880000	57818000	40815000	396410000	0.171245	0.915284
lcl|CP030093.1_prot_AWX09100.1_552	Rv0524	glutamate-1-semialdehyde 2,1-aminomutase	6	9	5	9	11	7	335970000	352150000	263840000	384270000	1010200000	258990000	-0.796515	0.374088
lcl|CP030093.1_prot_AWX09101.1_553	Rv0525	histidine phosphatase family protein	1	10	7	11	7	11	0	299260000	99852000	223220000	54781000	2184200000	-2.62508	0.374778
lcl|CP030093.1_prot_AWX09104.1_558	Rv0530	MinD/ParA family protein	4	10	7	9	10	9	201140000	236410000	359510000	253920000	443510000	244300000	-0.240625	0.582278
lcl|CP030093.1_prot_AWX09109.1_563	Rv0533c	3-oxoacyl-ACP synthase III	2	2	0	3	1	1	45765000	76662000	0	63987000	0	0	0.936071	0.56186
lcl|CP030093.1_prot_AWX09121.1_576	Rv0546c	VOC family protein	1	5	6	4	5	0	0	72303000	644170000	127180000	282340000	0	0.806978	0.665357
lcl|CP030093.1_prot_AWX09122.1_577	Rv0547c	short chain dehydrogenase	2	7	7	8	6	7	0	261360000	57054000	281750000	39564000	661090000	-1.62541	0.32518
lcl|CP030093.1_prot_AWX09123.1_578	Rv0548c	1,4-dihydroxy-2-naphthoyl-CoA synthase	4	11	9	12	10	6	50618000	614940000	946220000	620920000	316250000	2228700000	-0.973949	0.469021
lcl|CP030093.1_prot_AWX09129.1_584	Rv0554	bromoperoxidase	1	3	1	2	1	1	0	50309000	0	58881000	0	0	-0.226986	0.917199
lcl|CP030093.1_prot_AWX09134.1_589	Rv0559c	DUF732 domain-containing protein	4	3	4	3	3	0	50167000	202590000	637650000	173250000	265250000	0	1.02189	0.477477
lcl|CP030093.1_prot_AWX09137.1_592	Rv0562	polyprenyl synthetase family protein	3	13	9	13	12	7	41178000	455730000	177220000	420290000	124910000	316420000	-0.354029	0.697502
lcl|CP030093.1_prot_AWX09138.1_593	Rv0563	protease HtpX	2	2	2	4	2	5	27385000	24292000	21355000	49281000	0	401070000	-2.62445	0.37567
lcl|CP030093.1_prot_AWX12286.1_594	Rv0564c	glycerol-3-phosphate dehydrogenase (NAD(P)(+))	1	2	1	1	0	0	0	23793000	0	15089000	0	0	0.65704	0.772793
lcl|CP030093.1_prot_AWX09140.1_596	Rv0566c	YajQ family cyclic di-GMP-binding protein	2	7	7	7	1	7	87528000	232040000	694550000	209430000	0	1522400000	-0.772072	0.663657
lcl|CP030093.1_prot_AWX09142.1_599	Rv0569	DUF1918 domain-containing protein	0	3	4	3	4	1	0	141000000	1349100000	57058000	536060000	0	1.32902	0.551675
lcl|CP030093.1_prot_AWX09143.1_600	Rv0570	adenosylcobalamin-dependent ribonucleoside-diphosphate reductase	12	4	1	11	10	2	116450000	156560000	0	72663000	62924000	25416000	0.761866	0.489463
lcl|CP030093.1_prot_AWX09145.1_602	Rv0571c	phosphoribosyltransferase	3	8	2	8	8	1	0	68625000	0	78849000	149470000	0	-1.73424	0.337153
lcl|CP030093.1_prot_AWX12289.1_609	Rv0577	VOC family protein	1	4	2	4	2	1	0	212980000	33536000	106330000	33268000	0	0.820403	0.651801
lcl|CP030093.1_prot_AWX12291.1_613	Rv0580c	hypothetical protein	2	9	10	10	9	10	46280000	496040000	2271500000	428810000	45799000	2865500000	-0.247365	0.882506
lcl|CP030093.1_prot_AWX09155.1_616	Rv0583c	hypothetical protein	2	3	0	3	3	0	48323000	252240000	0	330950000	34310000	0	-0.281256	0.876699
lcl|CP030093.1_prot_AWX09158.1_619	Rv0586	transcriptional regulator	2	6	3	5	3	1	117860000	63980000	59958000	161340000	50956000	0	0.187725	0.856891
lcl|CP030093.1_prot_AWX09164.1_625	Rv0592	virulence factor Mce family protein	0	0	0	1	1	0	0	0	0	0	216960000	0	-inf	0.373901
lcl|CP030093.1_prot_AWX12293.1_628	Rv0595c	toxin VapC4	0	0	1	0	1	0	0	0	57002000	0	0	0	inf	0.373901
lcl|CP030093.1_prot_AWX09168.1_631	Rv0598c	ribonuclease VapC27	0	3	3	2	3	2	0	47957000	297230000	56690000	120340000	69908000	0.483229	0.745487
lcl|CP030093.1_prot_AWX09173.1_637	Rv0604	DUF1259 domain-containing protein	1	3	3	3	1	1	0	96861000	94927000	147160000	0	0	0.382127	0.81197
lcl|CP030093.1_prot_AWX12643.1_3598	Rv0613c	hypothetical protein	17	19	3	19	11	7	285160000	327180000	33129000	375400000	121360000	56612000	0.222098	0.829746
lcl|CP030093.1_prot_AWX11672.1_3577	Rv0632c	crotonase/enoyl-CoA hydratase family protein	9	11	10	14	10	16	375170000	3264500000	815850000	3189000000	232470000	20547000000	-2.42747	0.366954
lcl|CP030093.1_prot_AWX11671.1_3576	Rv0633c	hypothetical protein	2	4	0	4	2	2	24305000	65526000	0	46174000	14460000	39676000	-0.15918	0.878432
lcl|CP030093.1_prot_AWX11669.1_3574	Rv0634A	type II toxin-antitoxin system VapB family antitoxin	0	2	1	1	1	0	0	0	95247000	0	0	0	inf	0.373901
lcl|CP030093.1_prot_AWX11668.1_3573	Rv0634B	50S ribosomal protein L33	3	2	3	3	3	2	326400000	80386000	228970000	149580000	100900000	42422000	1.11806	0.216484
lcl|CP030093.1_prot_AWX11670.1_3575	Rv0634c	MBL fold metallo-hydrolase	0	2	0	2	1	1	0	18459000	0	25560000	0	0	-0.469563	0.832843
lcl|CP030093.1_prot_AWX11667.1_3572	Rv0635	(3R)-hydroxyacyl-ACP dehydratase subunit HadA	5	7	9	7	5	8	53781000	113680000	1151100000	120780000	29334000	1366200000	-0.201604	0.911861
lcl|CP030093.1_prot_AWX11666.1_3571	Rv0636	(3R)-hydroxyacyl-ACP dehydratase subunit HadB	3	4	5	6	6	2	15390000	62327000	1298100000	129120000	506740000	21448000	1.06565	0.618981
lcl|CP030093.1_prot_AWX11665.1_3570	Rv0637	(3R)-hydroxyacyl-ACP dehydratase subunit HadC	2	5	6	5	6	5	0	94769000	893150000	100550000	204110000	222380000	0.90648	0.619381
lcl|CP030093.1_prot_AWX11664.1_3569	Rv0638	protein translocase subunit SecE	0	0	1	1	1	1	0	0	0	0	0	322650000	-inf	0.373901
lcl|CP030093.1_prot_AWX11663.1_3568	Rv0639	transcription termination/antitermination protein NusG	2	9	7	6	6	4	0	479870000	103570000	578120000	47643000	253520000	-0.591743	0.666533
lcl|CP030093.1_prot_AWX11662.1_3567	Rv0640	50S ribosomal protein L11	2	4	5	3	5	4	23990000	56185000	761590000	123790000	276250000	99368000	0.753199	0.66803
lcl|CP030093.1_prot_AWX11661.1_3566	Rv0641	50S ribosomal protein L1	4	6	5	6	4	6	45908000	207520000	125540000	210100000	80008000	323710000	-0.695735	0.406455
lcl|CP030093.1_prot_AWX12642.1_3565	Rv0642c	class I SAM-dependent methyltransferase	8	14	11	16	9	8	565200000	658930000	1830600000	633110000	310180000	292940000	1.3051	0.224094
lcl|CP030093.1_prot_AWX11660.1_3564	Rv0643c	methoxy mycolic acid synthase MmaA3	3	5	4	7	2	3	61725000	236560000	106900000	180680000	20578000	59850000	0.633934	0.536841
lcl|CP030093.1_prot_AWX11659.1_3563	Rv0644c	cyclopropane mycolic acid synthase	4	11	5	12	9	5	238670000	699200000	346360000	665880000	244610000	246890000	0.150041	0.840845
lcl|CP030093.1_prot_AWX11658.1_3562	Rv0645c	mycolic acid methyltransferase MmaA1	0	3	1	4	2	1	0	61893000	0	49795000	131060000	0	-1.54699	0.412684
lcl|CP030093.1_prot_AWX11656.1_3560	Rv0647c	AarF/ABC1/UbiB kinase family protein	1	1	0	1	3	1	0	0	0	0	69625000	0	-inf	0.373901
lcl|CP030093.1_prot_AWX11653.1_3556	Rv0651	50S ribosomal protein L10	7	10	10	11	9	11	322510000	1888800000	3386000000	1725500000	544250000	6830700000	-0.701204	0.611418
lcl|CP030093.1_prot_AWX11652.1_3555	Rv0652	50S ribosomal protein L7/L12	3	8	8	6	8	5	52179000	2620000000	8288600000	1799600000	3545000000	340510000	0.94709	0.536422
lcl|CP030093.1_prot_AWX11651.1_3553	Rv0654	carotenoid cleavage oxygenase	2	4	0	4	1	1	0	33564000	0	28525000	0	0	0.234688	0.914434
lcl|CP030093.1_prot_AWX11650.1_3552	Rv0655	ABC transporter ATP-binding protein	3	6	5	6	6	2	95304000	309480000	580850000	317500000	439690000	133740000	0.14574	0.858657
lcl|CP030093.1_prot_AWX11644.1_3545	Rv0662c	CopG family transcriptional regulator	1	2	1	1	2	2	0	0	0	0	0	134930000	-inf	0.373901
lcl|CP030093.1_prot_AWX11643.1_3544	Rv0663	arylsulfatase	10	11	2	12	8	2	171440000	209330000	33241000	275830000	72470000	35084000	0.110879	0.916961
lcl|CP030093.1_prot_AWX12638.1_3539	Rv0667	DNA-directed RNA polymerase subunit beta	59	49	23	49	45	31	23574000000	4242300000	1285200000	4501800000	2630600000	1723400000	1.7164	0.391847
lcl|CP030093.1_prot_AWX11638.1_3538	Rv0668	DNA-directed RNA polymerase subunit beta'	64	60	17	60	51	33	14288000000	2239300000	1117400000	2389400000	1403800000	652790000	1.98866	0.358608
lcl|CP030093.1_prot_AWX11636.1_3536	Rv0669c	neutral ceramidase	4	6	2	10	4	4	51463000	68288000	25281000	40564000	33471000	47113000	0.259601	0.576679
lcl|CP030093.1_prot_AWX11635.1_3535	Rv0670	endonuclease	6	11	4	12	9	9	144760000	788020000	61802000	850000000	156640000	339130000	-0.43627	0.72439
lcl|CP030093.1_prot_AWX11633.1_3533	Rv0672	DNA alkylation response protein	7	9	2	9	12	3	67651000	194030000	66250000	191300000	529060000	45516000	-1.22372	0.383668
lcl|CP030093.1_prot_AWX11630.1_3530	Rv0675	crotonase/enoyl-CoA hydratase family protein	2	3	0	7	3	2	21797000	28615000	0	23151000	14267000	14445000	-0.0409385	0.960222	У штаммов В0 меньше чем в Н37Rv по Progenesis
lcl|CP030093.1_prot_AWX11628.1_3527	Rv0678	transcriptional regulator	1	4	3	3	3	5	0	79412000	124710000	62290000	37231000	426110000	-1.36462	0.45872
lcl|CP030093.1_prot_AWX11625.1_3523	Rv0682	30S ribosomal protein S12	3	3	3	3	3	2	459110000	102920000	133740000	123350000	62818000	196120000	0.863951	0.434004
lcl|CP030093.1_prot_AWX11624.1_3522	Rv0683	30S ribosomal protein S7	5	11	10	9	10	10	46174000	1011700000	1260300000	780070000	183820000	3668600000	-0.998799	0.53503
lcl|CP030093.1_prot_AWX11623.1_3521	Rv0684	elongation factor G	20	23	10	27	25	8	677810000	797970000	217080000	740810000	390330000	90181000	0.47102	0.575623
lcl|CP030093.1_prot_AWX11622.1_3520	Rv0685	elongation factor Tu	20	23	22	24	25	22	1655100000	7831300000	3286600000	5934100000	21037000000	3843600000	-1.27052	0.352627
lcl|CP030093.1_prot_AWX11621.1_3519	Rv0686	SHOCT domain-containing protein	5	5	1	5	5	5	429780000	44110000	0	78229000	23649000	48047000	1.66031	0.475886
lcl|CP030093.1_prot_AWX11619.1_3517	Rv0688	NAD(P)/FAD-dependent oxidoreductase	0	2	0	1	4	0	0	37864000	0	0	79207000	0	-1.0648	0.662231
lcl|CP030093.1_prot_AWX11617.1_3514	Rv0690c	DUF2332 domain-containing protein	0	2	1	1	0	1	0	19458000	0	0	0	0	inf	0.373901
lcl|CP030093.1_prot_AWX11612.1_3509	Rv0694	alpha-hydroxy-acid oxidizing enzyme	4	6	5	6	10	2	83751000	85363000	243770000	78279000	229330000	70733000	0.126046	0.883982
lcl|CP030093.1_prot_AWX11604.1_3500	Rv0700	30S ribosomal protein S10	3	6	7	7	7	5	22841000	607010000	4993900000	347170000	1714100000	58973000	1.4073	0.518076
lcl|CP030093.1_prot_AWX11603.1_3499	Rv0701	50S ribosomal protein L3	3	9	6	8	8	7	86315000	254330000	168540000	149370000	98135000	371940000	-0.282786	0.724108
lcl|CP030093.1_prot_AWX11602.1_3498	Rv0702	50S ribosomal protein L4	0	6	4	5	5	6	0	113420000	312930000	146770000	69224000	272060000	-0.195003	0.859384
lcl|CP030093.1_prot_AWX11601.1_3497	Rv0703	50S ribosomal protein L23	3	3	5	4	4	4	67135000	16235000	1034300000	47897000	285340000	119920000	1.30241	0.548673
lcl|CP030093.1_prot_AWX11600.1_3496	Rv0704	50S ribosomal protein L2	3	4	1	3	3	3	90554000	51152000	0	40252000	43408000	70923000	-0.125481	0.885445
lcl|CP030093.1_prot_AWX11599.1_3495	Rv0705	30S ribosomal protein S19	2	6	7	5	7	3	25673000	273570000	2617400000	66196000	661280000	34818000	1.93589	0.446005
lcl|CP030093.1_prot_AWX11598.1_3494	Rv0706	50S ribosomal protein L22	1	2	1	2	1	2	0	50522000	0	32919000	0	49012000	-0.697498	0.661409
lcl|CP030093.1_prot_AWX11597.1_3493	Rv0707	30S ribosomal protein S3	10	14	10	14	15	12	236750000	579550000	310020000	506800000	288400000	457380000	-0.153286	0.750276
lcl|CP030093.1_prot_AWX11596.1_3492	Rv0708	50S ribosomal protein L16	2	5	4	4	4	5	54899000	234210000	1489400000	247540000	121430000	1333400000	0.0631236	0.967912
lcl|CP030093.1_prot_AWX11595.1_3491	Rv0709	50S ribosomal protein L29	0	6	6	5	6	0	0	341910000	696880000	179410000	256010000	0	1.25442	0.402536
lcl|CP030093.1_prot_AWX11594.1_3490	Rv0710	30S ribosomal protein S17	3	5	6	4	5	7	38271000	424110000	789970000	272360000	53436000	2089500000	-0.947561	0.599545
lcl|CP030093.1_prot_AWX11590.1_3486	Rv0714	50S ribosomal protein L14	4	7	7	7	8	7	52714000	169130000	1615900000	370790000	449500000	689740000	0.283359	0.841438
lcl|CP030093.1_prot_AWX11589.1_3485	Rv0715	50S ribosomal protein L24	1	3	6	5	6	6	0	554190000	4602400000	370090000	1559600000	345810000	1.18023	0.55808
lcl|CP030093.1_prot_AWX11588.1_3484	Rv0716	50S ribosomal protein L5	3	10	11	11	11	12	571960000	5078300000	3769400000	11194000000	1696700000	55376000000	-2.85744	0.302616
lcl|CP030093.1_prot_AWX11587.1_3483	Rv0717	30S ribosomal protein S14 type Z	1	1	1	1	1	1	45196000	59994000	174670000	53417000	368120000	58953000	-0.779801	0.58178
lcl|CP030093.1_prot_AWX11586.1_3482	Rv0718	30S ribosomal protein S8	6	7	7	7	7	7	277140000	646520000	5087700000	676790000	1075300000	3270800000	0.259174	0.8593
lcl|CP030093.1_prot_AWX11585.1_3481	Rv0719	50S ribosomal protein L6	3	4	6	5	5	6	61681000	130050000	207760000	144320000	66448000	1213600000	-1.83409	0.410959
lcl|CP030093.1_prot_AWX11584.1_3480	Rv0720	50S ribosomal protein L18	3	7	7	7	6	7	79499000	144020000	2420600000	318520000	223240000	541680000	1.28717	0.539126
lcl|CP030093.1_prot_AWX11583.1_3479	Rv0721	30S ribosomal protein S5	3	5	4	4	4	6	81018000	287930000	58324000	248080000	84368000	950990000	-1.58679	0.359042
lcl|CP030093.1_prot_AWX11582.1_3478	Rv0722	50S ribosomal protein L30	0	2	2	2	2	2	0	68020000	271550000	49131000	98549000	43445000	0.829193	0.585044
lcl|CP030093.1_prot_AWX11581.1_3477	Rv0723	50S ribosomal protein L15	0	4	4	3	3	4	0	109980000	485910000	105780000	215210000	480110000	-0.426936	0.72943
lcl|CP030093.1_prot_AWX11580.1_3476	Rv0724	signal peptide peptidase SppA	5	12	4	10	11	4	117530000	190710000	95161000	176570000	237470000	118770000	-0.401406	0.390129
lcl|CP030093.1_prot_AWX11575.1_3470	Rv0730	N-acetyltransferase	4	4	3	5	3	3	44668000	162000000	61869000	142910000	27366000	72527000	0.145335	0.871309
lcl|CP030093.1_prot_AWX11574.1_3469	Rv0731c	SAM-dependent methyltransferase	0	5	0	5	1	0	0	111310000	0	107190000	19721000	0	-0.189234	0.921569
lcl|CP030093.1_prot_AWX11572.1_3467	Rv0733	adenylate kinase	4	14	7	14	8	15	19000000	974340000	52687000	856940000	46515000	2232500000	-1.58398	0.382454
lcl|CP030093.1_prot_AWX11571.1_3466	Rv0734	methionine aminopeptidase	0	4	1	4	4	2	0	71917000	0	51246000	35684000	52571000	-0.955871	0.411215
lcl|CP030093.1_prot_AWX11565.1_3460	Rv0738	TIGR03086 family protein	3	5	5	5	3	4	42411000	277900000	570450000	289100000	31527000	946270000	-0.508189	0.708543
lcl|CP030093.1_prot_AWX11551.1_3441	Rv0753c	methylmalonate-semialdehyde dehydrogenase (CoA acylating)	4	11	2	12	17	1	111680000	208750000	129000000	205630000	871000000	0	-1.26035	0.473576
lcl|CP030093.1_prot_AWX11548.1_3437	Rv0756c	hypothetical protein	1	5	6	6	6	7	0	97799000	621410000	175760000	132720000	716500000	-0.511113	0.72426
lcl|CP030093.1_prot_AWX11547.1_3436	Rv0757	DNA-binding response regulator	0	6	7	7	4	5	0	530240000	280710000	610980000	227170000	611100000	-0.837622	0.346448
lcl|CP030093.1_prot_AWX11546.1_3435	Rv0758	sensor histidine kinase	2	3	2	2	2	2	43856000	56543000	38073000	53596000	178570000	48904000	-1.02134	0.329114
lcl|CP030093.1_prot_AWX11543.1_3432	Rv0761c	alcohol dehydrogenase	7	8	4	11	9	5	1483300000	282280000	215090000	590380000	454750000	238630000	0.625613	0.613342
lcl|CP030093.1_prot_AWX11535.1_3424	Rv0769	oxidoreductase	0	2	1	2	0	3	0	19272000	0	0	0	84028000	-2.12436	0.494342
lcl|CP030093.1_prot_AWX11532.1_3421	Rv0772	phosphoribosylamine--glycine ligase	0	2	0	2	1	0	0	15347000	0	16130000	0	0	-0.0717898	0.973631
lcl|CP030093.1_prot_AWX11531.1_3420	Rv0773c	gamma-glutamyltransferase	0	2	1	2	1	1	0	8379900	0	0	0	0	inf	0.373901
lcl|CP030093.1_prot_AWX11527.1_3416	Rv0777	adenylosuccinate lyase	2	3	1	4	5	0	0	30153000	0	30000000	134980000	0	-2.45192	0.346256
lcl|CP030093.1_prot_AWX11526.1_3415	Rv0778	cytochrome P450	1	4	0	1	2	1	0	45837000	0	0	80280000	0	-0.808528	0.728361
lcl|CP030093.1_prot_AWX11524.1_3413	Rv0780	phosphoribosylaminoimidazolesuccinocarboxamide synthase	2	9	2	10	4	2	2386900000	759420000	67893000	408500000	215690000	121300000	2.1082	0.300471
lcl|CP030093.1_prot_AWX11523.1_3412	Rv0782	S9 family peptidase	4	3	0	3	1	1	32998000	31479000	0	20755000	0	0	1.63533	0.318043
lcl|CP030093.1_prot_AWX11519.1_3408	Rv0785	FAD-binding dehydrogenase	2	4	3	5	5	0	0	48317000	71383000	29646000	71946000	0	0.236636	0.848539
lcl|CP030093.1_prot_AWX11518.1_3407	Rv0786c	MBL fold metallo-hydrolase	0	3	0	2	1	0	0	18323000	0	20400000	0	0	-0.154913	0.943258
lcl|CP030093.1_prot_AWX11516.1_3405	Rv0787A	phosphoribosylformylglycinamidine synthase subunit PurS	0	2	2	2	2	0	0	45982000	85443000	51785000	64001000	0	0.182779	0.876716
lcl|CP030093.1_prot_AWX11515.1_3404	Rv0788	phosphoribosylformylglycinamidine synthase subunit PurQ	3	6	5	6	2	7	56515000	141520000	42251000	137590000	21738000	529940000	-1.52031	0.394071
lcl|CP030093.1_prot_AWX11510.1_3399	Rv0793	monooxygenase	0	5	5	5	5	1	0	103090000	237380000	74402000	145550000	0	0.630339	0.644154
lcl|CP030093.1_prot_AWX11509.1_3398	Rv0794c	NAD(P)/FAD-dependent oxidoreductase	5	13	4	14	13	3	125070000	489430000	44845000	429160000	468050000	75392000	-0.560816	0.603077
lcl|CP030093.1_prot_AWX11507.1_3395	Rv0798c	bacteriocin	4	13	8	14	10	5	36612000	1683800000	124830000	1633900000	99446000	62179000	0.0394043	0.983307
lcl|CP030093.1_prot_AWX11506.1_3394	Rv0799c	Dyp-type peroxidase	0	3	1	4	2	1	0	21604000	0	21697000	19494000	0	-0.931031	0.548289
lcl|CP030093.1_prot_AWX11505.1_3393	Rv0800	m18 family aminopeptidase	1	7	0	5	6	3	0	221210000	0	226070000	324100000	39183000	-1.41372	0.332671
lcl|CP030093.1_prot_AWX11504.1_3392	Rv0801	VOC family protein	1	3	3	3	3	1	0	86067000	133320000	66709000	61921000	0	0.770251	0.534342
lcl|CP030093.1_prot_AWX12631.1_3390	Rv0803	phosphoribosylformylglycinamidine synthase subunit PurL	7	7	1	7	8	2	59234000	193960000	0	286910000	201390000	78700000	-1.16311	0.277724
lcl|CP030093.1_prot_AWX11497.1_3384	Rv0809	phosphoribosylformylglycinamidine cyclo-ligase	4	4	0	4	5	1	79511000	72651000	0	68164000	44594000	0	0.432378	0.705514
lcl|CP030093.1_prot_AWX11495.1_3382	Rv0811c	folate-binding protein	1	3	1	4	5	1	0	44330000	0	61084000	96407000	0	-1.82891	0.30121
lcl|CP030093.1_prot_AWX11494.1_3380	Rv0813c	FABP family protein	1	3	2	4	2	4	0	36104000	32203000	34780000	25568000	157920000	-1.676	0.32103
lcl|CP030093.1_prot_AWX11490.1_3374	Rv0819	mycothiol synthase	1	1	2	3	3	2	0	0	0	68756000	38391000	90101000	-inf	0.0118523
lcl|CP030093.1_prot_AWX11489.1_3373	Rv0820	phosphate ABC transporter ATP-binding protein	1	2	0	2	0	0	0	13512000	0	10967000	0	0	0.301072	0.890804
lcl|CP030093.1_prot_AWX11488.1_3372	Rv0821c	phosphate-specific transport system accessory protein PhoU	1	3	2	3	0	6	0	87662000	51158000	93138000	0	222320000	-1.18423	0.44334
lcl|CP030093.1_prot_AWX11485.1_3368	Rv0824c	acyl-ACP desaturase	8	12	10	14	12	11	204950000	456570000	233710000	452390000	246250000	242870000	-0.072718	0.890781	У штаммов В0 меньше чем в Н37Rv по Progenesis
lcl|CP030093.1_prot_AWX11482.1_3362	Rv0830	SAM-dependent methyltransferase	1	1	1	2	1	0	0	0	0	12286000	0	0	-inf	0.373901
lcl|CP030093.1_prot_AWX11481.1_3361	Rv0831c	TIGR04255 family protein	5	9	6	10	9	7	102360000	979900000	216620000	1181100000	150240000	289390000	-0.319376	0.812915
lcl|CP030093.1_prot_AWX12618.1_3334	Rv0852	fatty-acid--CoA ligase	0	0	0	0	0	1	0	0	0	0	0	35185000	-inf	0.373901
lcl|CP030093.1_prot_AWX11461.1_3333	Rv0853c	alpha-keto-acid decarboxylase	0	1	1	2	2	0	0	0	0	24736000	53606000	0	-inf	0.167103
lcl|CP030093.1_prot_AWX11460.1_3332	Rv0854	cyclase	1	2	1	1	1	2	0	40073000	0	0	0	188780000	-2.236	0.483957
lcl|CP030093.1_prot_AWX12616.1_3327	Rv0859	acetyl-CoA C-acetyltransferase	7	10	4	12	12	5	454660000	386830000	197030000	483730000	1792700000	391990000	-1.36146	0.302004
lcl|CP030093.1_prot_AWX11456.1_3326	Rv0860	fatty oxidation protein FadB	24	22	8	26	23	9	1699100000	1195800000	757460000	1157000000	802500000	98940000	0.827278	0.267829
lcl|CP030093.1_prot_AWX11453.1_3321	Rv0864	cyclic pyranopterin monophosphate synthase MoaC	1	4	4	3	4	3	0	28000000	538660000	83656000	131520000	173640000	0.543396	0.7545
lcl|CP030093.1_prot_AWX11452.1_3320	Rv0865	MogA/MoaB family molybdenum cofactor biosynthesis protein	1	1	1	1	1	1	0	25167000	0	0	0	0	inf	0.373901
lcl|CP030093.1_prot_AWX11451.1_3319	Rv0866	molybdopterin synthase catalytic subunit 2	0	2	4	3	3	2	0	0	500280000	0	238240000	0	1.07032	0.660933
lcl|CP030093.1_prot_AWX11446.1_3314	Rv0871	cold-shock protein	0	8	8	6	8	5	0	146480000	1515800000	199450000	552260000	116900000	0.936383	0.625284
lcl|CP030093.1_prot_AWX11443.1_3311	Rv0873	acyl-CoA dehydrogenase	32	36	23	35	35	21	3858800000	3610800000	995620000	3137900000	1832300000	1803400000	0.321625	0.608509
lcl|CP030093.1_prot_AWX11436.1_3304	Rv0880	MarR family transcriptional regulator	0	3	4	3	3	4	0	46506000	466800000	66026000	78915000	105540000	1.03512	0.587931
lcl|CP030093.1_prot_AWX11432.1_3300	Rv0884c	phosphoserine transaminase	7	14	3	15	14	5	327110000	1501700000	525050000	1034800000	2866500000	254690000	-0.820164	0.521042
lcl|CP030093.1_prot_AWX11428.1_3294	Rv0889c	citrate synthase/methylcitrate synthase	2	8	0	8	8	2	41627000	152860000	0	262030000	561590000	108460000	-2.26078	0.155384
lcl|CP030093.1_prot_AWX11422.1_3286	Rv0896	type II citrate synthase	21	25	18	25	28	21	1371900000	4568900000	2136300000	4653800000	12091000000	2185000000	-1.22875	0.312006
lcl|CP030093.1_prot_AWX11419.1_3283	Rv0899	peptidoglycan-binding protein	0	4	0	4	0	0	0	61136000	0	68295000	0	0	-0.159758	0.941497
lcl|CP030093.1_prot_AWX11417.1_3281	Rv0901	hypothetical protein	0	1	1	1	1	1	0	25919000	0	0	0	0	inf	0.373901
lcl|CP030093.1_prot_AWX11416.1_3280	Rv0902c	two-component sensor histidine kinase	2	5	3	4	5	4	51921000	87293000	94668000	80612000	68452000	71141000	0.0869336	0.755989
lcl|CP030093.1_prot_AWX11415.1_3279	Rv0903c	DNA-binding response regulator	0	4	4	4	2	5	0	149870000	134320000	155990000	117880000	320270000	-1.06395	0.257079
lcl|CP030093.1_prot_AWX11413.1_3277	Rv0905	enoyl-CoA hydratase	5	10	7	9	8	11	271720000	653390000	436040000	757140000	252490000	2446100000	-1.34416	0.35777
lcl|CP030093.1_prot_AWX11412.1_3276	Rv0906	hypothetical protein	2	3	0	6	4	2	27426000	60017000	0	75456000	36435000	13456000	-0.519513	0.640742
lcl|CP030093.1_prot_AWX11408.1_3271	Rv0911	VOC family protein	0	2	1	2	0	2	0	27491000	0	33762000	0	134850000	-2.61668	0.320704
lcl|CP030093.1_prot_AWX11393.1_3255	Rv0925c	flavodoxin family protein	1	5	0	6	3	5	0	231300000	0	187150000	64120000	164540000	-0.846159	0.513443
lcl|CP030093.1_prot_AWX11392.1_3254	Rv0926c	diacylglycerol kinase	0	2	0	3	2	0	0	24313000	0	17675000	13233000	0	-0.346252	0.831619
lcl|CP030093.1_prot_AWX11390.1_3252	Rv0928	phosphate ABC transporter substrate-binding protein PstS	3	8	1	6	3	2	40485000	150290000	0	175250000	35165000	21310000	-0.280542	0.847574
lcl|CP030093.1_prot_AWX11387.1_3249	Rv0931c	serine/threonine protein kinase	7	12	9	14	14	11	262750000	790470000	578620000	742260000	288200000	1460500000	-0.610202	0.486675
lcl|CP030093.1_prot_AWX11386.1_3248	Rv0932c	phosphate-binding protein PstS	6	7	3	9	6	3	258510000	1025200000	111410000	1316100000	230550000	156370000	-0.287706	0.837773
lcl|CP030093.1_prot_AWX11385.1_3247	Rv0933	phosphate ABC transporter ATP-binding protein	1	4	2	5	0	1	0	42881000	23583000	42743000	0	0	0.636885	0.696983
lcl|CP030093.1_prot_AWX11384.1_3246	Rv0934	phosphate-binding protein PstS	3	8	2	8	3	2	52780000	378140000	82772000	403040000	111270000	27314000	-0.0763881	0.954715
lcl|CP030093.1_prot_AWX12609.1_3243	Rv0937c	non-homologous end joining protein Ku	0	2	1	2	2	1	0	13040000	0	7194400	6973900	0	-0.119723	0.94305
lcl|CP030093.1_prot_AWX11374.1_3234	Rv0946c	glucose-6-phosphate isomerase	2	6	0	5	10	1	32571000	34639000	0	38100000	630180000	0	-3.3137	0.382299
lcl|CP030093.1_prot_AWX11368.1_3227	Rv0951	succinyl-CoA ligase subunit beta	15	21	11	22	21	12	795560000	1894000000	352430000	1551100000	4551800000	411110000	-1.09853	0.429199
lcl|CP030093.1_prot_AWX11367.1_3226	Rv0952	succinyl-CoA ligase subunit alpha	9	9	7	11	12	10	404450000	648620000	301630000	577760000	172310000	350780000	0.299355	0.616458
lcl|CP030093.1_prot_AWX11364.1_3223	Rv0954	hypothetical protein	1	1	1	1	1	1	0	234640000	0	0	0	0	inf	0.373901
lcl|CP030093.1_prot_AWX11362.1_3221	Rv0956	phosphoribosylglycinamide formyltransferase	0	1	1	1	1	2	0	146680000	0	0	0	0	inf	0.373901
lcl|CP030093.1_prot_AWX11361.1_3220	Rv0957	bifunctional phosphoribosylaminoimidazolecarboxamide formyltransferase/IMP cyclohydrolase PurH	2	4	3	4	4	0	33727000	53511000	91933000	47538000	182000000	0	-0.357396	0.78342
lcl|CP030093.1_prot_AWX11360.1_3219	Rv0958	magnesium chelatase	6	15	3	15	14	3	259860000	468970000	534790000	509730000	1127100000	56252000	-0.422089	0.678892
lcl|CP030093.1_prot_AWX11359.1_3218	Rv0959	VWA domain-containing protein	2	1	2	1	1	2	0	0	0	0	0	836680000	-inf	0.373901
lcl|CP030093.1_prot_AWX11350.1_3209	Rv0967	transcriptional regulator	0	2	2	2	2	1	0	51162000	284960000	34459000	96749000	26266000	1.09387	0.546442
lcl|CP030093.1_prot_AWX11349.1_3208	Rv0968	DUF1490 family protein	0	2	2	2	2	1	0	27690000	458840000	134370000	83177000	0	1.1612	0.59078
lcl|CP030093.1_prot_AWX12606.1_3207	Rv0969	heavy metal translocating P-type ATPase	1	0	0	1	1	0	71741000	0	0	0	0	0	inf	0.373901
lcl|CP030093.1_prot_AWX11347.1_3205	Rv0971c	enoyl-CoA hydratase family protein	0	8	1	9	2	3	0	114600000	0	165150000	17924000	55572000	-1.05827	0.51793
lcl|CP030093.1_prot_AWX11346.1_3204	Rv0972c	acyl-CoA dehydrogenase fadE12	4	6	4	6	6	4	240950000	533920000	102950000	482540000	634040000	98037000	-0.468504	0.611297
lcl|CP030093.1_prot_AWX12605.1_3203	Rv0973c	acetyl/propionyl-CoA carboxylase subunit alpha	4	10	0	9	6	1	46867000	167240000	0	171160000	69965000	0	-0.171449	0.904315
lcl|CP030093.1_prot_AWX12604.1_3202	Rv0974c	acyl-CoA carboxylase subunit beta	0	3	0	2	4	0	0	10575000	0	11152000	42246000	0	-2.33613	0.337849
lcl|CP030093.1_prot_AWX11345.1_3201	Rv0975c	acyl-CoA dehydrogenase FadE13	3	2	0	2	2	0	24908000	27064000	0	0	0	0	inf	0.116801
lcl|CP030093.1_prot_AWX11342.1_3195	Rv0979A	50S ribosomal protein L32	1	1	2	1	2	1	35348000	0	255990000	33786000	59437000	51252000	1.01187	0.575703
lcl|CP030093.1_prot_AWX11339.1_3190	Rv0983	PDZ domain-containing protein	1	8	3	8	7	2	0	113930000	69847000	103330000	70112000	40886000	-0.221864	0.800714
lcl|CP030093.1_prot_AWX11338.1_3189	Rv0984	MogA/MoaB family molybdenum cofactor biosynthesis protein	2	5	7	5	7	5	117080000	315640000	1475500000	432220000	630520000	82367000	0.736745	0.604336
lcl|CP030093.1_prot_AWX12600.1_3188	Rv0985c	large conductance mechanosensitive channel protein MscL	1	3	3	4	2	3	0	33010000	266280000	46104000	23326000	278560000	-0.217502	0.896294
lcl|CP030093.1_prot_AWX11337.1_3187	Rv0986	adhesion component ABC transporter ATP-binding protein	0	3	0	3	0	0	0	75194000	0	74836000	0	0	0.0068851	0.997469
lcl|CP030093.1_prot_AWX12599.1_3181	Rv0992c	5-formyltetrahydrofolate cyclo-ligase	0	1	1	1	0	1	0	22650000	0	0	0	0	inf	0.373901
lcl|CP030093.1_prot_AWX11321.1_3169	Rv1001	arginine deiminase	0	4	2	5	5	1	0	78179000	139090000	96795000	233290000	0	-0.603355	0.657859
lcl|CP030093.1_prot_AWX11317.1_3164	Rv1006	hypothetical protein	4	6	1	7	7	1	80806000	112090000	0	160270000	375730000	0	-1.47441	0.371991
lcl|CP030093.1_prot_AWX11316.1_3163	Rv1007c	methionine--tRNA ligase	1	4	0	8	10	3	0	51421000	0	92919000	453410000	139450000	-3.73731	0.138506
lcl|CP030093.1_prot_AWX11310.1_3154	Rv1015c	50S ribosomal protein L25	0	4	3	3	0	6	0	63859000	35130000	62566000	0	735950000	-3.01198	0.379624
lcl|CP030093.1_prot_AWX11309.1_3153	Rv1016c	hypothetical protein	0	1	0	1	0	1	0	0	0	12044000	0	0	-inf	0.373901
lcl|CP030093.1_prot_AWX11308.1_3152	Rv1017c	ribose-phosphate diphosphokinase	8	19	4	19	14	8	137480000	903690000	46732000	880230000	137950000	92890000	-0.0304011	0.984468
lcl|CP030093.1_prot_AWX11307.1_3151	Rv1018c	bifunctional N-acetylglucosamine-1-phosphate uridyltransferase/glucosamine-1-phosphate acetyltransferase	3	6	4	6	6	1	31737000	55251000	25531000	65510000	233450000	0	-1.40978	0.425449
lcl|CP030093.1_prot_AWX12592.1_3148	Rv1021	hypothetical protein	1	6	1	5	2	1	0	84015000	0	121200000	14738000	0	-0.69423	0.733232
lcl|CP030093.1_prot_AWX11304.1_3146	Rv1023	enolase	11	16	14	17	18	7	1010500000	3190600000	933040000	3062400000	6279900000	604600000	-0.954124	0.423661
lcl|CP030093.1_prot_AWX11303.1_3145	Rv1024	septum formation initiator family protein	0	1	1	1	1	1	0	13899000	0	0	0	0	inf	0.373901
lcl|CP030093.1_prot_AWX11274.1_3104	Rv1058	fatty acid--CoA ligase	0	3	1	4	3	0	0	0	0	20235000	0	0	-inf	0.373901
lcl|CP030093.1_prot_AWX11272.1_3102	Rv1060	SRPBCC family protein	1	5	6	4	5	6	0	115120000	1432700000	125660000	148170000	623060000	0.787235	0.6792
lcl|CP030093.1_prot_AWX11270.1_3099	Rv1063c	patatin family protein	0	1	0	0	0	3	0	0	0	0	0	22014000	-inf	0.373901
lcl|CP030093.1_prot_AWX11263.1_3091	Rv1071c	enoyl-CoA hydratase/isomerase family protein	0	4	3	4	2	0	0	47751000	21300000	42203000	0	0	0.710317	0.673402	У штаммов В0 меньше чем в Н37Rv по Progenesis
lcl|CP030093.1_prot_AWX12581.1_3088	Rv1074c	acetyl-CoA C-acetyltransferase	9	12	8	13	15	7	366470000	614670000	383530000	621910000	1773100000	335680000	-1.00071	0.365493
lcl|CP030093.1_prot_AWX11261.1_3085	Rv1077	cystathionine beta-synthase	6	8	1	7	10	1	168600000	223830000	0	242760000	623200000	0	-1.14187	0.460338
lcl|CP030093.1_prot_AWX11260.1_3084	Rv1078	proline-rich protein	3	5	2	4	4	4	253600000	186950000	138110000	228200000	167880000	257670000	-0.176023	0.588774
lcl|CP030093.1_prot_AWX11259.1_3083	Rv1079	cystathionine gamma-synthase	0	6	1	6	7	1	0	88273000	0	85728000	364820000	0	-2.35164	0.349189
lcl|CP030093.1_prot_AWX11258.1_3082	Rv1080c	transcription elongation factor GreA	1	4	6	5	5	4	0	83770000	404620000	59551000	103730000	79500000	1.00838	0.545078
lcl|CP030093.1_prot_AWX11256.1_3080	Rv1082	mycothiol S-conjugate amidase	2	6	2	8	4	5	37383000	134150000	28432000	168020000	29650000	50618000	-0.312267	0.783302
lcl|CP030093.1_prot_AWX11243.1_3065	Rv1093	serine hydroxymethyltransferase	12	18	9	21	22	7	981800000	899740000	209870000	1087800000	4378100000	317230000	-1.46737	0.387118
lcl|CP030093.1_prot_AWX11242.1_3064	Rv1094	acyl-ACP desaturase	9	14	13	13	13	11	357060000	845370000	795640000	774480000	385360000	701440000	0.102312	0.827272	У штаммов В0 меньше чем в Н37Rv по Progenesis
lcl|CP030093.1_prot_AWX11239.1_3061	Rv1096	polysaccharide deacetylase family protein	0	2	2	2	1	2	0	18946000	32703000	19211000	0	33064000	-0.0173807	0.988393
lcl|CP030093.1_prot_AWX11238.1_3060	Rv1097c	hypothetical protein	0	3	1	3	3	0	0	116590000	0	166530000	42580000	0	-0.842818	0.651545
lcl|CP030093.1_prot_AWX11237.1_3059	Rv1098c	class II fumarate hydratase	17	17	14	20	20	13	665870000	1712100000	943900000	1890000000	5628100000	445700000	-1.26146	0.381647
lcl|CP030093.1_prot_AWX11236.1_3058	Rv1099c	fructose 1,6-bisphosphatase	3	12	4	13	12	6	74473000	645510000	65916000	360430000	991130000	108240000	-0.893355	0.527648
lcl|CP030093.1_prot_AWX11235.1_3057	Rv1100	DUF4245 domain-containing protein	0	5	5	6	1	6	0	102180000	81373000	113640000	0	684390000	-2.12025	0.392762
lcl|CP030093.1_prot_AWX11231.1_3052	Rv1106c	3 beta-hydroxysteroid dehydrogenase/Delta 5---4-isomerase	1	1	1	1	1	0	0	0	0	0	11603000	0	-inf	0.373901
lcl|CP030093.1_prot_AWX11228.1_3049	Rv1109c	hypothetical protein	3	5	4	5	2	3	56795000	152020000	349370000	183670000	51825000	104170000	0.716631	0.482957
lcl|CP030093.1_prot_AWX11225.1_3046	Rv1112	redox-regulated ATPase YchF	1	6	2	6	7	0	0	132470000	102700000	146430000	342450000	0	-1.05578	0.473567
lcl|CP030093.1_prot_AWX11223.1_3044	Rv1114	ribonuclease VapC32	0	1	0	0	2	0	0	0	0	0	71741000	0	-inf	0.373901
lcl|CP030093.1_prot_AWX11218.1_3039	Rv1118c	guanylate cyclase	1	2	2	3	2	2	0	31922000	33846000	29902000	21061000	60897000	-0.766237	0.399786
lcl|CP030093.1_prot_AWX11217.1_3037	Rv1121	glucose-6-phosphate 1-dehydrogenase	1	7	1	10	11	1	0	147990000	0	71475000	334580000	0	-1.45618	0.489123
lcl|CP030093.1_prot_AWX11216.1_3036	Rv1122	decarboxylating 6-phosphogluconate dehydrogenase	3	8	3	10	6	0	84865000	417280000	59348000	425210000	130000000	0	0.0162345	0.990795
lcl|CP030093.1_prot_AWX11212.1_3032	Rv1126c	MarR family transcriptional regulator	0	4	1	3	2	3	0	33979000	0	17854000	0	115410000	-1.97157	0.428605
lcl|CP030093.1_prot_AWX11209.1_3028	Rv1130	MmgE/PrpD family protein	1	2	0	2	6	0	0	10659000	0	5536100	399480000	0	-5.24784	0.376643
lcl|CP030093.1_prot_AWX11208.1_3027	Rv1131	#N/A	0	1	0	0	2	0	0	0	0	0	63314000	0	-inf	0.373901
lcl|CP030093.1_prot_AWX12576.1_3025	Rv1133c	5-methyltetrahydropteroyltriglutamate--homocysteine methyltransferase	38	40	38	41	42	37	17438000000	15440000000	6214800000	15555000000	15904000000	8566300000	-0.0340093	0.944587
lcl|CP030093.1_prot_AWX09478.1_1002	Rv1144	oxidoreductase	2	4	2	7	4	5	18609000	44027000	0	56955000	22946000	72351000	-1.2814	0.198205
lcl|CP030093.1_prot_AWX09484.1_1012	Rv1152	GntR family transcriptional regulator	2	5	5	4	5	1	54876000	41942000	209420000	27436000	107420000	0	1.18323	0.413851
lcl|CP030093.1_prot_AWX09488.1_1017	Rv1156	Fe-S cluster assembly protein HesB	2	3	2	4	2	4	34245000	172240000	510110000	107160000	29454000	104380000	1.57216	0.331613
lcl|CP030093.1_prot_AWX09493.1_1022	Rv1159A	4a-hydroxytetrahydrobiopterin dehydratase	0	3	3	3	3	0	0	33324000	502090000	20824000	279130000	0	0.835914	0.693658
lcl|CP030093.1_prot_AWX09496.1_1025	Rv1162	nitrate reductase subunit beta	6	5	1	5	5	1	216370000	93843000	0	92175000	82916000	0	0.825154	0.550396
lcl|CP030093.1_prot_AWX09500.1_1029	Rv1166	monoacyl phosphatidylinositol tetramannoside-binding protein LpqW	3	6	1	5	3	1	164070000	242980000	0	130360000	69216000	0	1.02827	0.440633
lcl|CP030093.1_prot_AWX09503.1_1033	Rv1170	N-acetyl-1-D-myo-inositol-2-amino-2-deoxy-alpha-D-glucopyranoside deacetylase	0	2	0	2	1	0	0	23452000	0	31602000	0	0	-0.430305	0.846049
lcl|CP030093.1_prot_AWX09509.1_1040	Rv1177	ferredoxin family protein	2	1	0	2	0	3	40380000	0	0	38488000	0	449030000	-3.59374	0.360075
lcl|CP030093.1_prot_AWX09510.1_1041	Rv1178	succinyldiaminopimelate transaminase	1	1	1	2	1	0	0	0	0	33481000	0	0	-inf	0.373901
lcl|CP030093.1_prot_AWX09516.1_1047	Rv1185c	acyl-CoA synthetase	4	7	3	8	10	4	68622000	45890000	57293000	46783000	197920000	27454000	-0.663667	0.57112
lcl|CP030093.1_prot_AWX09521.1_1053	Rv1191	alpha/beta hydrolase	1	10	5	9	4	7	0	166110000	55789000	178470000	35264000	189290000	-0.860963	0.434705
lcl|CP030093.1_prot_AWX09522.1_1054	Rv1192	alpha/beta hydrolase	1	3	2	3	2	1	0	88830000	10180000	50041000	18793000	0	0.524453	0.766423
lcl|CP030093.1_prot_AWX09528.1_1061	Rv1198	ESAT-6-like protein EsxL	0	1	1	0	0	0	0	0	10712000	0	0	0	inf	0.373901
lcl|CP030093.1_prot_AWX09532.1_1065	Rv1201c	2,3,4,5-tetrahydropyridine-2,6-dicarboxylate N-succinyltransferase	9	9	7	9	10	5	319590000	581300000	241360000	606700000	158820000	270810000	0.140395	0.845023
lcl|CP030093.1_prot_AWX09533.1_1066	Rv1202	succinyl-diaminopimelate desuccinylase	2	2	1	3	3	2	45997000	58330000	0	58250000	57611000	0	-0.151282	0.890551
lcl|CP030093.1_prot_AWX09538.1_1071	Rv1207	dihydropteroate synthase	1	4	2	3	2	1	0	22897000	26674000	23011000	0	0	1.10717	0.478085
lcl|CP030093.1_prot_AWX09540.1_1073	Rv1209	DivIVA domain-containing protein	1	3	6	3	5	5	0	75121000	678560000	71380000	197210000	175070000	0.7645	0.660528
lcl|CP030093.1_prot_AWX09546.1_1079	Rv1215c	CocE/NonD family hydrolase	2	2	0	0	0	0	15193000	19079000	0	0	0	0	inf	0.121205
lcl|CP030093.1_prot_AWX09549.1_1082	Rv1218c	ABC transporter ATP-binding protein	0	1	1	3	0	0	0	0	0	30484000	0	0	-inf	0.373901
lcl|CP030093.1_prot_AWX12352.1_1084	Rv1220c	methyltransferase	3	5	4	6	4	5	42052000	73921000	52759000	196300000	30314000	692380000	-2.44532	0.27745
lcl|CP030093.1_prot_AWX09553.1_1088	Rv1223	PDZ domain-containing protein	8	17	17	17	17	15	282050000	1746300000	944880000	1624900000	1654700000	497420000	-0.345217	0.662505
lcl|CP030093.1_prot_AWX09559.1_1095	Rv1229c	DUF59 domain-containing protein	1	4	1	4	4	2	0	133200000	0	129780000	94064000	60472000	-1.0939	0.359422
lcl|CP030093.1_prot_AWX09561.1_1097	Rv1231c	DUF1003 domain-containing protein	1	5	5	5	1	7	0	56838000	91568000	38220000	0	200460000	-0.685528	0.676576
lcl|CP030093.1_prot_AWX09564.1_1100	Rv1234	magnesium transporter	0	3	3	3	3	2	0	52254000	350360000	51868000	62033000	196250000	0.376427	0.807836
lcl|CP030093.1_prot_AWX09565.1_1101	Rv1235	ABC transporter substrate-binding protein	0	2	0	2	2	0	0	12087000	0	10617000	18763000	0	-1.28138	0.442063
lcl|CP030093.1_prot_AWX09567.1_1104	Rv1238	trehalose import ATP-binding protein SugC	1	2	2	2	2	2	0	26769000	12791000	19479000	50825000	14183000	-1.09469	0.338921
lcl|CP030093.1_prot_AWX09569.1_1106	Rv1240	malate dehydrogenase	16	20	14	20	17	12	1821900000	7350500000	2203100000	6246600000	1693600000	1680600000	0.241701	0.815137
lcl|CP030093.1_prot_AWX09570.1_1107	Rv1241	antitoxin VapB33	1	3	1	2	1	0	0	20221000	0	9635300	0	0	1.06945	0.661137
lcl|CP030093.1_prot_AWX09578.1_1115	Rv1248c	multifunctional 2-oxoglutarate metabolism protein SucA	36	35	15	42	30	21	3344200000	886550000	217160000	958230000	503010000	488930000	1.18953	0.436062
lcl|CP030093.1_prot_AWX09582.1_1119	Rv1252c	LppP/LprE family lipoprotein	0	1	1	1	1	0	0	10203000	0	0	0	0	inf	0.373901
lcl|CP030093.1_prot_AWX09585.1_1122	Rv1255c	TetR family transcriptional regulator	1	0	1	1	1	2	0	0	0	0	0	49414000	-inf	0.373901
lcl|CP030093.1_prot_AWX09587.1_1124	Rv1257c	FAD-binding protein	0	1	0	1	2	0	0	0	0	0	38034000	0	-inf	0.373901
lcl|CP030093.1_prot_AWX09591.1_1128	Rv1260	oxidoreductase	0	3	1	3	5	0	0	29641000	0	46899000	38873000	0	-1.53291	0.345989
lcl|CP030093.1_prot_AWX09592.1_1129	Rv1261c	nitroreductase family deazaflavin-dependent oxidoreductase	1	8	8	8	7	8	0	136020000	989310000	140850000	79520000	338560000	1.00961	0.586136
lcl|CP030093.1_prot_AWX09594.1_1131	Rv1263	amidase	0	0	0	1	1	1	0	0	0	0	30851000	0	-inf	0.373901
lcl|CP030093.1_prot_AWX09595.1_1132	Rv1264	adenylyl cyclase	0	3	0	3	4	1	0	0	0	28313000	27662000	0	-inf	0.11617
lcl|CP030093.1_prot_AWX09596.1_1133	Rv1265	hypothetical protein	0	1	1	1	0	2	0	7208200	0	0	0	0	inf	0.373901
lcl|CP030093.1_prot_AWX09597.1_1134	Rv1266c	serine/threonine protein kinase	2	4	0	4	1	3	65984000	84904000	0	66583000	0	70519000	0.138228	0.900279
lcl|CP030093.1_prot_AWX09598.1_1135	Rv1267c	transcriptional regulator	2	2	1	2	2	0	0	21065000	0	0	42487000	0	-1.01217	0.674875
lcl|CP030093.1_prot_AWX12355.1_1139	Rv1270c	hypothetical protein	2	8	3	9	5	9	23396000	445510000	52811000	595530000	44687000	2742100000	-2.69667	0.31669
lcl|CP030093.1_prot_AWX12356.1_1143	Rv1274	hypothetical protein	1	2	3	3	3	3	0	169850000	2110800000	248040000	256030000	1350600000	0.298283	0.862623
lcl|CP030093.1_prot_AWX09604.1_1144	Rv1275	DUF3558 domain-containing protein	4	8	9	8	8	9	20473000	457290000	7510300000	657920000	2623300000	1155700000	0.848287	0.660272
lcl|CP030093.1_prot_AWX12358.1_1149	Rv1279	glucose-methanol-choline oxidoreductase	2	4	1	9	7	0	73415000	71263000	0	41653000	100640000	0	0.0239809	0.984257
lcl|CP030093.1_prot_AWX09608.1_1150	Rv1280c	ABC transporter family substrate-binding protein	1	5	1	3	7	1	0	50952000	0	64052000	190290000	0	-2.31956	0.310417
lcl|CP030093.1_prot_AWX09612.1_1154	Rv1284	carbonic anhydrase	3	8	9	8	4	8	44102000	262900000	1435300000	238070000	59020000	1290800000	0.133884	0.933333
lcl|CP030093.1_prot_AWX09615.1_1157	Rv1287	transcriptional regulator	0	0	3	1	2	2	0	0	382220000	0	34176000	64145000	1.95883	0.503089
lcl|CP030093.1_prot_AWX09616.1_1158	Rv1288	LysM peptidoglycan-binding domain-containing protein	0	2	1	2	2	0	0	34975000	0	22294000	72963000	0	-1.4455	0.458761
lcl|CP030093.1_prot_AWX09621.1_1163	Rv1292	arginine--tRNA ligase	4	9	5	11	13	4	96898000	192940000	109930000	147830000	530940000	70693000	-0.906694	0.467816
lcl|CP030093.1_prot_AWX09622.1_1164	Rv1293	diaminopimelate decarboxylase	2	6	1	7	10	0	0	95832000	0	113010000	273650000	0	-2.01249	0.320603
lcl|CP030093.1_prot_AWX09623.1_1165	Rv1294	homoserine dehydrogenase	7	11	7	14	14	7	355090000	636810000	166210000	633950000	1330400000	225360000	-0.918968	0.381938
lcl|CP030093.1_prot_AWX09624.1_1166	Rv1295	threonine synthase	9	17	7	18	12	4	301120000	935550000	386420000	1033300000	552350000	148540000	-0.095519	0.914483
lcl|CP030093.1_prot_AWX09625.1_1167	Rv1296	homoserine kinase	3	4	3	4	2	1	31636000	38749000	24232000	31959000	20179000	0	0.859764	0.238507
lcl|CP030093.1_prot_AWX09629.1_1171	Rv1298	50S ribosomal protein L31	2	3	3	3	3	2	92915000	129710000	1634700000	166890000	351760000	215150000	1.33977	0.504191
lcl|CP030093.1_prot_AWX09630.1_1172	Rv1299	peptide chain release factor 1	0	3	0	3	2	0	0	46726000	0	44572000	48686000	0	-0.997002	0.520325
lcl|CP030093.1_prot_AWX09632.1_1174	Rv1301	threonylcarbamoyl-AMP synthase	0	3	1	4	2	5	0	208790000	0	201510000	35592000	266270000	-1.26957	0.372118
lcl|CP030093.1_prot_AWX09636.1_1179	Rv1306	ATP synthase subunit B	1	8	11	8	8	11	0	1204800000	6864400000	845900000	612830000	7278000000	-0.114668	0.945183
lcl|CP030093.1_prot_AWX09637.1_1180	Rv1307	ATP synthase subunit b-delta	15	19	17	19	20	16	944830000	4145200000	1276000000	3893800000	10773000000	1268200000	-1.32373	0.349114
lcl|CP030093.1_prot_AWX09638.1_1181	Rv1308	ATP synthase subunit alpha	26	27	19	25	29	20	5987800000	4219400000	1349300000	4145400000	5117200000	2176200000	0.0147688	0.981666
lcl|CP030093.1_prot_AWX09639.1_1182	Rv1309	ATP synthase subunit gamma	4	17	8	18	13	10	51079000	1686600000	92763000	1509400000	173400000	136950000	0.0084518	0.996196
lcl|CP030093.1_prot_AWX09640.1_1183	Rv1310	ATP synthase subunit beta	27	33	26	32	33	27	5594800000	14203000000	4671600000	14411000000	34538000000	4075000000	-1.11567	0.370584
lcl|CP030093.1_prot_AWX09641.1_1184	Rv1311	ATP synthase epsilon chain	1	2	3	2	3	1	0	93545000	1220800000	67384000	320440000	166690000	1.24505	0.560179
lcl|CP030093.1_prot_AWX09644.1_1187	Rv1314c	cob(I)yrinic acid a,c-diamide adenosyltransferase	2	5	5	6	2	7	34775000	273010000	1037400000	359590000	33059000	2481300000	-1.09523	0.570173
lcl|CP030093.1_prot_AWX09645.1_1188	Rv1315	UDP-N-acetylglucosamine 1-carboxyvinyltransferase	0	1	1	1	1	1	0	0	0	12694000	0	0	-inf	0.373901
lcl|CP030093.1_prot_AWX09646.1_1189	Rv1316c	cysteine methyltransferase	0	2	2	2	1	1	0	0	76495000	20456000	0	0	1.90284	0.518178
lcl|CP030093.1_prot_AWX09654.1_1197	Rv1322A	methylmalonyl-CoA epimerase	1	1	2	2	3	1	0	0	297290000	45694000	65961000	0	1.41282	0.573216
lcl|CP030093.1_prot_AWX09655.1_1198	Rv1323	acetyl-CoA C-acetyltransferase	12	15	10	18	16	12	448860000	1734600000	1178800000	1743200000	3648300000	357580000	-0.7739	0.480555
lcl|CP030093.1_prot_AWX09656.1_1199	Rv1324	co-chaperone YbbN	2	14	8	13	11	7	37480000	951720000	600250000	1219600000	94905000	353210000	-0.0693451	0.954736
lcl|CP030093.1_prot_AWX09658.1_1201	Rv1326c	1,4-alpha-glucan branching protein GlgB	2	1	0	1	1	0	0	11940000	0	11154000	11507000	0	-0.924409	0.55043
lcl|CP030093.1_prot_AWX09659.1_1202	Rv1327c	alpha-1,4-glucan--maltose-1-phosphate maltosyltransferase	2	3	0	4	5	1	32522000	41161000	0	62065000	51901000	0	-0.6292	0.589812
lcl|CP030093.1_prot_AWX09660.1_1203	Rv1328	DUF3417 domain-containing protein	22	22	8	23	16	7	1350100000	984760000	311770000	1088200000	353730000	167440000	0.71766	0.450702
lcl|CP030093.1_prot_AWX09664.1_1207	Rv1332	DUF2017 domain-containing protein	0	2	0	1	0	2	0	11524000	0	0	0	30983000	-1.42684	0.587728
lcl|CP030093.1_prot_AWX09667.1_1210	Rv1335	molybdopterin synthase sulfur carrier subunit	0	1	1	1	1	0	0	10107000	0	0	0	0	inf	0.373901
lcl|CP030093.1_prot_AWX09668.1_1211	Rv1336	O-phosphoserine sulfhydrylase	3	5	1	3	2	4	65543000	115000000	0	148060000	32587000	79361000	-0.526214	0.60508
lcl|CP030093.1_prot_AWX09670.1_1213	Rv1338	glutamate racemase	2	7	4	9	4	4	57077000	138160000	30000000	146640000	33117000	60197000	-0.091314	0.922223
lcl|CP030093.1_prot_AWX09671.1_1214	Rv1339	MBL fold metallo-hydrolase	2	4	0	5	3	3	22838000	121720000	0	120720000	37874000	61918000	-0.609209	0.601628
lcl|CP030093.1_prot_AWX09672.1_1215	Rv1340	ribonuclease PH	1	3	0	5	1	0	0	71823000	0	93026000	0	0	-0.373188	0.865601
lcl|CP030093.1_prot_AWX09673.1_1216	Rv1341	non-canonical purine NTP pyrophosphatase, RdgB/HAM1 family	0	1	0	1	0	1	0	0	0	10254000	0	0	-inf	0.373901
lcl|CP030093.1_prot_AWX09679.1_1222	Rv1347c	lysine N-acyltransferase MbtK	0	2	2	3	1	3	0	28769000	21856000	29826000	0	122670000	-1.59085	0.421373
lcl|CP030093.1_prot_AWX10160.1_1778	Rv1358	DUF4389 domain-containing protein	2	0	0	0	0	0	129750000	0	0	0	0	0	inf	0.373901
lcl|CP030093.1_prot_AWX09703.1_1247	Rv1368	LppX_LprAFG lipoprotein	0	3	0	3	0	4	0	71933000	0	65821000	0	185170000	-1.80291	0.370832
lcl|CP030093.1_prot_AWX09709.1_1256	Rv1377c	class I SAM-dependent methyltransferase	0	2	1	2	1	2	0	32740000	0	35791000	0	141320000	-2.43553	0.333586
lcl|CP030093.1_prot_AWX09711.1_1258	Rv1379	bifunctional pyrimidine operon transcriptional regulator/uracil phosphoribosyltransferase	2	9	6	8	4	8	51961000	229930000	49389000	222640000	71907000	802150000	-1.72704	0.330365
lcl|CP030093.1_prot_AWX09712.1_1259	Rv1380	aspartate carbamoyltransferase	3	6	2	7	3	0	26950000	45004000	18455000	41349000	30144000	0	0.338664	0.688472
lcl|CP030093.1_prot_AWX09713.1_1260	Rv1381	dihydroorotase	4	6	2	8	9	3	49828000	151890000	27112000	151350000	637420000	22092000	-1.82518	0.367658
lcl|CP030093.1_prot_AWX09715.1_1262	Rv1383	carbamoyl-phosphate synthase small subunit	1	1	2	2	2	1	0	0	145820000	13413000	0	0	3.44248	0.417023
lcl|CP030093.1_prot_AWX09716.1_1263	Rv1384	carbamoyl phosphate synthase large subunit	6	4	2	4	2	2	186810000	0	0	166780000	0	0	0.163625	0.940092
lcl|CP030093.1_prot_AWX09717.1_1264	Rv1385	orotidine 5'-phosphate decarboxylase	0	2	0	3	0	1	0	31228000	0	31461000	0	0	-0.0107244	0.996058
lcl|CP030093.1_prot_AWX09718.1_1265	Rv1386	PE family protein	1	1	1	1	1	0	0	39050000	0	0	0	0	inf	0.373901
lcl|CP030093.1_prot_AWX09721.1_1268	Rv1388	integration host factor	4	12	12	12	12	8	242860000	9434100000	32586000000	6718500000	14439000000	1091600000	0.925647	0.555071
lcl|CP030093.1_prot_AWX09722.1_1269	Rv1389	guanylate kinase	1	2	0	1	0	2	0	25567000	0	0	0	56518000	-1.14443	0.644005
lcl|CP030093.1_prot_AWX09723.1_1270	Rv1390	DNA-directed RNA polymerase subunit omega	0	1	1	1	1	0	0	0	0	29529000	0	0	-inf	0.373901
lcl|CP030093.1_prot_AWX09724.1_1271	Rv1391	bifunctional phosphopantothenoylcysteine decarboxylase CoaC/phosphopantothenate--cysteine ligase CoaB	3	3	1	4	3	1	0	57675000	0	34641000	114180000	0	-1.36756	0.478264
lcl|CP030093.1_prot_AWX12361.1_1272	Rv1392	methionine adenosyltransferase	22	25	15	26	28	22	3081700000	3361700000	1906100000	2855200000	13042000000	1332100000	-1.0451	0.468848
lcl|CP030093.1_prot_AWX12362.1_1277	Rv1397c	ribonuclease VapC10	1	2	4	2	4	4	0	51233000	725770000	62613000	155370000	262890000	0.692264	0.702987
lcl|CP030093.1_prot_AWX09729.1_1278	Rv1398c	CopG family transcriptional regulator	0	1	1	1	1	1	0	0	0	0	45542000	0	-inf	0.373901
lcl|CP030093.1_prot_AWX09733.1_1284	Rv1404	MarR family transcriptional regulator	4	4	6	5	5	6	17094000	296430000	1022400000	252910000	23095000	2179600000	-0.878241	0.643357
lcl|CP030093.1_prot_AWX09738.1_1289	Rv1409	bifunctional diaminohydroxyphosphoribosylaminopyrimidine deaminase/5-amino-6-(5-phosphoribosylamino)uracil reductase	5	6	3	6	3	0	189770000	98107000	66574000	116110000	113280000	0	0.627784	0.476883
lcl|CP030093.1_prot_AWX09739.1_1291	Rv1411c	hypothetical protein	3	8	4	8	5	9	32971000	1561100000	62853000	1391700000	44040000	9049700000	-2.66181	0.360053
lcl|CP030093.1_prot_AWX09740.1_1292	Rv1412	riboflavin synthase	1	2	1	2	2	3	0	0	0	42613000	0	164020000	-inf	0.233609
lcl|CP030093.1_prot_AWX09744.1_1296	Rv1416	6,7-dimethyl-8-ribityllumazine synthase	5	9	11	11	11	9	123340000	519870000	3957600000	746720000	1282900000	1112300000	0.550241	0.712232
lcl|CP030093.1_prot_AWX09745.1_1297	Rv1417	PH domain-containing protein	1	1	2	1	2	1	0	0	51474000	0	16321000	0	1.65711	0.550559
lcl|CP030093.1_prot_AWX09746.1_1298	Rv1418	hypothetical protein	0	0	0	0	1	2	0	0	0	0	0	37579000	-inf	0.373901
lcl|CP030093.1_prot_AWX09749.1_1301	Rv1421	RNase adaptor protein RapZ	1	7	6	5	4	0	0	92540000	54410000	68304000	44881000	0	0.376643	0.753812
lcl|CP030093.1_prot_AWX12366.1_1303	Rv1423	transcriptional regulator	1	3	3	3	2	2	0	43200000	32138000	21655000	31112000	24143000	-0.0297935	0.970375
lcl|CP030093.1_prot_AWX09755.1_1308	Rv1428c	glycerol acyltransferase	0	3	1	3	1	0	0	29342000	0	26346000	0	0	0.155383	0.943088
lcl|CP030093.1_prot_AWX09764.1_1317	Rv1436	aldehyde dehydrogenase	16	20	15	20	18	17	1101800000	3347200000	1188200000	2852600000	1607100000	1245200000	-0.0172228	0.980795
lcl|CP030093.1_prot_AWX09765.1_1318	Rv1437	phosphoglycerate kinase	5	16	4	15	14	1	193150000	369320000	95739000	346730000	530830000	0	-0.414952	0.697543
lcl|CP030093.1_prot_AWX09766.1_1319	Rv1438	triose-phosphate isomerase	2	9	2	10	2	1	23200000	225830000	38548000	129210000	17556000	0	0.970436	0.573548
lcl|CP030093.1_prot_AWX09772.1_1326	Rv1443c	hypothetical protein	1	6	6	5	3	6	0	79796000	632320000	100620000	27510000	1055200000	-0.732668	0.705016
lcl|CP030093.1_prot_AWX09775.1_1329	Rv1444c	ATPase	1	1	1	1	1	0	0	0	191510000	0	0	0	inf	0.373901
lcl|CP030093.1_prot_AWX09779.1_1333	Rv1448c	transaldolase	15	21	7	23	25	9	293570000	1778900000	102780000	1469600000	5189800000	176010000	-1.65185	0.384831
lcl|CP030093.1_prot_AWX09780.1_1334	Rv1449c	transketolase	25	28	7	30	24	5	1324100000	2177800000	212770000	2212900000	872710000	69181000	0.23569	0.83608
lcl|CP030093.1_prot_AWX12369.1_1340	Rv1454c	quinone oxidoreductase	1	2	1	2	3	1	0	0	0	0	39590000	0	-inf	0.373901
lcl|CP030093.1_prot_AWX09784.1_1341	Rv1455	hypothetical protein	0	2	1	2	2	0	0	24588000	0	14460000	0	0	0.765887	0.740475
lcl|CP030093.1_prot_AWX09791.1_1349	Rv1462	Fe-S cluster assembly protein SufD	0	4	1	3	3	1	0	25714000	0	27816000	73079000	0	-1.97223	0.336321
lcl|CP030093.1_prot_AWX09792.1_1350	Rv1463	Fe-S cluster assembly ATPase SufC	5	8	5	8	6	4	100110000	265450000	351890000	313500000	232430000	102920000	0.144993	0.823437
lcl|CP030093.1_prot_AWX09793.1_1351	Rv1464	cysteine desulfurase	0	5	1	5	5	1	0	99769000	0	71205000	168850000	0	-1.2667	0.473579
lcl|CP030093.1_prot_AWX09794.1_1352	Rv1465	SUF system NifU family Fe-S cluster assembly protein	1	2	2	2	1	3	0	17210000	230250000	16781000	0	40606000	2.1084	0.445693
lcl|CP030093.1_prot_AWX09796.1_1354	Rv1467c	acyl-CoA dehydrogenase	1	2	1	1	0	0	0	36143000	0	0	0	0	inf	0.373901
lcl|CP030093.1_prot_AWX09801.1_1359	Rv1471	thioredoxin	2	2	2	2	2	2	52973000	40203000	165570000	32739000	56298000	29199000	1.12987	0.314241
lcl|CP030093.1_prot_AWX09805.1_1363	Rv1474c	TetR/AcrR family transcriptional regulator	0	2	1	2	0	2	0	0	0	14916000	0	0	-inf	0.373901
lcl|CP030093.1_prot_AWX09806.1_1364	Rv1475c	aconitate hydratase	34	31	16	34	32	26	2093000000	1298000000	395700000	1328600000	1141200000	1042900000	0.108361	0.863244
lcl|CP030093.1_prot_AWX09807.1_1365	Rv1476	hypothetical protein	0	3	3	3	3	4	0	256640000	1377400000	126400000	325990000	274930000	1.16778	0.518226
lcl|CP030093.1_prot_AWX09810.1_1368	Rv1479	MoxR family ATPase	15	19	14	19	18	15	1254200000	2624800000	1905700000	3088100000	3072900000	2046100000	-0.50463	0.198833
lcl|CP030093.1_prot_AWX09811.1_1369	Rv1480	DUF58 domain-containing protein	1	3	4	4	3	2	0	68823000	36343000	62783000	45688000	57070000	-0.65452	0.381892
lcl|CP030093.1_prot_AWX09812.1_1370	Rv1481	VWA domain-containing protein	2	4	2	4	3	2	20820000	72733000	26490000	74477000	30418000	21842000	-0.0782865	0.927865
lcl|CP030093.1_prot_AWX09813.1_1372	Rv1483	beta-ketoacyl-ACP reductase	3	7	1	7	7	3	48743000	191980000	0	183920000	95336000	89460000	-0.615136	0.548681
lcl|CP030093.1_prot_AWX09814.1_1373	Rv1484	enoyl-[acyl-carrier-protein	7	6	6	7	8	7	201070000	558690000	597690000	573300000	518730000	649680000	-0.359605	0.386166
lcl|CP030093.1_prot_AWX12372.1_1375	Rv1486c	hypothetical protein	0	0	0	1	0	0	0	0	0	7947200	0	0	-inf	0.373901
lcl|CP030093.1_prot_AWX09817.1_1377	Rv1488	SPFH/Band 7/PHB domain protein	4	11	3	13	12	7	136190000	706170000	101750000	600870000	629190000	171570000	-0.570079	0.568289
lcl|CP030093.1_prot_AWX12373.1_1383	Rv1492	methylmalonyl-CoA mutase small subunit	1	2	1	3	2	1	0	24330000	0	27335000	33028000	0	-1.31093	0.408683	у всех без изменений
lcl|CP030093.1_prot_AWX09828.1_1390	Rv1498A	dodecin family protein	2	3	3	2	3	0	29874000	470490000	71846000	353270000	126420000	0	0.254442	0.868182
lcl|CP030093.1_prot_AWX09827.1_1389	Rv1498c	class I SAM-dependent methyltransferase	1	1	1	1	1	1	0	0	0	8098400	0	0	-inf	0.373901
lcl|CP030093.1_prot_AWX09836.1_1400	Rv1508c	DUF2029 domain-containing protein	1	1	0	1	0	0	0	0	0	20814000	0	0	-inf	0.373901
lcl|CP030093.1_prot_AWX09839.1_1405	Rv1511	GDP-mannose 4,6-dehydratase	2	7	3	8	2	1	79359000	88715000	48190000	115070000	32665000	0	0.549782	0.563954
lcl|CP030093.1_prot_AWX09840.1_1406	Rv1512	GDP-L-fucose synthase	1	4	2	3	3	1	0	38100000	74209000	48483000	60621000	0	0.0417695	0.971715
lcl|CP030093.1_prot_AWX12378.1_1416	Rv1521	fatty-acid--CoA ligase FadD25	1	4	1	2	3	0	0	39572000	46870000	53963000	77782000	0	-0.607944	0.608718
lcl|CP030093.1_prot_AWX09852.1_1422	Rv1527c	type I polyketide synthase	13	7	3	8	5	3	567630000	98879000	58291000	92575000	42627000	32070000	2.11539	0.321735
lcl|CP030093.1_prot_AWX09858.1_1428	Rv1533	nitronate monooxygenase	3	3	2	4	5	2	44728000	35344000	33564000	28292000	40712000	20614000	0.34256	0.304496
lcl|CP030093.1_prot_AWX09859.1_1429	Rv1534	TetR/AcrR family transcriptional regulator	0	3	2	2	2	5	0	25755000	23257000	22992000	20370000	230610000	-2.48282	0.345178
lcl|CP030093.1_prot_AWX09861.1_1431	Rv1536	isoleucine--tRNA ligase	9	7	1	10	3	3	247670000	84823000	0	132130000	40768000	43924000	0.616813	0.649423
lcl|CP030093.1_prot_AWX09867.1_1438	Rv1543	oxidoreductase	9	12	9	12	13	11	143610000	444950000	376020000	454320000	212620000	540390000	-0.323847	0.578301
lcl|CP030093.1_prot_AWX09868.1_1439	Rv1544	SDR family NAD(P)-dependent oxidoreductase	7	10	6	12	8	12	74927000	474910000	153770000	531240000	63751000	1223600000	-1.36998	0.358343
lcl|CP030093.1_prot_AWX09870.1_1441	Rv1546	SRPBCC family protein	0	2	4	3	4	4	0	26215000	338000000	26296000	25162000	161080000	0.77707	0.689311
lcl|CP030093.1_prot_AWX09879.1_1452	Rv1556	TetR family transcriptional regulator	2	3	2	1	2	3	28162000	13413000	29955000	0	15599000	98838000	-0.677933	0.66971
lcl|CP030093.1_prot_AWX09881.1_1454	Rv1558	nitroreductase family deazaflavin-dependent oxidoreductase	3	8	8	6	7	8	526820000	158750000	1190400000	193580000	354080000	499680000	0.840907	0.429443
lcl|CP030093.1_prot_AWX09892.1_1467	Rv1571	hypothetical protein	0	0	1	1	1	1	0	0	19130000	0	0	0	inf	0.373901
lcl|CP030093.1_prot_AWX09898.1_1475	Rv1593c	NUDIX hydrolase	1	4	0	4	1	3	0	32980000	0	31779000	0	39150000	-1.10478	0.480614
lcl|CP030093.1_prot_AWX09899.1_1476	Rv1594	quinolinate synthase	0	2	1	2	1	1	0	35926000	0	41090000	0	0	-0.193759	0.929173
lcl|CP030093.1_prot_AWX09900.1_1477	Rv1595	L-aspartate oxidase	0	3	0	3	3	2	0	9150900	0	18287000	47989000	0	-2.8565	0.254148
lcl|CP030093.1_prot_AWX12385.1_1478	Rv1596	nicotinate-nucleotide pyrophosphorylase [carboxylating	4	11	5	10	5	4	77205000	614440000	82097000	506030000	48877000	32983000	0.396306	0.806136
lcl|CP030093.1_prot_AWX09901.1_1479	Rv1597	SAM-dependent methyltransferase	0	2	0	2	0	1	0	12788000	0	16587000	0	0	-0.375262	0.864885
lcl|CP030093.1_prot_AWX09902.1_1480	Rv1598c	nitroreductase family deazaflavin-dependent oxidoreductase	0	0	3	1	2	2	0	0	0	0	110990000	68295000	-inf	0.138166
lcl|CP030093.1_prot_AWX09903.1_1482	Rv1600	histidinol-phosphate transaminase	1	4	1	3	2	0	0	38401000	0	57857000	45044000	0	-1.42204	0.378226
lcl|CP030093.1_prot_AWX09904.1_1483	Rv1601	imidazoleglycerol-phosphate dehydratase	2	4	2	4	3	4	70416000	189800000	58213000	194580000	72920000	628050000	-1.4918	0.329989
lcl|CP030093.1_prot_AWX09905.1_1484	Rv1602	imidazole glycerol phosphate synthase subunit HisH	2	1	0	1	0	2	0	0	0	0	0	612420000	-inf	0.373901
lcl|CP030093.1_prot_AWX09906.1_1485	Rv1603	bifunctional 1-(5-phosphoribosyl)-5-((5-phosphoribosylamino)methylideneamino)imidazole-4-carboxamide isomerase/phosphoribosylanthranilate isomerase PriA	0	4	2	2	2	3	0	28752000	24053000	22137000	12863000	90669000	-1.25088	0.404784
lcl|CP030093.1_prot_AWX09908.1_1487	Rv1605	imidazole glycerol phosphate synthase cyclase subunit	0	6	1	5	3	1	0	35991000	0	44679000	0	0	-0.311961	0.886965
lcl|CP030093.1_prot_AWX09911.1_1490	Rv1608c	peroxiredoxin	1	5	4	5	4	6	0	62751000	168520000	48227000	35153000	486760000	-1.30173	0.509966
lcl|CP030093.1_prot_AWX12387.1_1491	Rv1609	anthranilate synthase component I	3	8	3	9	11	2	102670000	108570000	49062000	110470000	356100000	70825000	-1.0458	0.368489
lcl|CP030093.1_prot_AWX09913.1_1493	Rv1611	indole-3-glycerol-phosphate synthase	12	15	12	15	14	13	424360000	2198200000	284640000	2000300000	324840000	1194600000	-0.275839	0.807189
lcl|CP030093.1_prot_AWX12388.1_1494	Rv1612	tryptophan synthase subunit beta	8	11	3	12	13	5	142390000	326040000	49945000	372080000	752500000	90038000	-1.22843	0.327807
lcl|CP030093.1_prot_AWX09914.1_1495	Rv1613	tryptophan synthase subunit alpha	8	10	9	12	8	7	125190000	682830000	117030000	768230000	111150000	176910000	-0.191403	0.883646
lcl|CP030093.1_prot_AWX12389.1_1496	Rv1614	prolipoprotein diacylglyceryl transferase	3	2	0	2	1	0	347250000	32737000	0	38115000	0	0	3.31752	0.364253
lcl|CP030093.1_prot_AWX09917.1_1500	Rv1617	pyruvate kinase	9	12	6	13	14	1	170020000	196760000	468520000	308550000	1026600000	0	-0.676635	0.628745
lcl|CP030093.1_prot_AWX09922.1_1506	Rv1623c	#N/A	1	0	0	1	1	0	0	0	0	20938000	0	0	-inf	0.373901
lcl|CP030093.1_prot_AWX09925.1_1509	Rv1626	response regulator	1	10	6	8	7	10	0	966420000	350460000	780420000	158670000	1760200000	-1.03546	0.445484
lcl|CP030093.1_prot_AWX09926.1_1510	Rv1627c	lipid-transfer protein	0	2	1	2	2	0	0	24829000	0	0	30645000	0	-0.303626	0.889903
lcl|CP030093.1_prot_AWX09927.1_1511	Rv1628c	benzoylsuccinyl-CoA thiolase	0	2	4	4	3	4	0	82428000	108640000	45357000	43019000	146670000	-0.298857	0.772166
lcl|CP030093.1_prot_AWX09928.1_1512	Rv1629	DNA polymerase I	6	12	4	13	10	3	121580000	276190000	103410000	242500000	213590000	59800000	-0.0417346	0.953407
lcl|CP030093.1_prot_AWX09929.1_1513	Rv1630	30S ribosomal protein S1	20	27	11	27	29	17	826680000	2871900000	894760000	2444500000	4333500000	1496300000	-0.849094	0.315487
lcl|CP030093.1_prot_AWX09930.1_1514	Rv1631	dephospho-CoA kinase	2	3	2	3	3	1	26757000	32474000	20655000	32633000	95426000	0	-0.680794	0.599637
lcl|CP030093.1_prot_AWX09933.1_1522	Rv1636	universal stress protein	2	10	10	9	10	4	7939800	269080000	4195800000	234650000	891270000	23160000	1.96071	0.466915
lcl|CP030093.1_prot_AWX09934.1_1523	Rv1637c	MBL fold metallo-hydrolase	2	3	2	3	1	3	64233000	111630000	48532000	199030000	0	173840000	-0.732632	0.491201
lcl|CP030093.1_prot_AWX12395.1_1524	Rv1638	excinuclease ABC subunit A	6	3	1	4	3	3	64355000	26200000	0	55256000	31482000	32096000	-0.392081	0.665886
lcl|CP030093.1_prot_AWX09938.1_1528	Rv1641	translation initiation factor IF-3	3	5	4	5	4	8	33539000	158120000	133200000	147060000	40835000	738370000	-1.51161	0.414303
lcl|CP030093.1_prot_AWX09940.1_1530	Rv1643	50S ribosomal protein L20	4	7	7	6	5	7	67102000	750540000	2884800000	516790000	507480000	3942600000	-0.42386	0.781969
lcl|CP030093.1_prot_AWX09944.1_1534	Rv1647	adenylate/guanylate cyclase domain-containing protein	0	2	1	1	0	2	0	59627000	0	0	0	66957000	-0.167269	0.938769
lcl|CP030093.1_prot_AWX12396.1_1536	Rv1649	phenylalanine--tRNA ligase subunit alpha	3	9	3	12	9	5	71414000	358790000	0	281250000	79404000	61078000	0.0286944	0.983756
lcl|CP030093.1_prot_AWX09946.1_1537	Rv1650	phenylalanine--tRNA ligase subunit beta	7	9	2	12	4	4	254230000	82672000	26453000	111660000	53274000	46433000	0.78163	0.518056
lcl|CP030093.1_prot_AWX09948.1_1539	Rv1652	N-acetyl-gamma-glutamyl-phosphate reductase	4	9	4	9	6	2	71598000	171590000	63188000	157850000	43779000	35346000	0.370568	0.683118
lcl|CP030093.1_prot_AWX09949.1_1540	Rv1653	bifunctional glutamate N-acetyltransferase/amino-acid N-acetyltransferase	0	1	1	4	2	4	0	0	0	39775000	74774000	108350000	-inf	0.0198949	расщепление глутамата
lcl|CP030093.1_prot_AWX09950.1_1541	Rv1654	acetylglutamate kinase	2	6	2	6	1	1	34994000	31283000	16848000	62357000	0	0	0.414731	0.763694
lcl|CP030093.1_prot_AWX09951.1_1542	Rv1655	aspartate aminotransferase family protein	1	8	1	5	7	0	0	156370000	0	147250000	145360000	0	-0.904015	0.559231
lcl|CP030093.1_prot_AWX09952.1_1543	Rv1656	ornithine carbamoyltransferase	0	3	0	2	1	1	0	42665000	0	57107000	0	0	-0.420615	0.849338
lcl|CP030093.1_prot_AWX09954.1_1545	Rv1658	argininosuccinate synthase	1	4	0	4	4	2	0	54235000	0	58879000	144450000	31945000	-2.11705	0.191466
lcl|CP030093.1_prot_AWX09955.1_1546	Rv1659	argininosuccinate lyase	0	4	3	2	4	3	0	55177000	71003000	47426000	57230000	94352000	-0.657343	0.40057
lcl|CP030093.1_prot_AWX09960.1_1552	Rv1665	alpha-pyrone synthesis polyketide synthase	2	5	3	6	4	1	32417000	102840000	16761000	131990000	17435000	0	0.0248206	0.986808
lcl|CP030093.1_prot_AWX09968.1_1563	Rv1676	AhpC/TSA family protein	0	7	7	7	5	7	0	142930000	734180000	224050000	294160000	718680000	-0.495888	0.682843
lcl|CP030093.1_prot_AWX09969.1_1564	Rv1677	protein disulfide oxidoreductase	0	1	1	1	1	1	0	0	280400000	0	0	0	inf	0.373901
lcl|CP030093.1_prot_AWX12400.1_1566	Rv1679	acyl-CoA dehydrogenase	1	2	1	1	2	0	0	49169000	0	0	30793000	0	0.675147	0.767281
lcl|CP030093.1_prot_AWX09973.1_1570	Rv1683	alpha/beta fold hydrolase	15	13	3	13	13	7	585770000	147950000	94699000	208680000	175250000	84101000	0.823757	0.494443
lcl|CP030093.1_prot_AWX09978.1_1576	Rv1689	tyrosine--tRNA ligase	1	1	1	1	2	2	0	0	28347000	0	46053000	0	-0.700099	0.759772
lcl|CP030093.1_prot_AWX09985.1_1583	Rv1696	DNA repair protein RecN	0	1	0	1	1	1	0	23249000	0	0	0	0	inf	0.373901
lcl|CP030093.1_prot_AWX09986.1_1584	Rv1697	thiamine pyrophosphokinase	0	3	1	4	3	0	0	33048000	0	44385000	24283000	0	-1.05507	0.521334
lcl|CP030093.1_prot_AWX09988.1_1586	Rv1699	CTP synthetase	3	5	0	4	2	0	41976000	60280000	0	48836000	34222000	0	0.299994	0.794398
lcl|CP030093.1_prot_AWX09992.1_1590	Rv1703c	O-methyltransferase	2	6	3	6	4	3	31592000	90377000	43292000	130230000	27493000	58692000	-0.389054	0.654496
lcl|CP030093.1_prot_AWX09998.1_1596	Rv1708	ParA family protein	2	9	4	10	3	5	32979000	245970000	64997000	253360000	45256000	87791000	-0.167939	0.884927
lcl|CP030093.1_prot_AWX10000.1_1598	Rv1710	SMC-Scp complex subunit ScpB	1	3	1	2	1	3	0	39449000	0	39402000	0	47937000	-1.14664	0.464695
lcl|CP030093.1_prot_AWX10001.1_1599	Rv1711	pseudouridine synthase	1	5	2	5	2	2	0	25987000	33870000	37142000	32705000	21794000	-0.614473	0.397833
lcl|CP030093.1_prot_AWX10011.1_1609	Rv1721c	antitoxin	0	3	3	2	2	0	0	32775000	23408000	16640000	14134000	0	0.868422	0.485654
lcl|CP030093.1_prot_AWX10020.1_1620	Rv1731	succinic semialdehyde dehydrogenase	5	11	7	13	14	8	129680000	239630000	150260000	268370000	653530000	177650000	-1.08152	0.266208
lcl|CP030093.1_prot_AWX10021.1_1621	Rv1732c	thioredoxin family protein	1	4	4	4	4	3	0	125220000	89353000	72059000	30391000	367830000	-1.13205	0.491039
lcl|CP030093.1_prot_AWX12405.1_1629	Rv1738	DUF1876 domain-containing protein	3	6	6	6	6	6	78215000	671000000	1684000000	522240000	818090000	221760000	0.639386	0.592143
lcl|CP030093.1_prot_AWX10032.1_1634	Rv1743	serine/threonine protein kinase	0	2	0	2	1	1	0	18466000	0	19167000	0	0	-0.0537532	0.980249
lcl|CP030093.1_prot_AWX10035.1_1637	Rv1746	serine/threonine protein kinase	1	3	0	3	4	0	0	45682000	0	39350000	51128000	0	-0.985941	0.529185
lcl|CP030093.1_prot_AWX10037.1_1639	Rv1748	hypothetical protein	1	2	2	3	2	3	0	22239000	30214000	23990000	41519000	163320000	-2.12517	0.259092
lcl|CP030093.1_prot_AWX12406.1_1642	Rv1751	FAD-dependent oxidoreductase	6	7	11	10	14	7	157210000	161820000	98140000	179510000	372560000	124570000	-0.697753	0.329361
lcl|CP030093.1_prot_AWX10050.1_1653	Rv1769	amino acid deaminase/aldolase	1	5	2	4	4	2	0	44693000	36842000	41541000	134550000	0	-1.11083	0.495638
lcl|CP030093.1_prot_AWX10051.1_1654	Rv1770	peptidase M28	3	2	1	5	6	1	84006000	0	0	61314000	303180000	0	-2.11733	0.38833
lcl|CP030093.1_prot_AWX10052.1_1655	Rv1771	L-gulono-1,4-lactone dehydrogenase	9	12	7	12	12	9	138440000	295120000	1145200000	302120000	580000000	264130000	0.46187	0.683174
lcl|CP030093.1_prot_AWX12408.1_1662	Rv1778c	hypothetical protein	1	3	3	3	3	2	0	92177000	430020000	93750000	183200000	21012000	0.809466	0.618977
lcl|CP030093.1_prot_AWX10059.1_1664	Rv1780	hypothetical protein	1	3	4	6	0	6	0	52253000	42284000	57600000	0	685940000	-2.97546	0.381621
lcl|CP030093.1_prot_AWX10060.1_1666	Rv1782	type VII secretion system ESX-5 subunit EccB5	3	5	3	6	7	2	41684000	42681000	34534000	45953000	176490000	22004000	-1.03979	0.433132
lcl|CP030093.1_prot_AWX10061.1_1667	Rv1783	type VII secretion system ESX-5 FtsK/SpoIIIE family ATPase EccC5	13	13	6	16	15	4	863630000	225260000	197660000	348120000	96064000	129260000	1.16578	0.362479
lcl|CP030093.1_prot_AWX10070.1_1678	Rv1794	ESX secretion-associated protein EspG	1	7	2	8	5	1	0	182310000	49025000	176640000	77598000	0	-0.136196	0.923515
lcl|CP030093.1_prot_AWX10071.1_1679	Rv1795	type VII secretion system ESX-5 subunit EccD5	5	2	3	3	4	2	131750000	60761000	44917000	144600000	29555000	76448000	-0.0779136	0.923138
lcl|CP030093.1_prot_AWX10072.1_1680	Rv1796	type VII secretion system ESX-5 serine protease mycosin MycP5	0	2	0	2	1	0	0	88098000	0	62058000	0	0	0.505492	0.820937
lcl|CP030093.1_prot_AWX10073.1_1681	Rv1797	type VII secretion system ESX-5 subunit EccE5	3	3	3	2	3	2	63973000	30046000	34068000	28487000	32275000	29360000	0.507173	0.304881
lcl|CP030093.1_prot_AWX10074.1_1682	Rv1798	type VII secretion system ESX-5 AAA family ATPase EccA5	0	3	0	3	3	1	0	34977000	0	39246000	40715000	0	-1.19289	0.444906
lcl|CP030093.1_prot_AWX10087.1_1697	Rv1812c	NADH dehydrogenase	1	1	0	1	0	0	15183000	0	0	0	0	0	inf	0.373901
lcl|CP030093.1_prot_AWX10088.1_1698	Rv1813c	DUF4189 domain-containing protein	2	1	2	2	2	2	0	0	218820000	0	94087000	0	1.21768	0.628181
lcl|CP030093.1_prot_AWX10091.1_1703	Rv1817	FAD-binding protein	1	1	0	1	1	0	0	6652500	0	0	0	0	inf	0.373901
lcl|CP030093.1_prot_AWX10093.1_1705	Rv1819c	vitamin B12 transport ATP-binding protein BacA	1	0	0	0	0	0	65169000	0	0	0	0	0	inf	0.373901
lcl|CP030093.1_prot_AWX10095.1_1707	Rv1821	accessory Sec system translocase SecA2	17	23	10	22	22	10	459500000	563070000	366890000	528340000	430070000	323660000	0.116049	0.684528
lcl|CP030093.1_prot_AWX10098.1_1711	Rv1825	DUF881 domain-containing protein	1	2	0	1	2	2	0	23532000	0	0	20269000	22474000	-0.861064	0.578876
lcl|CP030093.1_prot_AWX10099.1_1712	Rv1826	glycine cleavage system protein GcvH	1	2	2	1	2	1	0	104180000	278980000	0	172320000	0	1.15286	0.519419
lcl|CP030093.1_prot_AWX10100.1_1713	Rv1827	FHA domain-containing protein	3	8	6	8	6	8	12112000	1198900000	1481400000	909980000	316540000	4511600000	-1.09168	0.504428
lcl|CP030093.1_prot_AWX10102.1_1715	Rv1829	bifunctional nuclease family protein	1	4	4	3	2	6	0	87278000	87945000	115270000	39428000	651970000	-2.20278	0.341125
lcl|CP030093.1_prot_AWX10103.1_1716	Rv1830	MerR family transcriptional regulator	0	2	0	2	1	2	0	19958000	0	40652000	0	62123000	-2.36445	0.227687
lcl|CP030093.1_prot_AWX10104.1_1717	Rv1832	glycine dehydrogenase	5	3	0	3	4	1	52574000	45883000	0	104430000	44843000	0	-0.600388	0.64884
lcl|CP030093.1_prot_AWX10105.1_1718	Rv1833c	alpha/beta fold hydrolase	2	6	7	6	7	4	85691000	125770000	74417000	116030000	46258000	114250000	0.0479219	0.916087
lcl|CP030093.1_prot_AWX10108.1_1721	Rv1836c	hypothetical protein	4	9	2	10	11	9	125800000	361110000	81875000	398710000	928390000	203150000	-1.42781	0.241554
lcl|CP030093.1_prot_AWX10109.1_1723	Rv1837c	malate synthase G	28	33	12	36	29	10	4107600000	3307600000	924600000	4379200000	1526000000	475220000	0.386361	0.687279
lcl|CP030093.1_prot_AWX10115.1_1729	Rv1843c	GuaB1 family IMP dehydrogenase-related protein	16	20	14	20	21	13	562790000	1113300000	470460000	1110400000	3419500000	507010000	-1.23052	0.349383
lcl|CP030093.1_prot_AWX10116.1_1730	Rv1844c	phosphogluconate dehydrogenase (NADP(+)-dependent, decarboxylating)	3	8	3	10	10	3	90230000	307770000	142980000	327800000	853400000	48330000	-1.18446	0.40176
lcl|CP030093.1_prot_AWX10120.1_1734	Rv1848	#N/A	1	0	1	1	1	0	0	0	56289000	0	0	0	inf	0.373901
lcl|CP030093.1_prot_AWX10124.1_1738	Rv1852	urease accessory protein UreG	1	2	1	2	2	2	0	23163000	0	20869000	13165000	18506000	-1.18159	0.290699
lcl|CP030093.1_prot_AWX10127.1_1741	Rv1855c	LLM class F420-dependent oxidoreductase	2	8	5	10	7	1	20636000	163330000	58679000	222810000	41216000	0	-0.121833	0.933831
lcl|CP030093.1_prot_AWX10128.1_1742	Rv1856c	short-chain dehydrogenase	8	11	8	11	8	13	201580000	923710000	624760000	966630000	217120000	3966800000	-1.55733	0.385515
lcl|CP030093.1_prot_AWX10132.1_1746	Rv1860	alanine and proline-rich secreted protein Apa	0	5	3	5	5	2	0	442070000	70152000	601140000	505910000	60159000	-1.18822	0.369114
lcl|CP030093.1_prot_AWX10140.1_1755	Rv1868	hypothetical protein	1	3	1	2	0	1	0	232720000	0	178260000	0	0	0.384612	0.86166
lcl|CP030093.1_prot_AWX10141.1_1756	Rv1869c	reductase	4	6	2	9	10	3	68229000	190840000	44560000	166450000	458990000	41405000	-1.13504	0.410216
lcl|CP030093.1_prot_AWX10143.1_1758	Rv1871c	nitroreductase family deazaflavin-dependent oxidoreductase	0	2	4	3	3	0	0	62410000	158420000	38262000	132630000	0	0.369851	0.797261
lcl|CP030093.1_prot_AWX10144.1_1759	Rv1872c	alpha-hydroxy-acid oxidizing protein	18	21	20	25	24	17	2916100000	5466700000	2364800000	4765100000	10042000000	2041200000	-0.648588	0.467459
lcl|CP030093.1_prot_AWX10146.1_1762	Rv1875	PPOX class F420-dependent oxidoreductase	1	3	4	2	3	0	0	31806000	196450000	11786000	41252000	0	2.10555	0.400221
lcl|CP030093.1_prot_AWX10149.1_1765	Rv1876	bacterioferritin	8	5	8	7	7	7	2964600000	785870000	1831800000	758590000	247240000	3444000000	0.327102	0.76394
lcl|CP030093.1_prot_AWX12418.1_1769	Rv1880c	cytochrome P450	2	2	1	3	3	2	52860000	28403000	0	38731000	52751000	29844000	-0.578218	0.467847
lcl|CP030093.1_prot_AWX10155.1_1772	Rv1883c	SRPBCC family protein	0	4	5	4	2	5	0	85449000	557100000	90365000	74436000	357560000	0.298759	0.848066
lcl|CP030093.1_prot_AWX10156.1_1774	Rv1885c	chorismate mutase	0	3	2	3	1	4	0	39083000	37835000	31293000	0	77112000	-0.495038	0.70502
lcl|CP030093.1_prot_AWX10157.1_1775	Rv1886c	diacylglycerol acyltransferase	2	4	1	4	1	2	50000000	115720000	0	411830000	0	57672000	-1.50238	0.488963
lcl|CP030093.1_prot_AWX10166.1_1785	Rv1893	hypothetical protein	0	3	3	2	3	1	0	43744000	218430000	0	78319000	0	1.74309	0.440575
lcl|CP030093.1_prot_AWX10167.1_1786	Rv1894c	nitronate monooxygenase	0	3	1	3	3	3	0	17762000	0	0	0	0	inf	0.373901
lcl|CP030093.1_prot_AWX10169.1_1789	Rv1896c	SAM-dependent methyltransferase	1	4	1	3	1	1	0	22925000	0	0	0	0	inf	0.373901
lcl|CP030093.1_prot_AWX10171.1_1791	Rv1898	thiamine-binding protein	0	1	1	1	1	1	0	0	124150000	0	0	0	inf	0.373901
lcl|CP030093.1_prot_AWX10172.1_1792	Rv1899c	hypothetical protein	3	11	11	10	8	11	63192000	267030000	535430000	285020000	87011000	1681200000	-1.24604	0.488879
lcl|CP030093.1_prot_AWX10176.1_1798	Rv1905c	D-amino-acid oxidase	0	2	1	2	1	0	0	36945000	0	31470000	0	0	0.231402	0.915613
lcl|CP030093.1_prot_AWX10178.1_1801	Rv1908c	catalase peroxidase	24	25	13	27	24	12	1642700000	1487200000	436860000	1714900000	1579100000	228530000	0.0180021	0.981787
lcl|CP030093.1_prot_AWX10181.1_1805	Rv1912c	oxidoreductase	5	11	7	11	9	4	71649000	301390000	84736000	301540000	52170000	48710000	0.185937	0.877192
lcl|CP030093.1_prot_AWX10183.1_1807	Rv1914c	#N/A	0	1	0	0	1	0	0	17049000	0	0	0	0	inf	0.373901
lcl|CP030093.1_prot_AWX10184.1_1808	Rv1916	isocitrate lyase	23	29	7	27	19	14	1100400000	1273200000	65098000	1361000000	412920000	307770000	0.228356	0.825092
lcl|CP030093.1_prot_AWX10188.1_1813	Rv1919c	SRPBCC family protein	5	10	10	11	8	12	43585000	294300000	2335800000	425750000	309120000	4270400000	-0.904618	0.629533
lcl|CP030093.1_prot_AWX10189.1_1814	Rv1920	hypothetical protein	1	2	0	2	1	0	0	18257000	0	16030000	0	0	0.187675	0.931373
lcl|CP030093.1_prot_AWX10192.1_1817	Rv1923	lipase LipD	0	3	0	1	3	0	0	41187000	0	0	124160000	0	-1.59194	0.560357
lcl|CP030093.1_prot_AWX10194.1_1819	Rv1925	fatty-acid--CoA ligase	16	16	12	17	17	10	2017200000	866090000	348410000	986440000	785200000	265150000	0.665996	0.50016
lcl|CP030093.1_prot_AWX10195.1_1820	Rv1926c	immunogenic protein MPB63	0	4	4	4	3	2	0	140140000	342480000	161140000	481020000	84719000	-0.590828	0.63119
lcl|CP030093.1_prot_AWX10200.1_1826	Rv1932	2-Cys peroxiredoxin	2	6	7	7	5	7	47841000	99515000	3640700000	540380000	234580000	3343100000	-0.120507	0.946717
lcl|CP030093.1_prot_AWX10211.1_1839	Rv1944c	hypothetical protein	1	1	0	0	0	1	0	10245000	0	0	0	0	inf	0.373901
lcl|CP030093.1_prot_AWX10245.1_1881	Rv1977	Zn-dependent protease	0	2	0	2	0	0	0	24182000	0	25992000	0	0	-0.104134	0.961783
lcl|CP030093.1_prot_AWX10248.1_1886	Rv1980c	DUF3298 domain-containing protein	1	5	0	5	2	6	0	200800000	0	296280000	29281000	1125200000	-2.85298	0.283539
lcl|CP030093.1_prot_AWX10249.1_1887	Rv1981c	ribonucleoside-diphosphate reductase subunit beta nrdF1	0	2	1	4	2	1	0	38903000	0	29022000	56543000	0	-1.13714	0.49709
lcl|CP030093.1_prot_AWX10257.1_1895	Rv1987	chitinase	1	1	1	0	1	0	0	0	216630000	0	0	0	inf	0.373901
lcl|CP030093.1_prot_AWX10260.1_1898	Rv1989c	hypothetical protein	1	2	1	2	0	3	0	8197100	0	13426000	0	83656000	-3.56602	0.31942
lcl|CP030093.1_prot_AWX10267.1_1905	Rv1993c	DUF1490 family protein	1	3	7	4	5	2	0	78734000	592230000	57545000	112160000	40479000	1.67458	0.45744
lcl|CP030093.1_prot_AWX10269.1_1908	Rv1996	universal stress protein	7	11	11	11	8	9	281610000	387960000	692060000	514040000	240630000	241730000	0.450538	0.470655
lcl|CP030093.1_prot_AWX12434.1_1914	Rv2002	3-alpha(or 20-beta)-hydroxysteroid dehydrogenase	2	2	1	2	1	1	39047000	44935000	0	0	0	0	inf	0.118068
lcl|CP030093.1_prot_AWX10274.1_1915	Rv2003c	class I SAM-dependent methyltransferase	0	2	1	5	0	5	0	46944000	0	46121000	0	114880000	-1.77806	0.360648
lcl|CP030093.1_prot_AWX10275.1_1916	Rv2004c	hypothetical protein	4	7	2	7	8	2	59734000	54828000	57767000	39158000	140920000	46106000	-0.392331	0.613845
lcl|CP030093.1_prot_AWX10276.1_1917	Rv2005c	universal stress protein	5	7	7	5	6	7	213810000	753910000	213760000	834090000	169720000	204050000	-0.031858	0.976549
lcl|CP030093.1_prot_AWX10282.1_1923	Rv2011c	MarR family transcriptional regulator	0	1	1	1	0	0	0	0	66122000	0	0	0	inf	0.373901
lcl|CP030093.1_prot_AWX12435.1_1936	Rv2018	DUF433 domain-containing protein	1	3	0	3	1	3	0	27709000	0	24440000	0	40902000	-1.23766	0.451426
lcl|CP030093.1_prot_AWX10307.1_1950	Rv2028c	universal stress protein	3	5	2	5	1	3	55356000	75849000	41518000	67809000	0	51298000	0.536202	0.475506
lcl|CP030093.1_prot_AWX10308.1_1951	Rv2029c	1-phosphofructokinase family hexose kinase	0	1	1	3	1	0	0	0	0	24886000	0	0	-inf	0.373901
lcl|CP030093.1_prot_AWX10309.1_1952	Rv2030c	hypothetical protein	13	14	7	16	17	6	412810000	544070000	658930000	544680000	655840000	302880000	0.104029	0.781214
lcl|CP030093.1_prot_AWX10310.1_1953	Rv2031c	alpha-crystallin	6	14	13	13	13	11	303210000	7762200000	56636000000	5926700000	21406000000	3596800000	1.06481	0.576289
lcl|CP030093.1_prot_AWX10311.1_1954	Rv2032	NAD(P)H nitroreductase	2	10	8	11	8	10	32349000	292840000	514250000	254380000	172750000	274390000	0.258941	0.76345
lcl|CP030093.1_prot_AWX10314.1_1957	Rv2035	ATPase	0	2	3	2	1	3	0	13920000	183130000	18024000	0	20354000	2.36021	0.422205
lcl|CP030093.1_prot_AWX10316.1_1959	Rv2037c	hypothetical protein	0	4	1	5	3	0	0	78891000	0	78674000	20155000	0	-0.325074	0.859947
lcl|CP030093.1_prot_AWX12050.1_4040	Rv2048c	type I polyketide synthase	1	4	1	5	4	3	0	30016000	0	31527000	16657000	17607000	-1.13216	0.343158
lcl|CP030093.1_prot_AWX10328.1_1972	Rv2050	RNA polymerase-binding protein RbpA	2	2	2	2	2	2	27075000	80033000	173720000	64553000	75076000	16808000	0.844105	0.422686
lcl|CP030093.1_prot_AWX12437.1_1973	Rv2051c	apolipoprotein N-acyltransferase	6	5	4	6	5	2	158960000	122990000	32409000	100920000	65340000	0	0.918972	0.360619
lcl|CP030093.1_prot_AWX10330.1_1976	Rv2054	dienelactone hydrolase family protein	2	8	2	10	5	10	30544000	329440000	36531000	302960000	37973000	910200000	-1.65779	0.360905
lcl|CP030093.1_prot_AWX10336.1_1982	Rv2061c	PPOX class F420-dependent oxidoreductase	2	4	7	6	7	7	12868000	72674000	2455400000	66622000	122590000	315070000	2.33306	0.448032
lcl|CP030093.1_prot_AWX10339.1_1985	Rv2063A	mRNA interferase MazF7	0	0	2	1	2	1	0	0	89119000	0	14660000	0	2.60385	0.456022
lcl|CP030093.1_prot_AWX10344.1_1990	Rv2068c	class A beta-lactamase BlaA	0	2	1	3	0	3	0	46746000	0	27660000	0	27260000	-0.232489	0.887457
lcl|CP030093.1_prot_AWX10349.1_1996	Rv2074	F420-dependent biliverdin reductase	3	4	4	4	4	2	26956000	97261000	733130000	80504000	195360000	20315000	1.53341	0.46239
lcl|CP030093.1_prot_AWX10362.1_2013	Rv2090	flap endonuclease	2	0	1	0	4	0	15520000	0	0	0	29017000	0	-0.90277	0.702707
lcl|CP030093.1_prot_AWX10363.1_2014	Rv2091c	DUF4333 domain-containing protein	2	5	4	4	5	5	173590000	185960000	1082400000	183430000	318420000	279820000	0.88339	0.508572
lcl|CP030093.1_prot_AWX12443.1_2017	Rv2094c	twin-arginine translocase TatA/TatE family subunit	0	3	3	3	1	3	0	78825000	451590000	63520000	0	125010000	1.49233	0.472604
lcl|CP030093.1_prot_AWX10366.1_2018	Rv2095c	protein pafC	0	3	1	6	2	1	0	51565000	0	46866000	28379000	0	-0.545204	0.737166
lcl|CP030093.1_prot_AWX10368.1_2020	Rv2097c	Pup--protein ligase	5	7	3	7	7	3	110230000	158180000	82504000	141750000	383170000	98612000	-0.829346	0.375729
lcl|CP030093.1_prot_AWX10371.1_2023	Rv2101	ATP-dependent helicase	2	2	0	1	1	0	0	57184000	0	0	0	0	inf	0.373901
lcl|CP030093.1_prot_AWX10373.1_2025	Rv2103c	ribonuclease VapC37	0	0	2	2	2	1	0	0	154860000	58896000	64623000	0	0.326232	0.860101
lcl|CP030093.1_prot_AWX10380.1_2033	Rv2109c	proteasome subunit alpha	3	9	10	11	8	9	44538000	1409500000	537350000	823590000	117680000	166430000	0.846207	0.556307
lcl|CP030093.1_prot_AWX10381.1_2034	Rv2110c	proteasome subunit beta	2	7	3	7	3	9	14171000	384540000	250200000	337490000	52115000	3562100000	-2.60638	0.385333
lcl|CP030093.1_prot_AWX12445.1_2035	Rv2111c	prokaryotic ubiquitin-like protein Pup	1	2	1	2	2	1	0	79019000	0	109340000	185310000	0	-1.89873	0.296273
lcl|CP030093.1_prot_AWX10382.1_2036	Rv2112c	proteasome accessory factor PafA2	3	5	3	9	9	3	111500000	132530000	65270000	208010000	335900000	66373000	-0.980472	0.27981
lcl|CP030093.1_prot_AWX12446.1_2039	Rv2115c	proteasome-associated ATPase	8	12	3	12	11	4	353870000	405120000	319040000	349030000	216000000	114710000	0.665342	0.140234
lcl|CP030093.1_prot_AWX10385.1_2040	Rv2116	hypothetical protein	0	2	0	2	0	2	0	21874000	0	28228000	0	98142000	-2.53037	0.311137
lcl|CP030093.1_prot_AWX10387.1_2042	Rv2118c	tRNA (adenine(58)-N(1))-methyltransferase TrmI	1	6	1	5	1	1	0	102620000	0	89923000	0	0	0.19055	0.930333
lcl|CP030093.1_prot_AWX10390.1_2045	Rv2121c	ATP phosphoribosyltransferase	1	2	0	4	1	1	0	35299000	0	28311000	0	0	0.318265	0.884748
lcl|CP030093.1_prot_AWX10392.1_2048	Rv2124c	methionine synthase	2	4	0	4	1	0	23498000	15886000	0	25709000	0	0	0.615336	0.700252
lcl|CP030093.1_prot_AWX10397.1_2053	Rv2129c	SDR family NAD(P)-dependent oxidoreductase	2	5	1	6	4	2	41300000	27591000	0	49413000	24773000	18833000	-0.43321	0.627657
lcl|CP030093.1_prot_AWX10399.1_2055	Rv2131c	3'(2'),5'-bisphosphate nucleotidase CysQ	1	7	2	7	3	3	0	175690000	14782000	275400000	20869000	14851000	-0.707892	0.715212
lcl|CP030093.1_prot_AWX10401.1_2058	Rv2134c	DUF3090 domain-containing protein	0	2	1	2	1	2	0	20184000	0	17147000	0	61939000	-1.97021	0.374293
lcl|CP030093.1_prot_AWX10402.1_2059	Rv2135c	MSMEG_4193 family putative phosphomutase	1	7	1	7	1	3	0	70730000	0	63379000	0	46126000	-0.630603	0.690972
lcl|CP030093.1_prot_AWX12449.1_2064	Rv2139	quinone-dependent dihydroorotate dehydrogenase	2	2	2	2	2	1	17986000	15922000	34269000	20316000	25225000	0	0.582119	0.478327
lcl|CP030093.1_prot_AWX10406.1_2065	Rv2140c	YbhB/YbcL family Raf kinase inhibitor-like protein	1	4	8	4	2	7	0	47769000	1360700000	28634000	23124000	588180000	1.13812	0.624352
lcl|CP030093.1_prot_AWX10407.1_2066	Rv2141c	M20/M25/M40 family metallo-hydrolase	3	10	4	11	13	3	136460000	393200000	161570000	354250000	1475000000	121400000	-1.49672	0.379936
lcl|CP030093.1_prot_AWX10412.1_2071	Rv2145c	cell wall synthesis protein Wag31	10	18	13	18	15	11	581950000	9350900000	1013000000	9100700000	608830000	1865900000	-0.0806818	0.959582
lcl|CP030093.1_prot_AWX10414.1_2073	Rv2147c	cell division protein SepF	0	1	1	0	1	0	0	0	0	0	15951000	0	-inf	0.373901
lcl|CP030093.1_prot_AWX10415.1_2075	Rv2149c	peptidoglycan editing factor PgeF	1	3	1	3	0	3	0	51075000	0	55311000	0	37254000	-0.857849	0.588715
lcl|CP030093.1_prot_AWX10416.1_2076	Rv2150c	cell division protein FtsZ	3	9	4	11	10	6	60730000	461630000	52134000	392940000	346120000	96596000	-0.540617	0.622475
lcl|CP030093.1_prot_AWX10417.1_2077	Rv2151c	cell division protein FtsQ	1	3	1	3	3	1	0	75237000	0	60091000	82047000	0	-0.917778	0.559481
lcl|CP030093.1_prot_AWX12451.1_2081	Rv2155c	UDP-N-acetylmuramoyl-L-alanine--D-glutamate ligase	3	4	0	4	4	0	45691000	34266000	0	19011000	47649000	0	0.262403	0.831334
lcl|CP030093.1_prot_AWX10422.1_2083	Rv2157c	UDP-N-acetylmuramoyl-tripeptide--D-alanyl-D-alanine ligase	2	3	1	2	3	1	78931000	136400000	0	0	74267000	0	1.53576	0.37048
lcl|CP030093.1_prot_AWX10423.1_2084	Rv2158c	UDP-N-acetylmuramoyl-L-alanyl-D-glutamate--2,6-diaminopimelate ligase	2	6	2	6	8	1	179070000	100650000	76641000	111540000	413020000	0	-0.557768	0.6821
lcl|CP030093.1_prot_AWX10424.1_2085	Rv2159c	hypothetical protein	0	0	0	1	0	0	0	0	0	7524300	0	0	-inf	0.373901
lcl|CP030093.1_prot_AWX10430.1_2091	Rv2165c	16S rRNA (cytosine(1402)-N(4))-methyltransferase RsmH	1	1	1	2	1	1	0	33174000	0	0	0	0	inf	0.373901
lcl|CP030093.1_prot_AWX10431.1_2092	Rv2166c	division/cell wall cluster transcriptional repressor MraZ	0	5	7	6	6	7	0	220420000	1787200000	173830000	95683000	1354600000	0.305834	0.86292
lcl|CP030093.1_prot_AWX10432.1_2093	Rv2169c	DUF3040 domain-containing protein	2	2	2	1	1	1	21811000	9437200	35181000	0	0	0	inf	0.0407856
lcl|CP030093.1_prot_AWX10434.1_2095	Rv2171	DUF3153 domain-containing protein	1	4	5	5	0	5	0	101960000	105320000	80396000	0	634950000	-1.78706	0.450178
lcl|CP030093.1_prot_AWX10435.1_2096	Rv2172c	hypothetical protein	3	11	6	12	11	4	70161000	534200000	89834000	782930000	72370000	60345000	-0.399447	0.807015
lcl|CP030093.1_prot_AWX10436.1_2097	Rv2173	polyprenyl synthetase family protein	2	5	2	4	4	0	0	88745000	153180000	77521000	117960000	0	0.307531	0.796945
lcl|CP030093.1_prot_AWX10440.1_2103	Rv2178c	3-deoxy-7-phosphoheptulonate synthase class II	13	14	12	18	19	10	617340000	653540000	257050000	611050000	1562100000	296700000	-0.692845	0.477292
lcl|CP030093.1_prot_AWX12455.1_2108	Rv2183c	hypothetical protein	0	3	4	2	3	4	0	36927000	92610000	47608000	41863000	137710000	-0.810478	0.472539
lcl|CP030093.1_prot_AWX10445.1_2110	Rv2185c	cyclase	1	9	9	8	9	9	0	666690000	2966200000	596320000	147720000	1960900000	0.425521	0.783157
lcl|CP030093.1_prot_AWX10446.1_2111	Rv2186c	polyketide cyclase / dehydrase and lipid transport	1	2	2	1	1	1	0	14853000	50036000	0	0	0	inf	0.218613
lcl|CP030093.1_prot_AWX12456.1_2112	Rv2187	long-chain fatty acid--CoA ligase	10	10	8	9	8	9	671450000	281650000	185590000	308270000	281160000	216060000	0.499436	0.502952
lcl|CP030093.1_prot_AWX10452.1_2120	Rv2194	ubiquinol-cytochrome c reductase cytochrome c subunit	4	5	2	6	4	6	441510000	275590000	108030000	427330000	129860000	1367100000	-1.22163	0.395257
lcl|CP030093.1_prot_AWX12459.1_2121	Rv2195	ubiquinol-cytochrome c reductase iron-sulfur subunit	11	13	10	15	16	11	381620000	1103500000	367930000	703120000	1510200000	723470000	-0.664338	0.372444
lcl|CP030093.1_prot_AWX10453.1_2122	Rv2196	ubiquinol-cytochrome c reductase cytochrome b subunit	5	2	0	2	0	1	182650000	41914000	0	55723000	0	0	2.01078	0.388873
lcl|CP030093.1_prot_AWX10455.1_2124	Rv2198c	hypothetical protein	2	2	1	2	1	0	51400000	23938000	0	40560000	0	0	0.89332	0.594699
lcl|CP030093.1_prot_AWX10457.1_2126	Rv2200c	cytochrome c oxidase subunit 2	14	17	10	17	11	10	580900000	2780400000	559230000	2503200000	577070000	790920000	0.0182716	0.987101
lcl|CP030093.1_prot_AWX10459.1_2128	Rv2202c	adenosine kinase	7	10	4	11	9	4	266670000	678330000	168920000	662230000	291970000	316190000	-0.189626	0.803924
lcl|CP030093.1_prot_AWX10460.1_2129	Rv2203	hypothetical protein	1	3	2	3	1	3	0	35811000	73409000	30821000	0	58251000	0.294193	0.816209
lcl|CP030093.1_prot_AWX10461.1_2130	Rv2204c	iron-sulfur cluster assembly accessory protein	6	7	7	7	7	7	129070000	808150000	5056000000	574280000	1610500000	839910000	0.986544	0.563365
lcl|CP030093.1_prot_AWX10463.1_2133	Rv2207	nicotinate-nucleotide--dimethylbenzimidazole phosphoribosyltransferase	0	5	4	5	4	2	0	46815000	33966000	43247000	32135000	0	0.0997959	0.929303
lcl|CP030093.1_prot_AWX10466.1_2136	Rv2210c	branched chain amino acid aminotransferase	1	4	3	5	2	0	0	51241000	42015000	83484000	31525000	0	-0.302478	0.814884
lcl|CP030093.1_prot_AWX10467.1_2137	Rv2211c	glycine cleavage system aminomethyltransferase GcvT	3	4	2	4	4	1	276080000	249470000	30801000	282830000	100280000	0	0.538237	0.637809
lcl|CP030093.1_prot_AWX10469.1_2139	Rv2213	cytosol aminopeptidase	16	16	13	17	17	14	1321700000	929480000	331870000	831310000	1427800000	561260000	-0.126809	0.847302
lcl|CP030093.1_prot_AWX12461.1_2140	Rv2214c	oxidoreductase	5	6	6	8	9	7	119890000	264470000	94954000	254060000	270100000	306220000	-0.792801	0.100677
lcl|CP030093.1_prot_AWX10470.1_2141	Rv2215	dihydrolipoyllysine-residue acetyltransferase component of pyruvate dehydrogenase complex	27	32	17	31	29	18	12143000000	13342000000	2722700000	11368000000	3337400000	1384100000	0.80997	0.423841
lcl|CP030093.1_prot_AWX10471.1_2142	Rv2216	epimerase	1	3	2	5	4	2	0	32432000	27558000	28815000	24451000	18544000	-0.259463	0.727179
lcl|CP030093.1_prot_AWX10474.1_2145	Rv2219	DUF4191 domain-containing protein	4	5	4	5	4	7	80291000	299550000	90690000	238980000	31933000	1225800000	-1.66944	0.413501
lcl|CP030093.1_prot_AWX10476.1_2147	Rv2220	glutamine synthetase 1	17	22	14	22	23	12	2756500000	2937200000	831950000	3376400000	21600000000	839220000	-1.98405	0.383354
lcl|CP030093.1_prot_AWX10478.1_2149	Rv2222c	glutamine synthetase	6	9	5	9	10	4	181340000	493370000	144360000	463820000	1332600000	263740000	-1.3307	0.298149
lcl|CP030093.1_prot_AWX10480.1_2151	Rv2224c	alpha/beta hydrolase	13	19	6	22	25	4	270570000	1134700000	74017000	1039700000	3141600000	42882000	-1.51377	0.398802
lcl|CP030093.1_prot_AWX10482.1_2153	Rv2225	3-methyl-2-oxobutanoate hydroxymethyltransferase	0	2	2	1	1	1	0	33342000	29726000	0	0	0	inf	0.117422
lcl|CP030093.1_prot_AWX10483.1_2154	Rv2226	CHAD domain-containing protein	11	18	5	20	19	8	297340000	879040000	204460000	694180000	1211400000	217960000	-0.620925	0.525257
lcl|CP030093.1_prot_AWX10486.1_2157	Rv2229c	hypothetical protein	2	10	4	8	3	7	35871000	149530000	91121000	237260000	51364000	187900000	-0.785155	0.360099
lcl|CP030093.1_prot_AWX10487.1_2158	Rv2230c	Nif3-like dinuclear metal center hexameric protein	1	5	2	4	4	2	0	88537000	50244000	88196000	46285000	45021000	-0.37119	0.667249
lcl|CP030093.1_prot_AWX10491.1_2163	Rv2234	protein-tyrosine-phosphatase	1	3	3	3	3	3	0	39404000	467720000	36408000	37741000	260810000	0.598354	0.748867
lcl|CP030093.1_prot_AWX10493.1_2167	Rv2237A	hypothetical protein	0	1	2	0	2	0	0	0	421800000	0	117510000	0	1.84378	0.525346
lcl|CP030093.1_prot_AWX10494.1_2168	Rv2238c	peroxiredoxin	1	3	4	2	3	2	0	37485000	212100000	38020000	60451000	72604000	0.544902	0.71252
lcl|CP030093.1_prot_AWX12464.1_2170	Rv2240c	hypothetical protein	2	3	0	4	0	4	37118000	56897000	0	54733000	0	475240000	-2.49496	0.390495
lcl|CP030093.1_prot_AWX10496.1_2171	Rv2241	pyruvate dehydrogenase E1 component	18	18	3	20	16	9	1499600000	601860000	45627000	719310000	154270000	263960000	0.916463	0.50283
lcl|CP030093.1_prot_AWX10498.1_2173	Rv2243	malonyl CoA-ACP transacylase	4	4	1	4	4	4	50749000	98802000	0	144500000	22068000	31194000	-0.403128	0.757608
lcl|CP030093.1_prot_AWX10499.1_2174	Rv2244	meromycolate extension acyl carrier protein	7	7	7	7	7	4	2156700000	2888100000	9513100000	1008600000	3751300000	515140000	1.46455	0.291241
lcl|CP030093.1_prot_AWX10500.1_2175	Rv2245	beta-ketoacyl-[acyl-carrier-protein	12	18	14	19	20	11	2485900000	1959800000	1782400000	1791900000	5646800000	800860000	-0.403775	0.676647
lcl|CP030093.1_prot_AWX10501.1_2176	Rv2246	beta-ketoacyl-ACP synthase	13	19	13	22	22	12	1811400000	1480000000	1622100000	1500100000	4089700000	634020000	-0.341049	0.696769
lcl|CP030093.1_prot_AWX10502.1_2177	Rv2247	acyl-CoA carboxylase subunit beta	8	8	3	10	12	4	169920000	199840000	96054000	180400000	359830000	67333000	-0.38328	0.629443
lcl|CP030093.1_prot_AWX12466.1_2181	Rv2251	FAD-binding oxidoreductase	1	4	1	5	7	0	0	40031000	0	76200000	200460000	0	-2.78892	0.258442
lcl|CP030093.1_prot_AWX10505.1_2182	Rv2252	diacylglycerol kinase	0	2	1	3	1	2	0	24177000	0	22777000	0	21859000	-0.884573	0.567871
lcl|CP030093.1_prot_AWX10509.1_2188	Rv2257c	serine hydrolase	0	2	1	2	1	0	0	43238000	0	48694000	0	0	-0.171444	0.937254
lcl|CP030093.1_prot_AWX10510.1_2189	Rv2258c	class I SAM-dependent methyltransferase	3	6	4	8	7	4	118180000	163110000	67505000	241420000	97094000	42098000	-0.125942	0.879287
lcl|CP030093.1_prot_AWX10511.1_2190	Rv2259	S-(hydroxymethyl)mycothiol dehydrogenase	1	1	1	2	2	1	0	0	0	27399000	34151000	0	-inf	0.120881
lcl|CP030093.1_prot_AWX10512.1_2191	Rv2260	MBL fold metallo-hydrolase	3	3	2	3	2	3	32229000	182360000	112320000	158250000	117050000	395610000	-1.03723	0.302786
lcl|CP030093.1_prot_AWX10521.1_2201	Rv2271	DUF2695 domain-containing protein	0	1	2	1	1	1	0	13060000	94410000	0	35707000	10917000	1.20479	0.553123
lcl|CP030093.1_prot_AWX10528.1_2208	Rv2280	FAD-binding oxidoreductase	3	8	6	8	7	2	105170000	318260000	72397000	246710000	370630000	39621000	-0.405971	0.686169
lcl|CP030093.1_prot_AWX10532.1_2212	Rv2284	alpha/beta hydrolase	2	3	0	3	4	1	38482000	35106000	0	30379000	54879000	0	-0.212365	0.855849
lcl|CP030093.1_prot_AWX10533.1_2213	Rv2285	#N/A	1	1	0	1	1	0	0	0	0	0	11190000	0	-inf	0.373901
lcl|CP030093.1_prot_AWX10540.1_2222	Rv2294	aminotransferase	4	9	3	8	9	5	103860000	206650000	71377000	280620000	360410000	224030000	-1.17965	0.0470991
lcl|CP030093.1_prot_AWX12471.1_2224	Rv2296	haloalkane dehalogenase	5	16	11	17	12	9	60185000	975260000	97935000	880230000	79613000	558350000	-0.421724	0.751897
lcl|CP030093.1_prot_AWX12472.1_2226	Rv2298	oxidoreductase	6	22	20	19	17	15	44950000	1680800000	1822500000	1586100000	446130000	685810000	0.384541	0.699771
lcl|CP030093.1_prot_AWX10542.1_2227	Rv2299c	molecular chaperone HtpG	12	14	6	13	17	7	315310000	577550000	122400000	532690000	433010000	138970000	-0.121766	0.874525
lcl|CP030093.1_prot_AWX10544.1_2229	Rv2301	cutinase	0	1	1	2	0	2	0	0	0	47957000	0	288900000	-inf	0.27741
lcl|CP030093.1_prot_AWX10545.1_2230	Rv2302	DUF1918 domain-containing protein	0	1	2	0	2	0	0	0	83186000	0	41039000	0	1.01935	0.673124
lcl|CP030093.1_prot_AWX10549.1_2234	Rv2305	hypothetical protein	1	4	0	4	6	0	0	36079000	0	35199000	178220000	0	-2.56446	0.349213
lcl|CP030093.1_prot_AWX10565.1_2252	Rv2314c	TldD/PmbA family protein	3	6	0	8	7	2	135460000	149830000	0	117870000	260220000	52606000	-0.594241	0.566506
lcl|CP030093.1_prot_AWX10566.1_2253	Rv2315c	TldD/PmbA family protein	3	3	0	3	4	0	24963000	46494000	0	32927000	60221000	0	-0.382449	0.758801
lcl|CP030093.1_prot_AWX10576.1_2266	Rv2326c	ABC transporter ATP-binding protein	2	2	0	1	0	0	434320000	16892000	0	0	0	0	inf	0.349364
lcl|CP030093.1_prot_AWX10577.1_2267	Rv2327	MarR family transcriptional regulator	1	4	2	3	1	4	0	54019000	102470000	44526000	0	69941000	0.45113	0.716793
lcl|CP030093.1_prot_AWX10581.1_2271	Rv2330c	LppP/LprE family lipoprotein	1	0	2	1	1	2	0	0	78941000	0	0	19092000	2.04781	0.502067
lcl|CP030093.1_prot_AWX10586.1_2276	Rv2334	O-acetylserine sulfhydrylase	5	10	7	12	8	1	80124000	720870000	50211000	1022200000	77548000	0	-0.369594	0.844012
lcl|CP030093.1_prot_AWX10594.1_2288	Rv2344c	deoxyguanosinetriphosphate triphosphohydrolase	1	9	4	10	10	1	0	150540000	50802000	122670000	222140000	0	-0.776153	0.572895
lcl|CP030093.1_prot_AWX10595.1_2289	Rv2345	TPM domain-containing protein	6	18	5	19	19	6	191960000	445490000	98024000	426110000	443900000	133080000	-0.447705	0.570804
lcl|CP030093.1_prot_AWX10606.1_2301	Rv2357c	glycine--tRNA ligase	1	7	2	6	6	0	0	79267000	29354000	40918000	209790000	0	-1.2067	0.525893
lcl|CP030093.1_prot_AWX10607.1_2302	Rv2358	transcriptional regulator	0	2	2	2	1	1	0	0	0	27371000	0	0	-inf	0.373901
lcl|CP030093.1_prot_AWX10609.1_2304	Rv2360c	hypothetical protein	0	3	3	2	3	2	0	16341000	140990000	13421000	27395000	32818000	1.09536	0.567998
lcl|CP030093.1_prot_AWX10611.1_2307	Rv2363	amidase	2	5	1	3	5	1	42480000	142940000	0	126070000	127700000	0	-0.452725	0.722911
lcl|CP030093.1_prot_AWX10615.1_2312	Rv2368c	PhoH-like protein	0	4	1	5	2	1	0	41208000	0	43846000	28167000	0	-0.805333	0.613864
lcl|CP030093.1_prot_AWX10620.1_2317	Rv2373c	molecular chaperone DnaJ	9	11	8	10	10	9	357590000	722210000	225540000	648080000	1591000000	394150000	-1.01241	0.323272
lcl|CP030093.1_prot_AWX10636.1_2336	Rv2391	nitrite/sulfite reductase	9	17	5	15	18	2	172600000	960160000	69620000	718410000	1645300000	30114000	-0.993424	0.507266
lcl|CP030093.1_prot_AWX10637.1_2337	Rv2392	phosphoadenosine phosphosulfate reductase	2	3	0	4	0	0	22322000	35921000	0	29573000	0	0	0.977804	0.5427
lcl|CP030093.1_prot_AWX10639.1_2339	Rv2394	gamma-glutamyltransferase family protein	0	2	0	1	1	2	0	0	0	0	0	116240000	-inf	0.373901
lcl|CP030093.1_prot_AWX12484.1_2350	Rv2402	glycoside hydrolase family 15 protein	2	3	1	3	1	2	20751000	16734000	0	17088000	0	24620000	-0.154011	0.891253
lcl|CP030093.1_prot_AWX12485.1_2354	Rv2406c	CBS domain-containing protein	1	2	3	1	3	3	0	29292000	589170000	0	41786000	41065000	2.90009	0.405496
lcl|CP030093.1_prot_AWX10653.1_2355	Rv2407	ribonuclease Z	0	2	1	1	1	1	0	25114000	0	0	0	0	inf	0.373901
lcl|CP030093.1_prot_AWX10656.1_2360	Rv2410c	hypothetical protein	1	7	0	7	3	4	0	133690000	0	274410000	58814000	76867000	-1.61705	0.325016
lcl|CP030093.1_prot_AWX10657.1_2361	Rv2411c	circularly permuted type 2 ATP-grasp protein	0	4	0	3	3	0	0	37847000	0	27758000	45463000	0	-0.952079	0.554059
lcl|CP030093.1_prot_AWX10658.1_2362	Rv2412	30S ribosomal protein S20	1	3	3	3	3	2	0	336700000	1052700000	257740000	305420000	214510000	0.837232	0.548454
lcl|CP030093.1_prot_AWX12487.1_2363	Rv2413c	DNA polymerase III subunit delta	1	2	2	1	1	2	0	28056000	14692000	0	0	19685000	1.11876	0.501816
lcl|CP030093.1_prot_AWX10660.1_2366	Rv2416c	enhanced intracellular survival protein Eis	4	8	4	9	10	2	79841000	313440000	137290000	248620000	405470000	0	-0.301943	0.779333
lcl|CP030093.1_prot_AWX10662.1_2368	Rv2418c	SGNH/GDSL hydrolase family protein	1	2	0	1	0	2	0	23828000	0	0	0	116620000	-2.29109	0.479192
lcl|CP030093.1_prot_AWX10665.1_2371	Rv2421c	nicotinate-nicotinamide nucleotide adenylyltransferase	0	0	0	1	0	2	0	0	0	0	0	51908000	-inf	0.373901
lcl|CP030093.1_prot_AWX12489.1_2377	Rv2426c	MoxR family ATPase	0	3	3	3	1	0	0	15808000	21755000	25298000	0	0	0.570289	0.7204
lcl|CP030093.1_prot_AWX10670.1_2378	Rv2427c	gamma-glutamyl-phosphate reductase	5	14	6	14	17	4	37663000	1555100000	20725000	1519700000	1352400000	34309000	-0.849055	0.567369
lcl|CP030093.1_prot_AWX10673.1_2381	Rv2428	alkyl hydroperoxide reductase subunit C	11	14	14	15	13	14	710480000	2069100000	3048400000	2419700000	886870000	10952000000	-1.29076	0.429896
lcl|CP030093.1_prot_AWX10674.1_2382	Rv2429	alkyl hydroperoxide reductase AhpD	0	7	6	7	5	7	0	458870000	1306200000	426130000	129650000	2727200000	-0.895281	0.606189
lcl|CP030093.1_prot_AWX10675.1_2383	Rv2430c	PPE family protein	0	2	2	3	2	3	0	71216000	30983000	60037000	15818000	851480000	-3.18171	0.369541
lcl|CP030093.1_prot_AWX10682.1_2393	Rv2438c	glutamine-dependent NAD+ synthetase	2	5	0	8	5	5	0	58478000	0	119160000	51353000	60225000	-1.98029	0.117477
lcl|CP030093.1_prot_AWX10685.1_2397	Rv2442c	50S ribosomal protein L21	0	1	2	1	2	0	0	0	103010000	0	40786000	0	1.33664	0.604341
lcl|CP030093.1_prot_AWX10687.1_2400	Rv2444c	ribonuclease E/G	13	12	3	12	12	5	1096600000	116940000	126170000	124570000	67099000	36115000	2.55618	0.319126
lcl|CP030093.1_prot_AWX12493.1_2401	Rv2445c	nucleoside-diphosphate kinase	1	7	7	7	7	7	0	687080000	7261200000	670100000	2749600000	181180000	1.14229	0.585223
lcl|CP030093.1_prot_AWX10689.1_2403	Rv2447c	dihydrofolate synthase	1	2	0	4	4	0	0	0	0	19249000	63083000	0	-inf	0.215435
lcl|CP030093.1_prot_AWX10690.1_2404	Rv2448c	valine--tRNA ligase	12	12	0	15	7	6	242360000	275300000	0	387650000	105770000	95621000	-0.186363	0.862843
lcl|CP030093.1_prot_AWX10691.1_2405	Rv2449c	enoyl-ACP reductase	0	3	3	3	3	1	0	35710000	51850000	27277000	61044000	0	-0.0124846	0.991861
lcl|CP030093.1_prot_AWX10695.1_2409	Rv2453c	molybdenum cofactor guanylyltransferase	1	7	5	6	2	8	0	168450000	68855000	142930000	55774000	617320000	-1.78187	0.347056
lcl|CP030093.1_prot_AWX10696.1_2410	Rv2454c	2-oxoglutarate oxidoreductase subunit KorB	6	8	3	8	8	5	67089000	133230000	48562000	120170000	174710000	59188000	-0.50857	0.451919
lcl|CP030093.1_prot_AWX12494.1_2411	Rv2455c	2-oxoglutarate oxidoreductase subunit KorA	3	6	5	6	4	5	103220000	68133000	276220000	128920000	32304000	771970000	-1.06005	0.538396
lcl|CP030093.1_prot_AWX10698.1_2413	Rv2457c	ATP-dependent Clp protease ATP-binding subunit ClpX	5	12	1	12	13	2	78595000	184110000	0	199380000	354850000	91675000	-1.29788	0.242257
lcl|CP030093.1_prot_AWX10700.1_2416	Rv2460c	ATP-dependent Clp protease proteolytic subunit	5	8	9	8	6	9	216210000	630010000	1652500000	1025900000	396320000	4534500000	-1.25333	0.443272
lcl|CP030093.1_prot_AWX10701.1_2417	Rv2461c	ATP-dependent Clp protease proteolytic subunit	4	7	7	8	5	8	76701000	272670000	793790000	205470000	52608000	2265800000	-1.14261	0.570168
lcl|CP030093.1_prot_AWX10702.1_2418	Rv2462c	trigger factor	5	13	9	14	17	6	138920000	1087300000	213600000	975840000	1100100000	133440000	-0.617753	0.582906
lcl|CP030093.1_prot_AWX12496.1_2421	Rv2465c	ribose 5-phosphate isomerase B	1	4	5	5	5	5	0	75235000	357670000	52541000	57064000	171610000	0.622377	0.684484
lcl|CP030093.1_prot_AWX10705.1_2422	Rv2466c	Rv2466c family mycothiol-dependent reductase	0	3	1	4	2	4	0	93557000	0	58808000	40064000	189840000	-1.62571	0.31372
lcl|CP030093.1_prot_AWX10706.1_2423	Rv2467	aminopeptidase N	7	5	4	8	7	0	130910000	67731000	76447000	80419000	78572000	0	0.790948	0.306801
lcl|CP030093.1_prot_AWX10707.1_2424	Rv2468c	DUF5130 domain-containing protein	1	4	4	4	4	2	0	76275000	1959000000	158510000	281340000	40070000	2.08436	0.466204
lcl|CP030093.1_prot_AWX12498.1_2427	Rv2470	group 2 truncated hemoglobin GlbO	0	2	2	1	2	0	0	0	74696000	0	0	0	inf	0.373901
lcl|CP030093.1_prot_AWX10711.1_2430	Rv2473	hypothetical protein	1	4	4	4	3	4	0	100080000	94028000	83393000	26946000	538580000	-1.74118	0.41062
lcl|CP030093.1_prot_AWX10712.1_2432	Rv2475c	acyl-CoA thioesterase	1	1	6	3	6	1	0	0	913430000	61405000	115250000	0	2.37036	0.467584
lcl|CP030093.1_prot_AWX10713.1_2433	Rv2476c	NAD-glutamate dehydrogenase	50	34	9	38	24	10	6950900000	904310000	119180000	988680000	203040000	126630000	2.59664	0.365529
lcl|CP030093.1_prot_AWX10714.1_2434	Rv2477c	energy-dependent translational throttle protein EttA	6	13	4	11	12	4	202020000	289730000	75957000	255720000	587430000	78301000	-0.698761	0.506
lcl|CP030093.1_prot_AWX10720.1_2442	Rv2486	enoyl-CoA hydratase	1	2	1	3	0	4	0	23556000	0	20162000	0	188090000	-3.14416	0.363817
lcl|CP030093.1_prot_AWX10729.1_2452	Rv2495c	2-oxo acid dehydrogenase subunit E2	8	10	5	12	15	16	240470000	772650000	460480000	757430000	1121700000	1743900000	-1.29785	0.0934205
lcl|CP030093.1_prot_AWX10730.1_2453	Rv2496c	3-methyl-2-oxobutanoate dehydrogenase subunit beta	1	3	1	3	0	0	0	22665000	0	20283000	0	0	0.160195	0.941338
lcl|CP030093.1_prot_AWX10731.1_2454	Rv2497c	3-methyl-2-oxobutanoate dehydrogenase subunit alpha	3	5	1	4	4	2	56638000	43730000	0	43790000	37870000	24401000	-0.0795949	0.921429
lcl|CP030093.1_prot_AWX10732.1_2455	Rv2498c	citrate lyase subunit beta-like protein	5	10	7	10	10	10	108670000	917560000	177110000	1060600000	192920000	1952300000	-1.41365	0.306671
lcl|CP030093.1_prot_AWX10733.1_2456	Rv2499c	MaoC family dehydratase	0	3	4	5	2	5	0	106610000	317150000	40540000	19458000	1050500000	-1.38989	0.551755
lcl|CP030093.1_prot_AWX10734.1_2457	Rv2500c	acyl-CoA dehydrogenase	0	2	0	2	2	1	0	20695000	0	17664000	15052000	0	-0.660714	0.67335
lcl|CP030093.1_prot_AWX10737.1_2460	Rv2503c	succinyl-CoA--3-ketoacid CoA transferase subunit B	0	2	1	2	0	2	0	21514000	0	22370000	0	0	-0.0562895	0.979318
lcl|CP030093.1_prot_AWX10738.1_2461	Rv2504c	succinyl-CoA--3-ketoacid CoA transferase subunit A	1	3	1	2	1	1	0	25416000	0	36577000	0	0	-0.5252	0.814483
lcl|CP030093.1_prot_AWX10743.1_2466	Rv2509	SDR family NAD(P)-dependent oxidoreductase	4	6	3	7	3	6	92182000	62215000	36390000	88351000	28968000	75308000	-0.0138471	0.980976
lcl|CP030093.1_prot_AWX10745.1_2468	Rv2511	oligoribonuclease	1	4	1	5	3	4	0	151510000	0	121970000	66843000	95073000	-0.905899	0.451535
lcl|CP030093.1_prot_AWX10756.1_2480	Rv2518c	transpeptidase	0	1	2	2	0	1	0	0	0	27227000	0	0	-inf	0.373901
lcl|CP030093.1_prot_AWX10758.1_2482	Rv2520c	DUF3618 domain-containing protein	3	4	4	4	4	3	71754000	355340000	3596600000	234240000	1012700000	62042000	1.62008	0.481689
lcl|CP030093.1_prot_AWX10759.1_2483	Rv2521	peroxiredoxin	0	3	4	4	4	2	0	38480000	313590000	36875000	79564000	38369000	1.18538	0.545712
lcl|CP030093.1_prot_AWX10760.1_2484	Rv2522c	dipeptidase	3	4	0	3	4	2	43453000	29630000	0	39454000	80388000	41642000	-1.14378	0.185805
lcl|CP030093.1_prot_AWX10761.1_2485	Rv2523c	holo-ACP synthase	0	1	1	1	1	0	0	0	51943000	0	0	0	inf	0.373901
lcl|CP030093.1_prot_AWX10762.1_2486	Rv2524c	cation-transporting P-type ATPase	81	64	27	72	56	23	20986000000	1739200000	601210000	2412900000	1148100000	541680000	2.50733	0.388936
lcl|CP030093.1_prot_AWX10766.1_2492	Rv2528c	restriction system protein	2	7	4	7	3	2	0	49559000	40982000	52017000	40028000	42854000	-0.575237	0.400015
lcl|CP030093.1_prot_AWX10771.1_2497	Rv2532c	antitermination protein NusB	0	0	1	0	0	1	0	0	6694000	0	0	0	inf	0.373901
lcl|CP030093.1_prot_AWX10772.1_2498	Rv2533c	transcription antitermination factor NusB	2	3	2	3	2	3	0	26271000	122200000	0	0	97659000	0.604356	0.748891
lcl|CP030093.1_prot_AWX10773.1_2499	Rv2534c	elongation factor P	2	7	4	7	3	7	0	172260000	101970000	135180000	75319000	1028300000	-2.17548	0.36127
lcl|CP030093.1_prot_AWX10774.1_2500	Rv2535c	aminopeptidase P family protein	7	9	7	10	9	7	108190000	497640000	115650000	456760000	92885000	134490000	0.0766784	0.945937
lcl|CP030093.1_prot_AWX10775.1_2501	Rv2536	hypothetical protein	4	4	2	4	3	2	693040000	253900000	17772000	153040000	47722000	58465000	1.89588	0.306254
lcl|CP030093.1_prot_AWX10776.1_2502	Rv2537c	type II 3-dehydroquinate dehydratase	1	3	3	3	3	2	0	178490000	692970000	117140000	238060000	36261000	1.15457	0.499697
lcl|CP030093.1_prot_AWX10777.1_2503	Rv2538c	3-dehydroquinate synthase	1	2	0	1	0	0	0	17809000	0	0	0	0	inf	0.373901
lcl|CP030093.1_prot_AWX12504.1_2505	Rv2540c	chorismate synthase	1	2	4	4	3	2	0	0	39649000	50252000	59424000	28734000	-1.80359	0.109449
lcl|CP030093.1_prot_AWX10780.1_2507	Rv2542	hypothetical protein	1	1	0	1	1	1	0	0	0	0	27561000	0	-inf	0.373901
lcl|CP030093.1_prot_AWX10785.1_2515	Rv2548A	hypothetical protein	4	6	6	6	6	2	31603000	127780000	394530000	88571000	96412000	96158000	0.978366	0.449516
lcl|CP030093.1_prot_AWX10792.1_2522	Rv2554c	Holliday junction resolvase RuvX	0	1	2	1	1	1	0	0	0	0	0	250420000	-inf	0.373901
lcl|CP030093.1_prot_AWX10793.1_2523	Rv2555c	alanine--tRNA ligase	27	27	9	29	23	7	617870000	690100000	206470000	684160000	281940000	188870000	0.390929	0.605361
lcl|CP030093.1_prot_AWX10794.1_2525	Rv2557	hypothetical protein	1	1	3	4	1	5	0	0	42605000	45520000	0	377430000	-3.31139	0.34959
lcl|CP030093.1_prot_AWX12509.1_2532	Rv2563	glutamine ABC transporter permease	5	5	2	5	2	4	112730000	60937000	43691000	73363000	52077000	131720000	-0.242593	0.695958
lcl|CP030093.1_prot_AWX10800.1_2533	Rv2564	glutamine ABC transporter ATP-binding protein	4	8	4	10	6	3	85134000	310170000	71412000	286080000	92525000	60861000	0.0867934	0.934987
lcl|CP030093.1_prot_AWX10801.1_2534	Rv2565	NTE family protein	1	3	0	2	3	0	0	0	0	0	51129000	0	-inf	0.373901
lcl|CP030093.1_prot_AWX10806.1_2541	Rv2572c	aspartate--tRNA ligase	3	4	1	4	5	1	41282000	30940000	0	27342000	47246000	0	-0.0465052	0.967997
lcl|CP030093.1_prot_AWX10808.1_2543	Rv2574	SRPBCC family protein	0	1	3	2	1	3	0	0	36078000	14035000	0	203180000	-2.58993	0.415946
lcl|CP030093.1_prot_AWX10813.1_2548	Rv2579	haloalkane dehalogenase	3	11	4	12	7	6	19313000	367950000	29925000	428970000	26290000	44208000	-0.259695	0.882546
lcl|CP030093.1_prot_AWX10814.1_2549	Rv2580c	histidine--tRNA ligase	7	11	4	12	13	4	115270000	195400000	39681000	323210000	622180000	98507000	-1.57511	0.217728
lcl|CP030093.1_prot_AWX10815.1_2550	Rv2581c	MBL fold metallo-hydrolase	2	8	6	7	6	8	30346000	186760000	50943000	174030000	30820000	608810000	-1.60193	0.370839
lcl|CP030093.1_prot_AWX10816.1_2551	Rv2582	peptidyl-prolyl cis-trans isomerase	3	3	1	4	3	1	372330000	262170000	324250000	215680000	158650000	0	1.35684	0.0537215
lcl|CP030093.1_prot_AWX10819.1_2555	Rv2586c	protein translocase subunit SecF	3	3	1	2	2	1	82636000	16744000	0	24254000	0	0	2.03473	0.397953
lcl|CP030093.1_prot_AWX10820.1_2556	Rv2587c	protein translocase subunit SecD	4	6	4	6	5	5	39524000	589400000	43269000	717160000	41773000	1930700000	-2.00046	0.312238
lcl|CP030093.1_prot_AWX10821.1_2557	Rv2588c	preprotein translocase subunit YajC	1	4	4	3	3	4	0	216360000	3917000000	149580000	171450000	3727200000	0.0300238	0.987773
lcl|CP030093.1_prot_AWX10822.1_2559	Rv2589	aspartate aminotransferase family protein	9	17	8	16	18	6	237830000	600940000	230950000	628720000	1046200000	155740000	-0.775131	0.423422
lcl|CP030093.1_prot_AWX10825.1_2563	Rv2593c	Holliday junction branch migration protein RuvA	1	7	5	5	4	7	0	100360000	550000000	124020000	152750000	752110000	-0.661764	0.659469
lcl|CP030093.1_prot_AWX10835.1_2574	Rv2603c	YebC/PmpR family DNA-binding transcriptional regulator	3	4	1	6	4	4	38796000	416710000	0	324140000	41537000	64404000	0.0828617	0.960511
lcl|CP030093.1_prot_AWX10836.1_2575	Rv2604c	pyridoxal 5'-phosphate synthase glutaminase subunit PdxT	0	5	2	5	1	6	0	136850000	36811000	111150000	0	554660000	-1.93884	0.399875
lcl|CP030093.1_prot_AWX10837.1_2576	Rv2605c	acyl-CoA thioesterase II	2	2	1	3	0	0	38243000	19370000	0	22348000	0	0	1.36625	0.427292
lcl|CP030093.1_prot_AWX10838.1_2577	Rv2606c	pyridoxal 5'-phosphate synthase lyase subunit PdxS	5	13	6	15	10	10	255920000	1032700000	989970000	1093500000	248600000	379410000	0.404467	0.63681
lcl|CP030093.1_prot_AWX10839.1_2578	Rv2607	pyridoxine/pyridoxamine 5'-phosphate oxidase	0	6	0	6	1	8	0	97035000	0	142710000	0	538500000	-2.81152	0.301516
lcl|CP030093.1_prot_AWX10843.1_2582	Rv2611c	phosphatidylinositol mannoside acyltransferase	1	3	2	4	1	3	0	63670000	17090000	61831000	0	34347000	-0.252066	0.853569
lcl|CP030093.1_prot_AWX10845.1_2584	Rv2613c	phosphorylase	1	2	2	2	2	3	0	58721000	62352000	75671000	35160000	105380000	-0.836563	0.330837
lcl|CP030093.1_prot_AWX10846.1_2585	Rv2614c	threonine--tRNA ligase	13	15	3	16	9	3	193440000	372010000	64643000	355580000	144060000	94205000	0.0854784	0.92454
lcl|CP030093.1_prot_AWX10850.1_2591	Rv2619c	cupin domain-containing protein	0	2	2	2	2	1	0	44441000	140280000	45195000	56071000	0	0.867198	0.568354
lcl|CP030093.1_prot_AWX10853.1_2594	Rv2622	class I SAM-dependent methyltransferase	2	4	4	3	3	2	29646000	80659000	36844000	26119000	18493000	35839000	0.871095	0.254191
lcl|CP030093.1_prot_AWX10854.1_2595	Rv2623	universal stress protein	12	12	12	12	12	12	4345700000	7767200000	3785600000	7947400000	2521500000	3400300000	0.197006	0.762614
lcl|CP030093.1_prot_AWX12518.1_2596	Rv2624c	universal stress protein	6	11	5	12	5	10	57100000	236710000	102790000	247530000	54709000	119580000	-0.0889394	0.919558
lcl|CP030093.1_prot_AWX10855.1_2597	Rv2625c	site-2 protease family protein	2	2	1	1	1	1	118490000	0	0	0	0	0	inf	0.373901
lcl|CP030093.1_prot_AWX10856.1_2598	Rv2626c	hypoxic response protein 1	2	5	5	4	5	2	49205000	360610000	687990000	332950000	351610000	32847000	0.613758	0.580912
lcl|CP030093.1_prot_AWX10857.1_2599	Rv2627c	alpha/beta hydrolase	6	10	9	10	10	6	174240000	425450000	386170000	510060000	543500000	367440000	-0.527452	0.201035
lcl|CP030093.1_prot_AWX10858.1_2601	Rv2629	hypothetical protein	9	12	6	12	10	9	153900000	637530000	734070000	549010000	513330000	652960000	-0.169179	0.748669
lcl|CP030093.1_prot_AWX10861.1_2604	Rv2632c	DUF1876 domain-containing protein	0	2	2	2	2	2	0	58219000	630180000	35831000	72079000	28945000	2.3306	0.413187
lcl|CP030093.1_prot_AWX10871.1_2614	Rv2641	cadmium-induced protein CadI	0	1	1	1	1	1	0	0	156320000	0	0	0	inf	0.373901
lcl|CP030093.1_prot_AWX10897.1_2648	Rv2672	alpha/beta fold hydrolase	5	7	1	8	10	1	46813000	315650000	0	266280000	688990000	0	-1.39807	0.426393
lcl|CP030093.1_prot_AWX10898.1_2649	Rv2673	alpha-(1--3)-arabinofuranosyltransferase	2	2	0	1	1	0	212630000	6313600	0	0	0	0	inf	0.355073
lcl|CP030093.1_prot_AWX10899.1_2650	Rv2674	peptide-methionine (R)-S-oxide reductase	0	1	1	1	1	0	0	0	49196000	0	0	0	inf	0.373901
lcl|CP030093.1_prot_AWX10900.1_2651	Rv2675c	class I SAM-dependent methyltransferase	0	1	0	3	0	1	0	0	0	27545000	0	0	-inf	0.373901
lcl|CP030093.1_prot_AWX10901.1_2652	Rv2676c	hypothetical protein	2	9	5	10	6	10	89547000	182090000	72911000	221840000	51029000	835090000	-1.68513	0.349606
lcl|CP030093.1_prot_AWX12526.1_2654	Rv2678c	uroporphyrinogen decarboxylase	2	2	1	2	1	1	0	50045000	0	65578000	0	0	-0.389986	0.859811
lcl|CP030093.1_prot_AWX10903.1_2655	Rv2679	enoyl-CoA hydratase	1	4	2	4	3	2	0	144900000	22077000	146100000	27067000	31763000	-0.295482	0.842149
lcl|CP030093.1_prot_2656	Rv2680	DUF3000 domain-containing protein	1	2	1	1	2	0	0	84494000	0	40575000	27551000	0	0.310643	0.867149
lcl|CP030093.1_prot_AWX12527.1_2657	Rv2680	DUF3000 domain-containing protein	1	6	2	4	3	3	0	121750000	78264000	109030000	35973000	40953000	0.10514	0.91792
lcl|CP030093.1_prot_AWX10906.1_2661	Rv2683	CBS domain-containing protein	1	2	2	2	2	1	0	106600000	263250000	69136000	42359000	159380000	0.449313	0.715318
lcl|CP030093.1_prot_AWX10914.1_2670	Rv2691	TrkA family potassium uptake protein	2	4	1	5	2	8	51920000	95973000	0	64153000	69602000	247450000	-1.36601	0.305829
lcl|CP030093.1_prot_AWX10915.1_2671	Rv2692	TrkA family potassium uptake protein	1	5	1	4	2	1	0	105780000	0	115290000	50655000	0	-0.649638	0.700687
lcl|CP030093.1_prot_AWX10919.1_2675	Rv2696c	DUF3710 domain-containing protein	2	5	4	5	2	6	59459000	143800000	31481000	158980000	19770000	285800000	-0.98477	0.412948
lcl|CP030093.1_prot_AWX10920.1_2676	Rv2697c	dUTP diphosphatase	2	6	6	6	3	5	59767000	75102000	520110000	69905000	32561000	641380000	-0.183555	0.910752
lcl|CP030093.1_prot_AWX10923.1_2679	Rv2700	LytR family transcriptional regulator	2	1	1	2	2	3	27000000	53415000	0	44978000	35289000	189130000	-1.7442	0.293039
lcl|CP030093.1_prot_AWX10925.1_2681	Rv2702	ROK family protein	1	3	0	3	0	0	0	29319000	0	26409000	0	0	0.150806	0.944752
lcl|CP030093.1_prot_AWX12529.1_2682	Rv2703	RNA polymerase sigma factor SigA	15	20	7	18	16	9	2333400000	705730000	186400000	771170000	431110000	191280000	1.21076	0.412514
lcl|CP030093.1_prot_AWX12533.1_2689	Rv2710	RNA polymerase sigma factor SigB	1	4	1	2	3	0	0	21199000	0	12983000	71651000	0	-1.99724	0.412635
lcl|CP030093.1_prot_AWX10929.1_2690	Rv2711	iron-dependent repressor IdeR	3	9	6	11	8	8	59685000	883760000	199800000	787500000	138780000	515510000	-0.334726	0.768927
lcl|CP030093.1_prot_AWX10930.1_2693	Rv2714	PAC2 family protein	1	6	0	9	2	1	0	276930000	0	251950000	22419000	0	0.0134039	0.994773
lcl|CP030093.1_prot_AWX10932.1_2695	Rv2716	PhzF family phenazine biosynthesis protein	0	4	0	6	1	0	0	61101000	0	51458000	0	0	0.247801	0.909738
lcl|CP030093.1_prot_AWX10933.1_2697	Rv2718c	transcriptional regulator NrdR	1	3	5	4	5	5	0	36704000	270820000	35609000	38303000	88101000	0.924589	0.604981
lcl|CP030093.1_prot_AWX10935.1_2699	Rv2720	LexA repressor	2	4	4	4	4	3	35937000	70902000	39340000	91914000	22256000	44699000	-0.120102	0.865064
lcl|CP030093.1_prot_AWX10936.1_2700	Rv2721c	hypothetical protein	12	21	3	19	19	5	297920000	1589500000	24418000	2103600000	1964800000	38739000	-1.10317	0.424046
lcl|CP030093.1_prot_AWX12538.1_2710	Rv2731	DUF349 domain-containing protein	5	10	2	12	11	4	90380000	243410000	29058000	171540000	647750000	28605000	-1.22452	0.459418
lcl|CP030093.1_prot_AWX10953.1_2721	Rv2740	epoxide hydrolase EphG	1	2	3	3	0	4	0	74024000	326310000	72906000	0	115620000	1.08644	0.535881
lcl|CP030093.1_prot_AWX10955.1_2726	Rv2744c	PspA/IM30 family protein	9	16	11	17	17	12	231980000	3462000000	444470000	4156800000	681410000	939610000	-0.481435	0.738849
lcl|CP030093.1_prot_AWX10958.1_2730	Rv2748c	DNA translocase FtsK	3	4	1	4	3	1	46284000	32810000	0	28363000	31822000	0	0.394164	0.730282
lcl|CP030093.1_prot_AWX10962.1_2734	Rv2752c	ribonuclease J	2	1	0	2	2	1	33300000	0	0	23698000	20405000	0	-0.405355	0.800663
lcl|CP030093.1_prot_AWX10963.1_2735	Rv2753c	4-hydroxy-tetrahydrodipicolinate synthase	7	11	4	14	12	5	81782000	1518700000	29097000	1248900000	77638000	40783000	0.253147	0.896164
lcl|CP030093.1_prot_AWX10965.1_2738	Rv2756c	SAM-dependent DNA methyltransferase	2	4	1	5	5	1	28265000	92783000	0	69393000	141220000	0	-0.799015	0.576382
lcl|CP030093.1_prot_AWX10969.1_2742	Rv2760c	antitoxin	0	1	1	1	1	0	0	0	20576000	0	0	0	inf	0.373901
lcl|CP030093.1_prot_AWX12545.1_2745	Rv2763c	dihydrofolate reductase	0	4	5	4	4	5	0	66657000	368650000	49511000	40058000	433930000	-0.266154	0.872828
lcl|CP030093.1_prot_AWX10972.1_2746	Rv2764c	thymidylate synthase	1	2	0	2	0	0	0	5758900	0	5069900	0	0	0.183836	0.932763
lcl|CP030093.1_prot_AWX10973.1_2747	Rv2765	dienelactone hydrolase family protein	1	2	0	4	0	3	0	28735000	0	24238000	0	21795000	-0.679859	0.663445
lcl|CP030093.1_prot_AWX10974.1_2748	Rv2766c	SDR family NAD(P)-dependent oxidoreductase	1	5	0	5	2	5	0	94625000	0	110840000	0	148400000	-1.454	0.371633
lcl|CP030093.1_prot_AWX10979.1_2754	Rv2771c	flavodoxin family protein	0	1	2	1	1	0	0	0	132600000	0	0	0	inf	0.373901
lcl|CP030093.1_prot_AWX12546.1_2756	Rv2773c	4-hydroxy-tetrahydrodipicolinate reductase	1	6	4	8	4	1	0	180310000	74479000	144900000	41576000	0	0.450313	0.753739
lcl|CP030093.1_prot_AWX10983.1_2761	Rv2778c	SRPBCC family protein	1	5	7	5	7	7	0	684540000	1101000000	613210000	217490000	2271000000	-0.796699	0.568073
lcl|CP030093.1_prot_AWX10985.1_2763	Rv2780	alanine dehydrogenase	2	6	1	7	4	1	0	128700000	0	113140000	50474000	0	-0.346284	0.839779
lcl|CP030093.1_prot_AWX10986.1_2764	Rv2781c	nitronate monooxygenase	2	3	0	2	2	1	26883000	26263000	0	28419000	33771000	0	-0.226722	0.836872
lcl|CP030093.1_prot_AWX10988.1_2766	Rv2783c	polyribonucleotide nucleotidyltransferase	31	35	19	32	28	23	7893600000	4759900000	1507900000	5189400000	2410800000	1830600000	0.586512	0.497342
lcl|CP030093.1_prot_AWX10990.1_2768	Rv2785c	30S ribosomal protein S15	3	6	6	6	6	6	51092000	253080000	2611600000	233800000	998780000	90560000	1.13991	0.574235
lcl|CP030093.1_prot_AWX10992.1_2771	Rv2788	metal-dependent transcriptional regulator	0	3	0	2	1	0	0	16002000	0	14274000	0	0	0.164863	0.939643
lcl|CP030093.1_prot_AWX10993.1_2772	Rv2789c	acyl-CoA dehydrogenase	1	4	0	4	4	2	0	53217000	0	52872000	64241000	49273000	-1.64457	0.108333
lcl|CP030093.1_prot_AWX10994.1_2773	Rv2790c	lipid-transfer protein	0	3	1	2	4	1	0	28893000	0	0	50178000	0	-0.796335	0.731793
lcl|CP030093.1_prot_AWX11004.1_2784	Rv2801c	mRNA interferase MazF9	0	0	1	1	2	0	0	0	0	0	10386000	0	-inf	0.373901
lcl|CP030093.1_prot_AWX11024.1_2811	Rv2831	enoyl-CoA hydratase	5	12	6	12	10	11	64655000	908270000	95245000	1040200000	71624000	529530000	-0.619745	0.652408	У штаммов В0 меньше чем в Н37Rv по Progenesis
lcl|CP030093.1_prot_AWX11030.1_2818	Rv2838c	30S ribosome-binding factor RbfA	4	5	5	3	4	6	76708000	216640000	724720000	309120000	180670000	1492300000	-0.961189	0.524623
lcl|CP030093.1_prot_AWX11031.1_2819	Rv2839c	translation initiation factor IF-2	15	14	6	12	15	9	764640000	362850000	158770000	327700000	266750000	158100000	0.773323	0.390129
lcl|CP030093.1_prot_AWX11033.1_2821	Rv2841c	transcription termination/antitermination protein NusA	1	4	1	3	3	2	0	34764000	0	35194000	22515000	70350000	-1.88114	0.166481
lcl|CP030093.1_prot_AWX11035.1_2823	Rv2843	hypothetical protein	4	4	2	4	4	4	34831000	110650000	174560000	138660000	28041000	491630000	-1.04056	0.481618
lcl|CP030093.1_prot_AWX11036.1_2824	Rv2844	DUF4439 domain-containing protein	0	1	1	1	1	1	0	0	77456000	0	0	0	inf	0.373901
lcl|CP030093.1_prot_AWX11037.1_2825	Rv2845c	proline--tRNA ligase	1	2	3	7	3	1	0	21209000	28764000	72932000	36029000	0	-1.12459	0.436112
lcl|CP030093.1_prot_AWX11046.1_2835	Rv2855	mycothione reductase	0	3	0	2	3	1	0	25433000	0	0	20546000	0	0.307844	0.888415
lcl|CP030093.1_prot_AWX11051.1_2840	Rv2857c	3-oxoacyl-ACP reductase	1	3	1	5	3	1	0	38773000	0	37222000	26518000	0	-0.717147	0.650329
lcl|CP030093.1_prot_AWX11052.1_2841	Rv2858c	aldehyde dehydrogenase	0	2	0	2	5	1	0	35985000	0	32157000	111830000	0	-2.00047	0.365923
lcl|CP030093.1_prot_AWX11055.1_2844	Rv2861c	methionine aminopeptidase	4	5	3	6	6	4	152250000	445180000	74371000	292920000	80049000	101510000	0.50169	0.643484
lcl|CP030093.1_prot_AWX11063.1_2852	Rv2868c	4-hydroxy-3-methylbut-2-en-1-yl diphosphate synthase (flavodoxin)	10	14	5	13	15	2	316960000	635730000	33395000	279030000	474360000	0	0.388315	0.744242
lcl|CP030093.1_prot_AWX11067.1_2857	Rv2873	cell surface protein	1	2	1	2	2	2	0	161640000	0	125730000	45499000	475120000	-1.99953	0.320114
lcl|CP030093.1_prot_AWX12557.1_2860	Rv2875	cell surface protein	1	2	1	2	1	2	0	0	0	204790000	0	0	-inf	0.373901
lcl|CP030093.1_prot_AWX11072.1_2863	Rv2878c	protein disulfide oxidoreductase	0	1	1	1	0	0	0	0	8386000	0	0	0	inf	0.373901
lcl|CP030093.1_prot_AWX11075.1_2866	Rv2882c	ribosome-recycling factor	5	13	5	12	6	13	60497000	1383600000	57592000	824720000	36169000	4040200000	-1.70652	0.433169
lcl|CP030093.1_prot_AWX11078.1_2869	Rv2883c	UMP kinase	0	5	2	6	2	5	0	78643000	32634000	110950000	59179000	120690000	-1.38597	0.114531
lcl|CP030093.1_prot_AWX11082.1_2873	Rv2887	MarR family transcriptional regulator	3	6	7	7	6	5	114600000	112890000	768370000	168210000	110770000	129820000	1.28455	0.421799
lcl|CP030093.1_prot_AWX11083.1_2874	Rv2888c	amidase	4	8	3	7	10	3	91268000	122730000	74141000	126880000	738580000	90134000	-1.72963	0.350702
lcl|CP030093.1_prot_AWX11084.1_2875	Rv2889c	elongation factor Ts	6	15	9	15	12	12	83934000	1086900000	373830000	1181600000	182980000	911640000	-0.559347	0.594004
lcl|CP030093.1_prot_AWX11085.1_2876	Rv2890c	30S ribosomal protein S2	6	12	9	14	13	11	551850000	1626700000	646690000	1539600000	723250000	1310800000	-0.339025	0.585256
lcl|CP030093.1_prot_AWX11087.1_2879	Rv2893	LLM class F420-dependent oxidoreductase	0	1	0	1	0	1	0	6921700	0	0	0	0	inf	0.373901
lcl|CP030093.1_prot_AWX11089.1_2881	Rv2895c	siderophore-interacting protein	1	3	1	4	2	3	0	58608000	0	37176000	28364000	39698000	-0.844486	0.477074
lcl|CP030093.1_prot_AWX11094.1_2887	Rv2901c	DUF2469 family protein	0	2	2	1	2	0	0	20145000	199660000	0	36582000	0	2.58702	0.398133
lcl|CP030093.1_prot_AWX11096.1_2889	Rv2903c	signal peptidase I	3	4	3	5	4	3	31076000	89378000	26827000	92435000	28211000	48167000	-0.196855	0.808347
lcl|CP030093.1_prot_AWX11097.1_2890	Rv2904c	50S ribosomal protein L19	0	4	4	3	4	3	0	80456000	1070400000	67998000	287330000	146920000	1.19624	0.570298
lcl|CP030093.1_prot_AWX11101.1_2894	Rv2908c	RNA-binding protein	0	2	4	4	4	0	0	136040000	546780000	100870000	214810000	0	1.11304	0.524388
lcl|CP030093.1_prot_AWX11102.1_2895	Rv2909c	30S ribosomal protein S16	2	9	9	9	7	10	203450000	455700000	690800000	404040000	110940000	3286000000	-1.49347	0.469137
lcl|CP030093.1_prot_AWX11109.1_2902	Rv2916c	signal recognition particle protein	10	18	9	18	18	8	263960000	592730000	220000000	589570000	952370000	173750000	-0.672186	0.448611
lcl|CP030093.1_prot_AWX11112.1_2905	Rv2919c	nitrogen regulatory protein P-II	1	5	5	5	5	2	0	53474000	612540000	51354000	130930000	33618000	1.62518	0.491088
lcl|CP030093.1_prot_AWX11114.1_2907	Rv2921c	signal recognition particle-docking protein FtsY	1	6	4	7	7	2	0	194490000	143130000	207050000	608160000	0	-1.27177	0.444263
lcl|CP030093.1_prot_AWX11115.1_2908	Rv2922c	chromosome partition protein Smc	13	7	1	9	5	4	677000000	136060000	0	121580000	58858000	205420000	1.07529	0.536874
lcl|CP030093.1_prot_AWX11118.1_2913	Rv2925c	ribonuclease 3	2	6	3	7	2	6	35390000	57578000	39808000	67734000	17521000	851430000	-2.81857	0.377261
lcl|CP030093.1_prot_AWX11119.1_2914	Rv2926c	DUF177 domain-containing protein	0	0	0	0	0	1	0	0	0	0	0	39964000	-inf	0.373901
lcl|CP030093.1_prot_AWX12561.1_2915	Rv2927c	DivIVA domain-containing protein	3	12	3	12	7	9	24232000	806930000	40906000	651900000	58857000	101070000	0.103268	0.953145
lcl|CP030093.1_prot_AWX12562.1_2916	Rv2928	thioesterase TesA	3	8	3	7	6	5	59491000	91251000	75385000	171820000	55609000	94843000	-0.511146	0.415795
lcl|CP030093.1_prot_AWX11121.1_2918	Rv2930	long-chain-fatty-acid--AMP ligase FadD26	4	5	1	6	6	0	67303000	39226000	0	39687000	52285000	0	0.21198	0.856028
lcl|CP030093.1_prot_AWX11122.1_2919	Rv2931	phthiocerol type I polyketide synthase PpsA	13	8	3	10	8	3	875700000	117460000	52811000	271220000	102340000	43176000	1.32764	0.484968
lcl|CP030093.1_prot_AWX11123.1_2920	Rv2932	phthiocerol type I polyketide synthase PpsB	2	2	1	3	2	1	0	0	0	32174000	45177000	0	-inf	0.127234
lcl|CP030093.1_prot_AWX11124.1_2921	Rv2933	phthiocerol type I polyketide synthase PpsC	13	10	1	11	7	1	1190000000	105860000	0	142520000	66176000	0	2.63444	0.397046
lcl|CP030093.1_prot_AWX11125.1_2922	Rv2934	phthiocerol type I polyketide synthase PpsD	3	3	0	3	1	0	60977000	28489000	0	27940000	0	0	1.67901	0.361522
lcl|CP030093.1_prot_AWX11126.1_2923	Rv2935	phthiocerol type I polyketide synthase PpsE	31	22	18	23	23	14	4377400000	717190000	146620000	777110000	713460000	801260000	1.1934	0.499513
lcl|CP030093.1_prot_AWX12563.1_2924	Rv2936	daunorubicin resistance protein DrrA family ABC transporter ATP-binding protein	2	4	2	3	4	2	0	37385000	21164000	28989000	31827000	26354000	-0.574187	0.432327
lcl|CP030093.1_prot_AWX11127.1_2925	Rv2937	#N/A	1	0	0	0	0	0	74658000	0	0	0	0	0	inf	0.373901
lcl|CP030093.1_prot_AWX11130.1_2928	Rv2940c	type I polyketide synthase	66	49	28	61	51	30	24688000000	2722600000	1269500000	3168900000	2170200000	1434300000	2.0821	0.390616
lcl|CP030093.1_prot_AWX11131.1_2929	Rv2941	long-chain-fatty-acid--AMP ligase FadD28	11	12	8	14	15	9	1846600000	674660000	500470000	985820000	1226800000	593890000	0.106598	0.883912
lcl|CP030093.1_prot_AWX11132.1_2930	Rv2942	phthiocerol dimycocerosate RND transporter MmpL7	3	1	0	4	2	0	107530000	0	0	26399000	45787000	0	0.574948	0.773281
lcl|CP030093.1_prot_AWX11135.1_2934	Rv2945c	hypothetical protein	6	14	9	14	7	14	139160000	2623300000	259620000	2781700000	77759000	11000000000	-2.19726	0.345671
lcl|CP030093.1_prot_AWX11136.1_2936	Rv2946c	type I polyketide synthase	4	1	1	2	0	0	116090000	0	0	0	0	0	inf	0.373901
lcl|CP030093.1_prot_AWX11137.1_2937	Rv2948c	p-hydroxybenzoic acid--AMP ligase FadD22	9	8	1	8	6	4	315870000	232450000	0	244870000	164640000	93339000	0.124893	0.891331
lcl|CP030093.1_prot_AWX12564.1_2938	Rv2949c	chorismate--pyruvate lyase	1	3	2	4	1	5	0	30176000	17712000	22039000	0	217760000	-2.32409	0.411014
lcl|CP030093.1_prot_AWX11138.1_2939	Rv2950c	long-chain-fatty-acid--AMP ligase FadD29	0	2	0	2	2	0	0	0	0	22047000	0	0	-inf	0.373901
lcl|CP030093.1_prot_AWX11140.1_2941	Rv2951c	phthiodiolone/phenolphthiodiolone dimycocerosates ketoreductase	6	11	10	13	14	9	145270000	425830000	175650000	412690000	780800000	480210000	-1.16434	0.0982621
lcl|CP030093.1_prot_AWX11142.1_2943	Rv2953	trans-acting enoyl reductase	1	7	4	6	7	3	0	74871000	53556000	64140000	200570000	44812000	-1.26909	0.324958
lcl|CP030093.1_prot_AWX12566.1_2945	Rv2955c	FkbM family methyltransferase	1	2	2	1	2	2	0	23381000	31783000	0	27036000	40194000	-0.285378	0.804122
lcl|CP030093.1_prot_AWX11147.1_2950	Rv2959c	rhamnosyl O-methyltransferase	2	2	0	2	2	1	29099000	48553000	0	42821000	24864000	0	0.198187	0.868264
lcl|CP030093.1_prot_AWX11149.1_2955	Rv2964	formyltetrahydrofolate deformylase	0	1	0	1	0	0	0	4638600	0	0	0	0	inf	0.373901
lcl|CP030093.1_prot_AWX11154.1_2961	Rv2967c	pyruvate carboxylase	6	6	1	6	4	0	266120000	136790000	0	129200000	160100000	0	0.477891	0.699107
lcl|CP030093.1_prot_AWX11156.1_2963	Rv2969c	hypothetical protein	11	13	6	14	11	15	416600000	1297900000	416000000	1204000000	217310000	4152400000	-1.38745	0.399408
lcl|CP030093.1_prot_AWX11157.1_2964	Rv2970c	alpha/beta hydrolase	3	6	3	7	6	3	54319000	96737000	38144000	101110000	47945000	46729000	-0.0493508	0.934351
lcl|CP030093.1_prot_AWX11158.1_2966	Rv2971	oxidoreductase	9	13	11	12	12	6	300060000	1174600000	287530000	1206000000	215910000	411980000	-0.0575376	0.957523
lcl|CP030093.1_prot_AWX11164.1_2972	Rv2976c	uracil-DNA glycosylase	3	7	4	9	5	10	64228000	235330000	59019000	218550000	21339000	684440000	-1.36612	0.409554
lcl|CP030093.1_prot_AWX11168.1_2978	Rv2981c	D-alanine--D-alanine ligase A	0	4	2	3	1	1	0	33530000	27303000	32658000	0	0	0.897418	0.564809
lcl|CP030093.1_prot_AWX11169.1_2979	Rv2982c	glycerol-3-phosphate dehydrogenase (NAD(P)(+))	0	2	1	2	2	1	0	19704000	0	23540000	19168000	0	-1.11602	0.476298	У штаммов В0 меньше чем в Н37Rv по Progenesis
lcl|CP030093.1_prot_AWX11171.1_2981	Rv2984	RNA degradosome polyphosphate kinase	11	11	1	11	9	5	112090000	221240000	0	291700000	81881000	77472000	-0.436346	0.701523
lcl|CP030093.1_prot_AWX11173.1_2983	Rv2986c	DNA-binding protein HU	7	7	6	7	7	7	9869600000	1446900000	4398800000	1573100000	1450600000	1108100000	1.92733	0.193229
lcl|CP030093.1_prot_AWX11174.1_2984	Rv2987c	3-isopropylmalate dehydratase small subunit	1	5	5	6	2	6	0	134330000	79959000	111440000	14587000	1030800000	-2.43254	0.389944
lcl|CP030093.1_prot_AWX11179.1_2989	Rv2992c	glutamate--tRNA ligase	4	15	2	17	20	5	88744000	376370000	35183000	248010000	1572400000	99535000	-1.94021	0.380022
lcl|CP030093.1_prot_AWX11180.1_2990	Rv2993c	FAA hydrolase family protein	3	5	3	6	2	0	30986000	295420000	21390000	285170000	26922000	0	0.15627	0.930266
lcl|CP030093.1_prot_AWX11181.1_2992	Rv2995c	3-isopropylmalate dehydrogenase	7	11	6	12	9	3	195950000	772420000	175570000	780650000	195810000	116910000	0.0652297	0.955909
lcl|CP030093.1_prot_AWX11182.1_2993	Rv2996c	D-3-phosphoglycerate dehydrogenase	22	24	16	26	27	18	2513200000	2268200000	652480000	2282400000	6576900000	1008500000	-0.860746	0.453679
lcl|CP030093.1_prot_AWX12570.1_2998	Rv2999	DUF1259 domain-containing protein	0	2	0	2	1	1	0	40986000	0	39272000	0	0	0.0616301	0.977358
lcl|CP030093.1_prot_AWX11188.1_3000	Rv3001c	ketol-acid reductoisomerase	10	11	10	11	10	10	403370000	1008700000	315840000	891650000	522300000	351740000	-0.031204	0.96502
lcl|CP030093.1_prot_AWX11189.1_3001	Rv3002c	acetolactate synthase small subunit	0	9	10	10	10	10	0	603540000	2582100000	554240000	364500000	1805200000	0.225888	0.872709
lcl|CP030093.1_prot_AWX11190.1_3002	Rv3003c	acetolactate synthase large subunit IlvB1	3	2	0	2	4	2	41080000	0	0	67712000	34186000	0	-1.31062	0.443492
lcl|CP030093.1_prot_AWX12572.1_3005	Rv3006	sorbosone dehydrogenase family protein	2	5	1	2	3	2	0	67148000	0	66794000	28915000	0	-0.51131	0.763687
lcl|CP030093.1_prot_AWX11194.1_3008	Rv3009c	Asp-tRNA(Asn)/Glu-tRNA(Gln) amidotransferase GatCAB subunit B	12	14	2	13	14	3	147690000	207890000	23069000	190980000	1412800000	23248000	-2.10331	0.399078
lcl|CP030093.1_prot_AWX11195.1_3009	Rv3010c	ATP-dependent 6-phosphofructokinase	1	3	1	3	2	1	0	103550000	0	137860000	0	0	-0.412876	0.851974
lcl|CP030093.1_prot_AWX11196.1_3010	Rv3011c	Asp-tRNA(Asn)/Glu-tRNA(Gln) amidotransferase GatCAB subunit A	3	8	1	8	12	0	31351000	87088000	0	72517000	381010000	0	-1.93704	0.403048
lcl|CP030093.1_prot_AWX11197.1_3011	Rv3012c	Asp-tRNA(Asn)/Glu-tRNA(Gln) amidotransferase GatCAB subunit C	0	2	1	0	0	0	0	119330000	0	0	0	0	inf	0.373901
lcl|CP030093.1_prot_AWX11198.1_3013	Rv3014c	DNA ligase (NAD(+)) LigA	2	2	1	3	3	2	23301000	0	0	24057000	34327000	0	-1.32518	0.412555
lcl|CP030093.1_prot_AWX11199.1_3014	Rv3015c	methionine synthase	1	3	3	4	2	3	0	378980000	369180000	166250000	162070000	125430000	0.721449	0.477597
lcl|CP030093.1_prot_AWX09462.1_980	Rv3028c	electron transfer flavoprotein subunit alpha	13	17	19	19	19	16	1176000000	6869500000	4118900000	5372000000	1482000000	3562100000	0.22385	0.784341
lcl|CP030093.1_prot_AWX09461.1_979	Rv3029c	electron transfer flavoprotein subunit beta	8	15	8	18	11	12	163790000	2514800000	357540000	1893100000	267100000	713060000	0.079545	0.954596
lcl|CP030093.1_prot_AWX09459.1_977	Rv3031	1,4-alpha-glucan-branching protein	0	1	0	2	2	2	0	0	0	102770000	59306000	23319000	-inf	0.0546315
lcl|CP030093.1_prot_AWX09457.1_975	Rv3032A	hypothetical protein	0	1	1	1	1	1	0	0	0	0	24146000	0	-inf	0.373901
lcl|CP030093.1_prot_AWX09453.1_971	Rv3036c	DUF3298 domain-containing protein	0	0	1	1	0	1	0	0	0	0	0	104550000	-inf	0.373901
lcl|CP030093.1_prot_AWX12338.1_969	Rv3038c	class I SAM-dependent methyltransferase	4	4	3	5	4	3	67951000	135180000	62620000	168980000	67148000	78152000	-0.241975	0.705423
lcl|CP030093.1_prot_AWX12339.1_968	Rv3039c	enoyl-CoA hydratase	1	5	0	5	1	6	0	154010000	0	144430000	0	296210000	-1.51658	0.39236
lcl|CP030093.1_prot_AWX09451.1_967	Rv3040c	NUDIX domain-containing protein	0	4	1	3	2	1	0	19130000	0	22859000	11227000	0	-0.833342	0.615807
lcl|CP030093.1_prot_AWX09450.1_966	Rv3041c	ABC transporter ATP-binding protein	1	3	0	3	0	1	0	35089000	0	30718000	0	0	0.191935	0.929833
lcl|CP030093.1_prot_AWX09449.1_965	Rv3042c	phosphoserine phosphatase SerB	3	4	2	4	4	2	17947000	56518000	38954000	57911000	44642000	22685000	-0.14301	0.807783
lcl|CP030093.1_prot_AWX09448.1_964	Rv3043c	cytochrome ubiquinol oxidase subunit I	8	7	1	7	7	3	2832800000	722310000	0	668260000	298840000	54200000	1.79949	0.385826
lcl|CP030093.1_prot_AWX12336.1_962	Rv3044	iron-siderophore ABC transporter substrate-binding protein	0	5	0	5	3	1	0	60768000	0	61184000	30940000	0	-0.600265	0.717159
lcl|CP030093.1_prot_AWX09447.1_961	Rv3045	NADP-dependent alcohol dehydrogenase C	6	8	4	10	9	2	198240000	389540000	55559000	313110000	168220000	80748000	0.194809	0.829867
lcl|CP030093.1_prot_AWX09444.1_958	Rv3048c	ribonucleoside-diphosphate reductase subunit beta nrdF2	3	6	4	7	5	1	43525000	75755000	42574000	192160000	27762000	0	-0.442299	0.766689
lcl|CP030093.1_prot_AWX12335.1_956	Rv3050c	TetR/AcrR family transcriptional regulator	2	7	9	9	4	4	131610000	207850000	99255000	144200000	44255000	167910000	0.299928	0.610267
lcl|CP030093.1_prot_AWX09442.1_955	Rv3051c	ribonucleotide-diphosphate reductase	6	6	0	9	6	1	158910000	96193000	0	81165000	84089000	0	0.626395	0.607438
lcl|CP030093.1_prot_AWX09438.1_951	Rv3054c	NAD(P)H-dependent oxidoreductase	1	5	6	4	2	6	0	53107000	62166000	46917000	31472000	364370000	-1.94147	0.377974
lcl|CP030093.1_prot_AWX09431.1_943	Rv3061c	acyl-CoA dehydrogenase	2	2	1	2	2	1	38183000	33519000	0	74942000	77653000	0	-1.08962	0.392265
lcl|CP030093.1_prot_AWX09428.1_938	Rv3066	TetR/AcrR family transcriptional regulator	0	4	4	4	3	4	0	47583000	62502000	51938000	29331000	198260000	-1.34438	0.371755
lcl|CP030093.1_prot_AWX09427.1_936	Rv3068c	phosphoglucomutase (alpha-D-glucose-1,6-bisphosphate-dependent)	1	1	2	3	4	2	0	0	0	0	103660000	319730000	-inf	0.208367
lcl|CP030093.1_prot_AWX09420.1_929	Rv3075c	CoA ester lyase	3	15	2	15	8	5	28204000	562690000	9495000	598920000	52160000	22430000	-0.165802	0.930032
lcl|CP030093.1_prot_AWX09419.1_928	Rv3076	SRPBCC family protein	2	3	2	2	2	3	4317800000	2940100000	14856000000	3650400000	0	8681700000	0.842535	0.511245
lcl|CP030093.1_prot_AWX09418.1_927	Rv3077	hydrolase	1	2	0	2	2	1	0	34112000	0	23865000	20879000	0	-0.391415	0.807622
lcl|CP030093.1_prot_AWX09405.1_912	Rv3090	SPFH domain-containing protein	4	7	1	8	4	2	104770000	220430000	0	283400000	48048000	58349000	-0.261396	0.83965
lcl|CP030093.1_prot_AWX09401.1_908	Rv3094c	hydroxylase	2	2	1	3	2	1	0	28042000	0	29482000	0	0	-0.0722451	0.973464
lcl|CP030093.1_prot_AWX09400.1_907	Rv3095	transcriptional regulator	0	0	2	2	1	2	0	0	37227000	19981000	0	60179000	-1.10653	0.544082
lcl|CP030093.1_prot_AWX09395.1_902	Rv3099c	maleylpyruvate isomerase family mycothiol-dependent enzyme	3	4	2	5	2	2	35593000	165540000	38238000	211960000	32132000	60919000	-0.349613	0.771316
lcl|CP030093.1_prot_AWX12328.1_899	Rv3102c	cell division ATP-binding protein FtsE	3	9	7	9	5	6	40135000	218910000	68606000	244660000	41766000	302070000	-0.844873	0.418475
lcl|CP030093.1_prot_AWX12327.1_896	Rv3105c	peptide chain release factor 2	3	7	5	5	10	5	35290000	202250000	47196000	211140000	363810000	99842000	-1.24482	0.236814
lcl|CP030093.1_prot_AWX09390.1_895	Rv3106	NADPH-ferredoxin reductase FprA	2	9	1	8	11	1	102820000	100140000	0	81639000	357330000	0	-1.11292	0.525596
lcl|CP030093.1_prot_AWX09377.1_881	Rv3119	molybdopterin synthase catalytic subunit 1	0	3	3	3	3	1	0	116170000	338550000	56014000	145830000	0	1.17174	0.478795
lcl|CP030093.1_prot_AWX12325.1_872	Rv3127	NAD(P)H nitroreductase	9	11	9	11	10	8	269320000	539840000	1809800000	535710000	524780000	426520000	0.81658	0.472447
lcl|CP030093.1_prot_AWX09365.1_866	Rv3130c	diacylglycerol O-acyltransferase	4	11	11	11	11	9	250470000	324080000	397670000	331780000	509800000	550680000	-0.518074	0.15303
lcl|CP030093.1_prot_AWX09364.1_865	Rv3131	NAD(P)H nitroreductase	10	10	7	9	8	9	164800000	389720000	261050000	314170000	181670000	345990000	-0.0457202	0.920438
lcl|CP030093.1_prot_AWX09362.1_863	Rv3133c	DNA-binding response regulator	6	11	10	11	9	12	640100000	3374300000	2600300000	4145400000	1255400000	19962000000	-1.93897	0.347094
lcl|CP030093.1_prot_AWX09361.1_862	Rv3134c	universal stress protein	4	5	4	4	5	4	26133000	127040000	65414000	64902000	38718000	67338000	0.354566	0.633003
lcl|CP030093.1_prot_AWX09359.1_859	Rv3136	PPE family protein	1	2	1	3	2	1	0	97266000	0	89795000	81123000	0	-0.813297	0.600466
lcl|CP030093.1_prot_AWX09355.1_855	Rv3139	acyl-CoA dehydrogenase	3	3	2	3	4	0	80917000	79779000	0	70668000	103440000	0	-0.115648	0.917637
lcl|CP030093.1_prot_AWX09354.1_854	Rv3140	acyl-CoA dehydrogenase	5	6	3	6	7	3	81567000	145110000	60123000	175230000	384190000	44276000	-1.07378	0.359802
lcl|CP030093.1_prot_AWX09353.1_853	Rv3141	NADPH:quinone oxidoreductase family protein	2	7	4	7	5	3	68284000	164540000	71005000	180860000	49108000	115530000	-0.185418	0.792831
lcl|CP030093.1_prot_AWX09351.1_851	Rv3143	response regulator	1	5	6	6	6	0	0	126760000	477680000	122040000	248110000	0	0.707489	0.650658
lcl|CP030093.1_prot_AWX09349.1_848	Rv3146	NADH-quinone oxidoreductase subunit B	0	3	4	4	3	4	0	27480000	255170000	31447000	34762000	457750000	-0.890437	0.647588
lcl|CP030093.1_prot_AWX09348.1_847	Rv3147	NADH-quinone oxidoreductase subunit C	0	1	0	2	1	4	0	0	0	46752000	0	159440000	-inf	0.220021
lcl|CP030093.1_prot_AWX09347.1_846	Rv3148	NADH-quinone oxidoreductase subunit D	1	2	3	2	4	1	0	27424000	28765000	29385000	48853000	0	-0.477582	0.68802
lcl|CP030093.1_prot_AWX09346.1_845	Rv3149	NADH-quinone oxidoreductase subunit E	2	5	2	6	2	3	92005000	86832000	63498000	103700000	62610000	83477000	-0.0436956	0.874444
lcl|CP030093.1_prot_AWX09345.1_844	Rv3150	NADH-quinone oxidoreductase subunit F	4	5	2	6	9	2	101540000	55841000	20224000	80618000	398980000	28718000	-1.51705	0.403491
lcl|CP030093.1_prot_AWX09344.1_843	Rv3151	NADH-quinone oxidoreductase subunit G	13	13	6	15	11	6	257850000	209990000	48617000	270840000	97714000	80861000	0.2006	0.811441
lcl|CP030093.1_prot_AWX12322.1_841	Rv3153	NADH-quinone oxidoreductase subunit I	4	5	5	5	5	6	98635000	276660000	382000000	240810000	78276000	993410000	-0.793386	0.562903
lcl|CP030093.1_prot_AWX09336.1_832	Rv3161c	aromatic ring-hydroxylating dioxygenase subunit alpha	1	5	2	7	3	1	0	30136000	14300000	68346000	29557000	0	-1.13962	0.456041
lcl|CP030093.1_prot_AWX09328.1_824	Rv3169	hypothetical protein	4	5	1	6	3	2	112110000	218520000	0	272390000	75366000	128020000	-0.525065	0.604991
lcl|CP030093.1_prot_AWX09325.1_820	Rv3173c	TetR/AcrR family transcriptional regulator	1	5	1	5	2	5	0	68552000	0	40512000	0	209100000	-1.86442	0.424808
lcl|CP030093.1_prot_AWX09313.1_806	Rv3188	DUF2384 domain-containing protein	0	0	1	0	0	0	0	0	83920000	0	0	0	inf	0.373901
lcl|CP030093.1_prot_AWX09305.1_797	Rv3193c	membrane protein	10	7	2	10	6	3	1129900000	64558000	10556000	101260000	34572000	36506000	2.80574	0.399162
lcl|CP030093.1_prot_AWX09301.1_793	Rv3196A	hypothetical protein	0	3	3	3	3	0	0	136410000	261180000	67618000	44373000	0	1.8279	0.289224
lcl|CP030093.1_prot_AWX09300.1_792	Rv3197	AarF/ABC1/UbiB kinase family protein	2	4	2	6	6	2	48522000	178840000	76602000	80992000	476100000	26013000	-0.939855	0.561599
lcl|CP030093.1_prot_AWX09297.1_787	Rv3200c	cation transporter	4	5	4	5	4	4	85297000	91799000	64091000	86515000	36244000	192070000	-0.384416	0.626737
lcl|CP030093.1_prot_AWX09293.1_781	Rv3205c	TIGR02569 family protein	2	4	2	4	1	3	22080000	35708000	21244000	43580000	0	23609000	0.234212	0.783567
lcl|CP030093.1_prot_AWX09292.1_780	Rv3206c	adenylyltransferase/sulfurtransferase MoeZ	1	4	0	3	1	0	0	19951000	0	23366000	0	0	-0.22795	0.916853
lcl|CP030093.1_prot_AWX09291.1_778	Rv3208	TetR/AcrR family transcriptional regulator	0	1	1	1	1	2	0	0	0	0	0	230060000	-inf	0.373901
lcl|CP030093.1_prot_AWX12312.1_777	Rv3208A	DUF3107 domain-containing protein	2	4	5	4	5	1	37639000	175970000	1193500000	155450000	426850000	0	1.2729	0.514796
lcl|CP030093.1_prot_AWX09290.1_775	Rv3210c	hydroxylase	0	2	1	2	2	3	0	9838800	0	10094000	8138000	182380000	-4.34978	0.333381
lcl|CP030093.1_prot_AWX09289.1_774	Rv3211	ATP-dependent helicase	7	5	2	5	6	5	1190900000	109540000	0	129430000	79910000	51567000	2.31739	0.414216
lcl|CP030093.1_prot_AWX09288.1_773	Rv3212	hypothetical protein	1	1	0	2	1	0	0	0	0	22708000	0	0	-inf	0.373901
lcl|CP030093.1_prot_AWX09287.1_772	Rv3213c	ParA family protein	5	6	4	7	5	6	103520000	501780000	87482000	521850000	70955000	417570000	-0.544417	0.611059
lcl|CP030093.1_prot_AWX09286.1_771	Rv3214	phosphoglycerate mutase	0	2	0	2	1	4	0	35660000	0	24060000	0	110340000	-1.91415	0.406868
lcl|CP030093.1_prot_AWX09279.1_762	Rv3221A	anti-sigma factor RshA	1	2	2	2	2	2	0	11052000	218180000	37817000	99324000	13721000	0.603579	0.746435
lcl|CP030093.1_prot_AWX12308.1_760	Rv3223c	ECF RNA polymerase sigma factor SigH	0	6	3	6	4	4	0	168170000	117290000	268900000	17200000	90025000	-0.397924	0.753479
lcl|CP030093.1_prot_AWX09277.1_759	Rv3224	short chain dehydrogenase	7	12	10	12	12	10	188340000	439300000	508090000	572670000	299570000	501090000	-0.274058	0.566642
lcl|CP030093.1_prot_AWX09274.1_755	Rv3226c	SOS response-associated peptidase	1	2	1	3	1	3	0	36178000	0	29989000	0	30975000	-0.752845	0.628068
lcl|CP030093.1_prot_AWX09273.1_754	Rv3227	3-phosphoshikimate 1-carboxyvinyltransferase	0	2	0	2	3	1	0	0	0	0	36208000	0	-inf	0.373901
lcl|CP030093.1_prot_AWX09269.1_749	Rv3232c	polyphosphate kinase 2	1	1	0	2	1	1	0	0	0	50837000	0	0	-inf	0.373901
lcl|CP030093.1_prot_AWX09265.1_745	Rv3237c	potassium transporter TrkA	0	2	1	1	0	2	0	8879000	0	0	0	0	inf	0.373901
lcl|CP030093.1_prot_AWX09262.1_742	Rv3240c	protein translocase subunit SecA 1	14	13	4	10	6	2	186970000	118170000	49328000	188010000	90262000	116380000	-0.154926	0.799383
lcl|CP030093.1_prot_AWX12304.1_738	Rv3244c	MtrAB system accessory protein LpqB	1	2	0	4	3	0	0	30285000	0	28666000	54768000	0	-1.46203	0.398524
lcl|CP030093.1_prot_AWX09259.1_737	Rv3245c	sensor histidine kinase	0	2	0	2	2	0	0	18701000	0	16948000	0	0	0.142	0.947958
lcl|CP030093.1_prot_AWX09258.1_736	Rv3246c	DNA-binding response regulator	5	9	7	8	6	4	118990000	471700000	327310000	489600000	64806000	78998000	0.535368	0.612352
lcl|CP030093.1_prot_AWX09256.1_734	Rv3248c	adenosylhomocysteinase	27	31	19	32	33	20	3772700000	9111000000	953290000	9592500000	11748000000	1516800000	-0.724125	0.486522
lcl|CP030093.1_prot_AWX09249.1_727	Rv3255c	mannose-6-phosphate isomerase, class I	2	8	0	9	9	0	59592000	130680000	0	67163000	447680000	0	-1.43607	0.495412
lcl|CP030093.1_prot_AWX09248.1_726	Rv3256c	TobH protein	5	2	0	6	3	2	92882000	129820000	0	94887000	46719000	24060000	0.426837	0.687311
lcl|CP030093.1_prot_AWX09247.1_725	Rv3257c	phosphomannomutase/phosphoglucomutase	1	7	3	6	7	1	0	120530000	97157000	178290000	357570000	0	-1.2996	0.388081
lcl|CP030093.1_prot_AWX09244.1_720	Rv3261	2-phospho-L-lactate transferase	0	2	0	2	0	1	0	22414000	0	0	0	0	inf	0.373901
lcl|CP030093.1_prot_AWX09241.1_716	Rv3264c	NDP-sugar synthase	8	10	5	10	6	4	105260000	158090000	44747000	181630000	57770000	66135000	0.012047	0.987604
lcl|CP030093.1_prot_AWX12302.1_715	Rv3265c	glycosyltransferase family 2 protein	2	3	1	2	1	1	18717000	18220000	0	0	0	0	inf	0.116189
lcl|CP030093.1_prot_AWX12301.1_712	Rv3268	TIGR03089 family protein	0	1	1	3	0	0	0	0	0	20253000	0	0	-inf	0.373901
lcl|CP030093.1_prot_AWX09238.1_711	Rv3269	DUF1490 family protein	2	7	8	6	8	4	34160000	255980000	1579800000	170570000	530760000	149770000	1.13559	0.532795
lcl|CP030093.1_prot_AWX09237.1_710	Rv3270	copper-transporting ATPase	7	6	3	6	2	2	574540000	73342000	44994000	81969000	35120000	30512000	2.23089	0.35214
lcl|CP030093.1_prot_AWX12300.1_707	Rv3273	carbonic anhydrase	6	5	1	5	4	4	766240000	140800000	0	115820000	52592000	86109000	1.83338	0.409215
lcl|CP030093.1_prot_AWX09234.1_706	Rv3274c	acyl-CoA dehydrogenase	13	16	11	17	16	8	619510000	1011500000	318890000	1174400000	3383900000	625170000	-1.41052	0.281493
lcl|CP030093.1_prot_AWX09233.1_705	Rv3275c	5-(carboxyamino)imidazole ribonucleotide mutase	0	3	3	3	1	4	0	99179000	458190000	92678000	0	498250000	-0.0843496	0.959461
lcl|CP030093.1_prot_AWX09232.1_704	Rv3276c	5-(carboxyamino)imidazole ribonucleotide synthase	3	5	2	6	7	1	83970000	145250000	0	163550000	209790000	0	-0.703757	0.563137
lcl|CP030093.1_prot_AWX09230.1_702	Rv3278c	PH domain-containing protein	0	2	1	2	1	2	0	33468000	0	20357000	0	40116000	-0.853509	0.605482
lcl|CP030093.1_prot_AWX09228.1_700	Rv3280	propionyl-CoA carboxylase subunit beta 5	13	13	6	15	14	3	878050000	811850000	306060000	450870000	2107300000	44263000	-0.382778	0.773428
lcl|CP030093.1_prot_AWX09225.1_696	Rv3284	cysteine desulfuration protein SufE	0	2	2	2	2	0	0	62255000	238210000	45143000	119190000	0	0.870575	0.597973
lcl|CP030093.1_prot_AWX09224.1_695	Rv3285	acetyl/propionyl/methylcrotonyl-CoA carboxylase subunit alpha	27	28	18	30	31	17	5327300000	3677000000	1678600000	4657000000	13081000000	932340000	-0.805445	0.516384
lcl|CP030093.1_prot_AWX09223.1_694	Rv3286c	B/F/G family RNA polymerase sigma-70 factor	1	2	1	2	0	0	0	24707000	0	25030000	0	0	-0.0187384	0.993112
lcl|CP030093.1_prot_AWX09222.1_693	Rv3287c	anti-sigma regulatory factor	1	1	2	1	2	2	0	0	60698000	0	0	0	inf	0.373901
lcl|CP030093.1_prot_AWX09219.1_690	Rv3290c	L-lysine-epsilon aminotransferase	1	2	1	2	4	0	0	38128000	0	42065000	108970000	0	-1.98596	0.332645
lcl|CP030093.1_prot_AWX09218.1_689	Rv3291c	Lrp/AsnC family transcriptional regulator	1	0	2	0	1	3	0	0	0	0	0	45817000	-inf	0.373901
lcl|CP030093.1_prot_AWX09217.1_688	Rv3292	VOC family protein	2	4	3	5	5	3	189290000	170210000	220890000	181720000	263170000	0	0.383574	0.598893
lcl|CP030093.1_prot_AWX09216.1_687	Rv3293	aldehyde dehydrogenase family protein	2	0	1	1	2	0	19304000	0	0	0	30518000	0	-0.660761	0.771656
lcl|CP030093.1_prot_AWX09214.1_685	Rv3295	TetR/AcrR family transcriptional regulator	2	10	9	11	4	13	0	97111000	139190000	218840000	65577000	1091400000	-2.54159	0.303677
lcl|CP030093.1_prot_AWX09210.1_681	Rv3299c	arylsulfatase	2	3	1	5	2	2	52269000	29060000	0	28989000	38374000	47336000	-0.496011	0.525715
lcl|CP030093.1_prot_AWX09208.1_679	Rv3301c	phosphate-specific transport system accessory protein PhoU	2	5	2	3	3	5	15346000	40234000	14162000	34026000	25920000	79241000	-0.996925	0.282118
lcl|CP030093.1_prot_AWX09207.1_678	Rv3302c	glycerol-3-phosphate dehydrogenase 2	1	1	1	1	0	0	0	10559000	0	0	0	0	inf	0.373901
lcl|CP030093.1_prot_AWX09206.1_677	Rv3303c	NAD(P)H-quinone dehydrogenase	1	2	0	3	4	0	0	35417000	0	32973000	49131000	0	-1.21301	0.451305
lcl|CP030093.1_prot_AWX09205.1_675	Rv3304	gamma-glutamylcyclotransferase	0	0	1	0	1	1	0	0	248120000	0	0	0	inf	0.373901
lcl|CP030093.1_prot_AWX09204.1_674	Rv3305c	amidohydrolase	1	1	1	1	1	0	0	12952000	0	0	0	0	inf	0.373901
lcl|CP030093.1_prot_AWX09202.1_672	Rv3307	purine-nucleoside phosphorylase	1	3	1	1	2	1	0	35067000	0	0	30000000	0	0.225152	0.917858
lcl|CP030093.1_prot_AWX09200.1_670	Rv3309c	uracil phosphoribosyltransferase	1	2	0	2	0	1	0	37438000	0	28663000	0	0	0.385314	0.861419
lcl|CP030093.1_prot_AWX09198.1_668	Rv3311	primosomal protein	7	8	2	9	9	2	144280000	223600000	27383000	190840000	1071500000	22723000	-1.70095	0.419798
lcl|CP030093.1_prot_AWX09195.1_664	Rv3313c	adenosine deaminase family protein	0	2	0	4	4	2	0	26769000	0	26317000	24335000	0	-0.920056	0.552655
lcl|CP030093.1_prot_AWX09193.1_662	Rv3315c	cytidine deaminase	0	1	1	0	0	0	0	0	42297000	0	0	0	inf	0.373901
lcl|CP030093.1_prot_AWX09191.1_659	Rv3318	succinate dehydrogenase flavoprotein subunit	8	8	1	8	8	1	200630000	178730000	0	198100000	145660000	0	0.142166	0.897964
lcl|CP030093.1_prot_AWX09190.1_658	Rv3319	succinate dehydrogenase iron-sulfur subunit	5	6	2	7	1	6	76300000	58178000	32051000	57610000	0	65925000	0.430854	0.5883
lcl|CP030093.1_prot_AWX09185.1_653	Rv3324c	cyclic pyranopterin monophosphate synthase MoaC	1	2	2	2	2	2	0	0	73666000	21836000	37502000	0	0.312043	0.867491
lcl|CP030093.1_prot_AWX11700.1_3608	Rv3329	aspartate aminotransferase family protein	2	9	1	9	12	0	75246000	162000000	0	133800000	267620000	0	-0.758729	0.577313
lcl|CP030093.1_prot_AWX11701.1_3609	Rv3330	D-alanyl-D-alanine carboxypeptidase	0	1	0	1	0	1	0	19777000	0	0	0	0	inf	0.373901
lcl|CP030093.1_prot_AWX11707.1_3616	Rv3336c	tryptophan--tRNA ligase	2	6	2	7	4	4	107030000	340010000	128440000	219280000	83436000	90754000	0.548512	0.521495
lcl|CP030093.1_prot_AWX11710.1_3619	Rv3340	bifunctional o-acetylhomoserine/o-acetylserine sulfhydrylase	1	4	2	3	6	0	0	36571000	33938000	34740000	162980000	0	-1.48758	0.451996
lcl|CP030093.1_prot_AWX12646.1_3621	Rv3342	methyltransferase	1	4	1	3	1	1	0	83234000	0	87744000	0	0	-0.0761275	0.97204
lcl|CP030093.1_prot_AWX11723.1_3641	Rv3356c	bifunctional methylenetetrahydrofolate dehydrogenase/methenyltetrahydrofolate cyclohydrolase	6	8	1	9	2	4	140680000	206760000	0	267680000	33094000	43751000	0.0121552	0.992549
lcl|CP030093.1_prot_AWX11732.1_3651	Rv3366	tRNA (cytidine(34)-2'-O)-methyltransferase	1	1	1	1	1	1	0	19847000	0	0	0	0	inf	0.373901
lcl|CP030093.1_prot_AWX11734.1_3654	Rv3368c	oxidoreductase	1	6	7	6	4	7	0	158320000	134330000	178360000	49943000	973630000	-2.03811	0.359439
lcl|CP030093.1_prot_AWX11735.1_3655	Rv3369	TIGR03667 family PPOX class F420-dependent oxidoreductase	0	2	3	3	3	2	0	39676000	320180000	77579000	215540000	39267000	0.11456	0.939893
lcl|CP030093.1_prot_AWX12652.1_3663	Rv3376	haloacid dehalogenase	2	6	4	6	3	6	44714000	236520000	27308000	240580000	33780000	915280000	-1.94699	0.344847
lcl|CP030093.1_prot_AWX11747.1_3671	Rv3384c	ribonuclease VapC46	0	3	3	1	2	1	0	62505000	411580000	0	89264000	0	2.409	0.38445
lcl|CP030093.1_prot_AWX11750.1_3675	Rv3389c	dehydrogenase	9	13	6	14	11	9	518910000	1044400000	1001200000	929030000	339640000	423000000	0.600235	0.308448
lcl|CP030093.1_prot_AWX11751.1_3676	Rv3390	histidine phosphatase family protein	0	5	4	5	3	5	0	214680000	100360000	238480000	57178000	1051500000	-2.09631	0.331993
lcl|CP030093.1_prot_AWX11753.1_3678	Rv3392c	cyclopropane mycolic acid synthase	1	1	0	4	1	0	0	0	0	29272000	0	0	-inf	0.373901
lcl|CP030093.1_prot_AWX11757.1_3683	Rv3396c	GMP synthase (glutamine-hydrolyzing)	7	17	6	17	18	7	421490000	699040000	240520000	750330000	1391000000	214110000	-0.791277	0.415627
lcl|CP030093.1_prot_AWX11759.1_3686	Rv3399	SAM-dependent methyltransferase	0	3	1	3	0	1	0	24562000	0	43059000	0	0	-0.809887	0.72798
lcl|CP030093.1_prot_AWX11760.1_3687	Rv3400	beta-phosphoglucomutase family hydrolase	0	6	2	8	4	1	0	49334000	19827000	99347000	61089000	0	-1.21397	0.399367
lcl|CP030093.1_prot_AWX11761.1_3688	Rv3401	family 65 glycosyl hydrolase	6	7	0	6	2	2	110310000	92895000	0	54106000	81701000	26892000	0.320731	0.738453
lcl|CP030093.1_prot_AWX11765.1_3693	Rv3404c	hypothetical protein	0	2	0	0	1	1	0	32186000	0	0	0	0	inf	0.373901
lcl|CP030093.1_prot_AWX11766.1_3694	Rv3405c	TetR family transcriptional regulator	1	1	1	1	1	2	0	0	0	0	0	59641000	-inf	0.373901
lcl|CP030093.1_prot_AWX11771.1_3699	Rv3410c	GuaB3 family IMP dehydrogenase-related protein	3	11	1	7	6	3	36731000	104740000	0	118200000	54877000	39204000	-0.585469	0.578111
lcl|CP030093.1_prot_AWX11772.1_3700	Rv3411c	IMP dehydrogenase	6	7	2	6	9	4	93205000	84405000	109550000	87855000	202080000	35694000	-0.181374	0.809064
lcl|CP030093.1_prot_AWX11778.1_3706	Rv3417c	molecular chaperone GroEL	31	36	28	33	34	27	8671600000	9815300000	4346000000	9349900000	20084000000	3533700000	-0.529935	0.545849
lcl|CP030093.1_prot_AWX11779.1_3707	Rv3418c	molecular chaperone GroES	8	12	14	14	14	12	448750000	9446800000	45365000000	3956200000	15443000000	2174800000	1.35696	0.47727
lcl|CP030093.1_prot_AWX11780.1_3708	Rv3419c	tRNA (adenosine(37)-N6)-threonylcarbamoyltransferase complex transferase subunit TsaD	0	2	0	1	1	1	0	38384000	0	0	0	0	inf	0.373901
lcl|CP030093.1_prot_AWX11783.1_3712	Rv3423c	alanine racemase	3	9	4	9	9	4	57625000	481340000	43054000	437630000	102870000	56477000	-0.0366091	0.980036
lcl|CP030093.1_prot_AWX11799.1_3736	Rv3436c	glutamine--fructose-6-phosphate aminotransferase	6	6	4	7	7	0	70183000	56280000	66357000	85453000	139410000	0	-0.221792	0.806395
lcl|CP030093.1_prot_AWX11803.1_3741	Rv3441c	phosphoglucosamine mutase	5	7	2	8	10	3	146960000	178940000	0	200760000	369650000	29148000	-0.87947	0.463621
lcl|CP030093.1_prot_AWX11804.1_3742	Rv3442c	30S ribosomal protein S9	2	7	5	5	6	7	71212000	145960000	417850000	156430000	114870000	1150800000	-1.16314	0.500446
lcl|CP030093.1_prot_AWX12661.1_3743	Rv3443c	50S ribosomal protein L13	4	8	8	7	7	8	60692000	229870000	701950000	308990000	68760000	1962500000	-1.23751	0.512288
lcl|CP030093.1_prot_AWX11815.1_3756	Rv3456c	50S ribosomal protein L17	6	11	9	11	10	12	75577000	1683700000	2751100000	1260600000	831350000	7971500000	-1.15781	0.490175
lcl|CP030093.1_prot_AWX11816.1_3757	Rv3457c	DNA-directed RNA polymerase subunit alpha	19	22	15	23	25	14	809190000	2250400000	1157700000	2262000000	6632800000	801090000	-1.20106	0.36887
lcl|CP030093.1_prot_AWX11817.1_3758	Rv3458c	30S ribosomal protein S4	7	18	15	17	16	19	161780000	2756700000	1358800000	2640500000	522820000	9676700000	-1.58588	0.375746
lcl|CP030093.1_prot_AWX11818.1_3759	Rv3459c	30S ribosomal protein S11	3	5	3	5	5	4	30312000	113550000	517070000	58876000	61618000	473340000	0.154442	0.917918
lcl|CP030093.1_prot_AWX11819.1_3760	Rv3460c	30S ribosomal protein S13	9	6	8	7	7	8	182130000	242190000	1153600000	136320000	118780000	863830000	0.495904	0.720761
lcl|CP030093.1_prot_AWX11822.1_3763	Rv3462c	translation initiation factor IF-1	3	5	5	5	5	1	141230000	160140000	729280000	82449000	257670000	0	1.59944	0.329219
lcl|CP030093.1_prot_AWX11823.1_3764	Rv3463	LLM class F420-dependent oxidoreductase	1	6	1	5	3	3	0	91680000	0	98453000	50846000	49166000	-1.11421	0.361333
lcl|CP030093.1_prot_AWX11824.1_3765	Rv3464	dTDP-glucose 4,6-dehydratase	5	7	3	7	6	3	48930000	145500000	43123000	142890000	51416000	36928000	0.0388959	0.966353
lcl|CP030093.1_prot_AWX11825.1_3766	Rv3465	dTDP-4-dehydrorhamnose 3,5-epimerase	2	0	0	1	1	3	18236000	0	0	0	0	65760000	-1.85042	0.524522
lcl|CP030093.1_prot_AWX12669.1_3783	Rv3484	hypothetical protein	1	1	0	2	1	0	0	0	0	8458300	0	0	-inf	0.373901
lcl|CP030093.1_prot_AWX11839.1_3790	Rv3490	trehalose-6-phosphate synthase	0	2	0	4	5	2	0	26311000	0	29539000	90844000	31634000	-2.53049	0.128581
lcl|CP030093.1_prot_AWX11842.1_3793	Rv3493c	mammalian cell entry protein	1	1	1	2	2	2	0	0	0	6988800	8560100	77773000	-inf	0.253404
lcl|CP030093.1_prot_AWX11843.1_3794	Rv3494c	virulence factor Mce family protein	2	2	0	2	2	0	19629000	19434000	0	17290000	13493000	0	0.343669	0.757898
lcl|CP030093.1_prot_AWX11844.1_3795	Rv3495c	MCE family protein	2	3	2	2	3	1	50602000	89063000	27906000	37773000	78804000	0	0.523489	0.588278
lcl|CP030093.1_prot_AWX11845.1_3796	Rv3496c	virulence factor Mce family protein	0	2	0	2	3	1	0	32819000	0	47120000	49286000	0	-1.55459	0.337038
lcl|CP030093.1_prot_AWX11846.1_3797	Rv3497c	virulence factor Mce family protein	0	3	2	2	1	0	0	17432000	0	0	0	0	inf	0.373901
lcl|CP030093.1_prot_AWX11851.1_3802	Rv3502c	3-oxoacyl-ACP reductase	0	0	0	2	1	0	0	0	0	17830000	0	0	-inf	0.373901
lcl|CP030093.1_prot_AWX11857.1_3809	Rv3509c	acetolactate synthase large subunit	10	14	8	19	19	8	876570000	1017800000	590040000	1190000000	3817100000	233750000	-1.0769	0.442297
lcl|CP030093.1_prot_AWX11858.1_3810	Rv3510c	amidohydrolase	0	3	1	2	1	0	0	37822000	0	31977000	0	0	0.242191	0.911746
lcl|CP030093.1_prot_AWX12671.1_3817	Rv3516	crotonase/enoyl-CoA hydratase family protein	1	1	1	2	1	1	0	0	0	52708000	0	0	-inf	0.373901
lcl|CP030093.1_prot_AWX11863.1_3820	Rv3519	acetoacetate decarboxylase	1	6	4	6	5	7	0	97811000	104610000	100760000	64897000	180970000	-0.776025	0.374717
lcl|CP030093.1_prot_AWX11864.1_3821	Rv3520c	LLM class F420-dependent oxidoreductase	2	5	2	5	2	2	50192000	145160000	38463000	53370000	37033000	43452000	0.804696	0.384004
lcl|CP030093.1_prot_AWX09487.1_1016	Rv3523	thiolase domain-containing protein	1	1	1	0	0	1	0	23809000	0	0	0	0	inf	0.373901
lcl|CP030093.1_prot_AWX11871.1_3829	Rv3528c	hypothetical protein	1	4	3	5	4	4	0	94207000	87386000	117410000	80989000	115570000	-0.789914	0.246838
lcl|CP030093.1_prot_AWX11879.1_3837	Rv3534c	4-hydroxy-2-oxovalerate aldolase	1	4	2	5	3	0	0	104960000	56964000	101710000	31498000	0	0.281636	0.833642
lcl|CP030093.1_prot_AWX11880.1_3838	Rv3535c	acetaldehyde dehydrogenase	3	4	0	4	3	4	139850000	105510000	0	93520000	94735000	75758000	-0.105709	0.89082
lcl|CP030093.1_prot_AWX11890.1_3849	Rv3546	steroid 3-ketoacyl-CoA thiolase	0	2	0	2	1	0	0	27256000	0	35650000	0	0	-0.387328	0.860725	недостоверно больше у В0 (не определился прогенезисом)
lcl|CP030093.1_prot_AWX11891.1_3850	Rv3547	deazaflavin-dependent nitroreductase	7	8	10	9	7	9	114520000	2012700000	6324000000	1473400000	466720000	5625900000	0.159625	0.908925
lcl|CP030093.1_prot_AWX11901.1_3860	Rv3556c	acetyl-CoA C-acetyltransferase	2	7	4	8	9	4	117970000	170460000	148290000	114760000	247260000	108320000	-0.106995	0.826026
lcl|CP030093.1_prot_AWX11904.1_3863	Rv3559c	short chain dehydrogenase	2	1	1	2	2	1	0	0	0	0	106280000	0	-inf	0.373901
lcl|CP030093.1_prot_AWX11910.1_3870	Rv3566c	arylamine N-acetyltransferase	0	5	1	5	1	0	0	28636000	0	38688000	0	0	-0.434056	0.844778
lcl|CP030093.1_prot_AWX11913.1_3874	Rv3568c	iron-dependent extradiol dioxygenase	4	11	4	13	6	2	20371000	402170000	12818000	186360000	23608000	16268000	0.944377	0.64472
lcl|CP030093.1_prot_AWX11914.1_3875	Rv3569c	4,5-9,10-diseco-3-hydroxy-5,9,17-trioxoandrosta-1(10),2-diene-4-oate hydrolase	2	13	3	15	6	6	24128000	315860000	33209000	323760000	34931000	88670000	-0.261502	0.859002
lcl|CP030093.1_prot_AWX11915.1_3876	Rv3570c	flavin-dependent monooxygenase oxygenase subunit HsaA	3	3	1	4	5	2	71413000	77603000	0	60326000	232840000	59269000	-1.24189	0.341206
lcl|CP030093.1_prot_AWX12676.1_3880	Rv3574	TetR/AcrR family transcriptional regulator	0	2	4	2	1	6	0	53701000	51931000	0	0	318570000	-1.59256	0.545663
lcl|CP030093.1_prot_AWX11919.1_3881	Rv3575c	LacI family DNA-binding transcriptional regulator	1	7	0	5	2	1	0	113930000	0	69064000	41123000	0	0.0481937	0.978216
lcl|CP030093.1_prot_AWX11923.1_3886	Rv3580c	cysteine--tRNA ligase	5	10	3	12	14	7	62471000	163800000	20458000	140700000	656820000	63271000	-1.80274	0.34442
lcl|CP030093.1_prot_AWX11924.1_3887	Rv3581c	2-C-methyl-D-erythritol 2,4-cyclodiphosphate synthase	2	4	6	5	6	6	64621000	119460000	1255400000	237190000	237280000	498210000	0.565512	0.715585
lcl|CP030093.1_prot_AWX11925.1_3888	Rv3582c	2-C-methyl-D-erythritol 4-phosphate cytidylyltransferase	0	5	2	5	2	6	0	58604000	18130000	59458000	29511000	139510000	-1.57412	0.244699
lcl|CP030093.1_prot_AWX11926.1_3889	Rv3583c	RNA polymerase-binding transcription factor CarD	4	8	8	7	6	8	147550000	305100000	709020000	136830000	96595000	605110000	0.470257	0.668761
lcl|CP030093.1_prot_AWX11927.1_3890	Rv3584	hypothetical protein	0	6	6	6	6	4	0	123840000	1346900000	161670000	313960000	363660000	0.809301	0.653116
lcl|CP030093.1_prot_AWX12678.1_3893	Rv3587c	hypothetical protein	0	1	0	1	1	0	0	13467000	0	22297000	0	0	-0.727421	0.75167
lcl|CP030093.1_prot_AWX11930.1_3894	Rv3588c	carbonic anhydrase	0	3	2	3	3	2	0	62448000	35937000	37451000	23952000	114030000	-0.83441	0.484556
lcl|CP030093.1_prot_AWX11934.1_3898	Rv3592	heme-degrading monooxygenase HmoB	1	3	3	3	2	1	0	156380000	1071800000	104430000	116610000	0	2.47414	0.374661
lcl|CP030093.1_prot_AWX11938.1_3902	Rv3596c	ATP-dependent Clp protease ATP-binding protein	42	49	34	51	46	39	3033300000	3985300000	2265000000	3728300000	2497900000	5936100000	-0.38966	0.440678
lcl|CP030093.1_prot_AWX11939.1_3903	Rv3597c	nucleoid-associated protein	3	7	7	6	7	7	45549000	2875500000	13279000000	1681700000	2506500000	7386900000	0.484974	0.743707
lcl|CP030093.1_prot_AWX11940.1_3904	Rv3598c	lysine--tRNA ligase	2	2	1	2	3	1	34767000	28678000	0	0	40959000	0	0.631326	0.688141
lcl|CP030093.1_prot_AWX11942.1_3906	Rv3600c	type III pantothenate kinase	2	5	1	6	2	1	18424000	65533000	0	84420000	22051000	0	-0.342738	0.825745
lcl|CP030093.1_prot_AWX11946.1_3910	Rv3604c	hypothetical protein	0	1	1	0	1	2	0	0	12892000	0	0	0	inf	0.373901
lcl|CP030093.1_prot_AWX11948.1_3912	Rv3606c	2-amino-4-hydroxy-6-hydroxymethyldihydropteridine diphosphokinase	0	3	3	2	0	3	0	4836800	9061300	8726600	0	170420000	-3.68818	0.376918
lcl|CP030093.1_prot_AWX11949.1_3913	Rv3607c	dihydroneopterin aldolase	2	5	5	5	5	1	46488000	194370000	2264700000	73232000	759790000	0	1.58871	0.50167
lcl|CP030093.1_prot_AWX11950.1_3914	Rv3608c	dihydropteroate synthase	1	4	0	3	0	3	0	32638000	0	34619000	0	18313000	-0.697588	0.670861
lcl|CP030093.1_prot_AWX11951.1_3915	Rv3609c	GTP cyclohydrolase I FolE	0	3	0	3	1	3	0	28271000	0	32647000	0	120950000	-2.44176	0.325827
lcl|CP030093.1_prot_AWX11952.1_3916	Rv3610c	ATP-dependent zinc metalloprotease FtsH	6	13	1	13	11	5	129360000	267470000	0	257470000	160950000	54734000	-0.253789	0.805883
lcl|CP030093.1_prot_AWX11955.1_3921	Rv3615c	type VII secretion system ESX-1 filament-forming target EspC	0	2	1	2	2	0	0	23285000	0	33764000	18485000	0	-1.166	0.482048
lcl|CP030093.1_prot_AWX11963.1_3930	Rv3623	SIMPL domain-containing protein	0	7	2	7	1	7	0	150990000	204940000	157310000	0	795910000	-1.42122	0.471998
lcl|CP030093.1_prot_AWX12681.1_3933	Rv3626c	hydrolase	1	4	2	4	1	4	0	64116000	56547000	47014000	59051000	38998000	-0.265696	0.718906
lcl|CP030093.1_prot_AWX11966.1_3934	Rv3627c	D-alanyl-D-alanine carboxypeptidase/D-alanyl-D-alanine-endopeptidase	2	8	1	8	9	2	0	82194000	0	102550000	188480000	46191000	-2.03659	0.161832
lcl|CP030093.1_prot_AWX11967.1_3935	Rv3628	inorganic pyrophosphatase	4	8	9	9	7	9	49485000	953150000	3229600000	925630000	57629000	6277000000	-0.778601	0.664983
lcl|CP030093.1_prot_AWX11969.1_3937	Rv3630	#N/A	1	1	0	2	2	0	0	0	0	28059000	13914000	0	-inf	0.159189
lcl|CP030093.1_prot_AWX11972.1_3940	Rv3633	hypothetical protein	1	2	0	3	1	0	0	30533000	0	35185000	0	0	-0.204591	0.925261
lcl|CP030093.1_prot_AWX12682.1_3941	Rv3634c	UDP-glucose 4-epimerase	1	4	1	4	3	5	0	43541000	0	47634000	42985000	33876000	-1.51564	0.147754
lcl|CP030093.1_prot_AWX11980.1_3952	Rv3646c	DNA topoisomerase 1	11	10	7	9	9	8	401330000	384890000	220650000	336910000	138890000	872800000	-0.421585	0.64171
lcl|CP030093.1_prot_AWX12685.1_3954	Rv3648c	cold-shock protein	1	4	4	4	4	3	0	709640000	2337300000	174840000	1057500000	81031000	1.21409	0.488627
lcl|CP030093.1_prot_AWX11983.1_3957	Rv3651	hypothetical protein	5	13	9	12	14	9	81858000	498670000	124280000	349740000	388090000	157940000	-0.345898	0.693808
lcl|CP030093.1_prot_AWX11997.1_3977	Rv3667	acetyl-coenzyme A synthetase	4	5	1	5	4	3	34287000	27274000	0	21960000	34287000	21640000	-0.339366	0.654039
lcl|CP030093.1_prot_AWX11999.1_3979	Rv3669	phage holin family protein	3	3	1	4	4	4	291700000	255060000	0	285530000	71144000	771920000	-1.04555	0.440495
lcl|CP030093.1_prot_AWX12692.1_3981	Rv3671c	acid resistance periplasmic serine protease MarP	2	3	1	4	2	1	50603000	45417000	0	41868000	39427000	0	0.240168	0.826942
lcl|CP030093.1_prot_AWX12005.1_3986	Rv3676	cAMP receptor protein	8	12	12	12	11	12	303140000	1022000000	988380000	1490400000	424990000	4489600000	-1.46911	0.332846
lcl|CP030093.1_prot_AWX12007.1_3988	Rv3678c	RidA family protein	2	5	5	5	5	5	80115000	850170000	5781200000	954160000	975060000	3306200000	0.358327	0.813139
lcl|CP030093.1_prot_AWX12009.1_3990	Rv3679	anion transporter ATPase	1	9	2	7	4	2	0	199360000	31068000	103190000	56693000	47157000	0.154407	0.909346
lcl|CP030093.1_prot_AWX12010.1_3991	Rv3680	ArsA family ATPase	1	6	0	6	7	2	0	59795000	0	73528000	142270000	0	-1.85158	0.318312
lcl|CP030093.1_prot_AWX12013.1_3994	Rv3682	PASTA domain-containing protein	2	5	1	6	6	0	44852000	50707000	0	52121000	39797000	0	0.0560443	0.959473
lcl|CP030093.1_prot_AWX12693.1_3996	Rv3684	PLP-dependent cysteine synthase family protein	5	7	3	9	7	1	113190000	299310000	39914000	551870000	96368000	0	-0.51888	0.744485
lcl|CP030093.1_prot_AWX12017.1_4001	Rv3688c	GatB/YqeY domain-containing protein	1	4	2	3	2	4	0	93069000	68461000	90973000	88721000	348420000	-1.70905	0.248633
lcl|CP030093.1_prot_AWX12019.1_4003	Rv3690	DUF4129 domain-containing protein	1	6	5	6	2	6	0	91778000	185680000	57845000	33077000	573280000	-1.25935	0.522284
lcl|CP030093.1_prot_AWX12020.1_4005	Rv3692	MoxR family ATPase	5	11	7	11	12	2	119770000	179120000	134360000	169860000	247460000	83419000	-0.208859	0.679789
lcl|CP030093.1_prot_AWX12696.1_4009	Rv3696c	glycerol kinase	3	5	1	4	7	0	46873000	36157000	0	45484000	53147000	0	-0.248408	0.823351
lcl|CP030093.1_prot_AWX12026.1_4013	Rv3699	class I SAM-dependent methyltransferase	2	5	3	5	2	5	50070000	156810000	89586000	250240000	29795000	305440000	-0.981741	0.343695
lcl|CP030093.1_prot_AWX12035.1_4023	Rv3708c	aspartate-semialdehyde dehydrogenase	3	12	9	13	11	9	95741000	329850000	206100000	364990000	198520000	250170000	-0.365243	0.508342
lcl|CP030093.1_prot_AWX12036.1_4024	Rv3709c	aspartate kinase	5	7	9	6	6	6	92125000	206180000	871580000	233860000	241400000	304170000	0.585875	0.622107
lcl|CP030093.1_prot_AWX12037.1_4025	Rv3710	2-isopropylmalate synthase	13	16	2	15	15	2	291020000	352350000	0	388730000	247110000	34612000	-0.0594854	0.954798
lcl|CP030093.1_prot_AWX12041.1_4030	Rv3715c	recombination protein RecR	0	1	1	3	2	3	0	0	0	55502000	0	310640000	-inf	0.27101
lcl|CP030093.1_prot_AWX12042.1_4031	Rv3716c	YbaB/EbfC family nucleoid-associated protein	0	4	4	4	4	4	0	552530000	2837300000	466020000	1205500000	335290000	0.756309	0.638987
lcl|CP030093.1_prot_AWX12043.1_4032	Rv3717	N-acetylmuramoyl-L-alanine amidase	6	6	1	7	2	8	97267000	271830000	0	253000000	127150000	452360000	-1.17347	0.279654
lcl|CP030093.1_prot_AWX12044.1_4033	Rv3718c	SRPBCC family protein	1	7	7	6	6	6	42302000	235580000	2714200000	315180000	486640000	311030000	1.42689	0.50774
lcl|CP030093.1_prot_AWX12045.1_4034	Rv3719	FAD-binding oxidoreductase	1	2	2	2	4	1	0	24727000	22646000	19232000	80480000	0	-1.0737	0.531819
lcl|CP030093.1_prot_AWX12046.1_4035	Rv3720	methyltransferase domain-containing protein	7	11	4	10	12	7	140030000	215280000	146810000	294610000	469270000	118440000	-0.81327	0.290308
lcl|CP030093.1_prot_AWX12047.1_4036	Rv3721c	DNA polymerase III subunit gamma/tau	2	2	0	3	1	0	31805000	23248000	0	18158000	0	0	1.60022	0.336345
lcl|CP030093.1_prot_AWX12048.1_4037	Rv3722c	aminotransferase	12	19	7	20	22	8	1006800000	1514000000	66837000	1646000000	3662600000	61159000	-1.05322	0.456091
lcl|CP030093.1_prot_AWX12049.1_4038	Rv3723	hypothetical protein	1	1	0	1	1	0	791030000	0	0	0	0	0	inf	0.373901
lcl|CP030093.1_prot_AWX12057.1_4049	Rv3734c	diacylglycerol O-acyltransferase	8	16	12	16	19	15	131370000	616340000	241580000	551330000	1326600000	555060000	-1.29826	0.180085
lcl|CP030093.1_prot_AWX12066.1_4061	Rv3747	hypothetical protein	1	2	4	2	4	1	0	136450000	903860000	93073000	299170000	0	1.40719	0.504426
lcl|CP030093.1_prot_AWX12071.1_4068	Rv3753c	tRNA adenosine deaminase	1	2	1	2	2	2	0	96808000	0	46227000	21278000	212810000	-1.53385	0.420669
lcl|CP030093.1_prot_AWX12072.1_4069	Rv3754	prephenate dehydrogenase	2	4	2	4	3	3	51907000	27035000	34807000	52511000	30121000	61841000	-0.344946	0.439377
lcl|CP030093.1_prot_AWX12076.1_4076	Rv3761c	phosphotransferase family protein	1	3	0	2	2	0	0	34369000	0	29309000	21942000	0	-0.576472	0.716755
lcl|CP030093.1_prot_AWX12078.1_4078	Rv3763	hypothetical protein	1	2	2	2	2	2	0	122920000	260480000	93140000	205410000	1575300000	-2.28908	0.361216
lcl|CP030093.1_prot_AWX12080.1_4082	Rv3767c	SAM-dependent methyltransferase	0	4	1	4	0	1	0	43068000	0	39625000	0	0	0.120205	0.955908
lcl|CP030093.1_prot_AWX12086.1_4090	Rv3774	crotonase/enoyl-CoA hydratase family protein	9	11	6	11	8	4	165620000	411490000	258990000	388560000	120920000	96337000	0.464793	0.550397
lcl|CP030093.1_prot_AWX12087.1_4091	Rv3775	lipase LipE	1	2	1	4	5	0	0	0	0	76489000	191760000	0	-inf	0.183897
lcl|CP030093.1_prot_AWX12088.1_4093	Rv3777	oxidoreductase	1	3	1	2	3	4	0	19150000	0	0	37010000	20388000	-1.58366	0.364094
lcl|CP030093.1_prot_AWX12089.1_4094	Rv3778c	cysteine desulfurase-like protein	1	2	0	3	2	1	0	0	0	33087000	34063000	0	-inf	0.116201
lcl|CP030093.1_prot_AWX12091.1_4096	Rv3780	bacterial proteasome activator family protein	0	5	3	4	3	5	0	228490000	86161000	116350000	58079000	193050000	-0.223909	0.830837
lcl|CP030093.1_prot_AWX12092.1_4097	Rv3781	ABC transporter ATP-binding protein	2	3	1	2	0	1	19305000	15304000	0	15070000	0	0	1.19947	0.44721
lcl|CP030093.1_prot_AWX12098.1_4106	Rv3790	decaprenylphosphoryl-beta-D-ribose oxidase	0	3	0	3	3	0	0	39189000	0	44885000	132090000	0	-2.17502	0.324499
lcl|CP030093.1_prot_AWX12101.1_4109	Rv3793	arabinosyltransferase	2	1	0	2	2	0	70356000	0	0	21733000	24952000	0	0.591714	0.765617
lcl|CP030093.1_prot_AWX12102.1_4110	Rv3794	arabinosyltransferase	1	1	1	1	1	0	0	7794600	0	0	0	0	inf	0.373901
lcl|CP030093.1_prot_AWX12107.1_4115	Rv3799c	acyl-CoA carboxylase subunit beta	3	4	2	4	7	0	50308000	51854000	31552000	82015000	271690000	0	-1.4034	0.415027
lcl|CP030093.1_prot_AWX12108.1_4116	Rv3800c	polyketide synthase	55	51	21	52	47	29	13625000000	2188200000	1258600000	2259700000	1434900000	808750000	1.92254	0.353871
lcl|CP030093.1_prot_AWX12109.1_4117	Rv3801c	fatty-acid--CoA ligase	21	24	15	21	21	12	1049300000	1060800000	1007700000	1043100000	986310000	515280000	0.293038	0.319124
lcl|CP030093.1_prot_AWX12111.1_4119	Rv3803c	MPT51/MPB51 antigen	0	1	0	1	0	1	0	18386000	0	0	0	0	inf	0.373901
lcl|CP030093.1_prot_AWX12112.1_4120	Rv3804c	diacylglycerol acyltransferase	6	9	4	9	7	5	849130000	1043800000	64612000	1400800000	143380000	198300000	0.167901	0.894567
lcl|CP030093.1_prot_AWX12115.1_4125	Rv3809c	UDP-galactopyranose mutase	0	2	1	2	3	0	0	49230000	0	54405000	92807000	0	-1.58029	0.358785
lcl|CP030093.1_prot_AWX12118.1_4131	Rv3813c	Cof-type HAD-IIB family hydrolase	2	3	2	2	1	2	97597000	296320000	122080000	238200000	0	108910000	0.57197	0.577723
lcl|CP030093.1_prot_AWX12119.1_4132	Rv3814c	1-acyl-sn-glycerol-3-phosphate acyltransferase	2	1	1	2	2	2	46931000	0	0	31151000	36995000	38105000	-1.17886	0.278738
lcl|CP030093.1_prot_AWX12121.1_4134	Rv3816c	1-acyl-sn-glycerol-3-phosphate acyltransferase	6	6	6	6	3	6	211500000	283310000	401870000	278200000	77477000	539730000	0.00204962	0.997803
lcl|CP030093.1_prot_AWX12123.1_4136	Rv3818	(2Fe-2S)-binding protein	2	3	0	2	2	0	0	21532000	0	21412000	73276000	0	-2.1367	0.347076
lcl|CP030093.1_prot_AWX12135.1_4152	Rv3834c	serine--tRNA ligase	1	2	2	4	4	1	0	0	45300000	34897000	114520000	0	-1.72176	0.40252
lcl|CP030093.1_prot_AWX12721.1_4157	Rv3838c	prephenate dehydratase	0	2	0	2	2	0	0	26087000	0	22518000	18166000	0	-0.64113	0.683721
lcl|CP030093.1_prot_AWX12141.1_4160	Rv3841	ferritin BfrB	8	12	12	12	11	13	610580000	15102000000	15256000000	14805000000	2141300000	83984000000	-1.70448	0.418711
lcl|CP030093.1_prot_AWX12148.1_4170	Rv3846	superoxide dismutase [Fe	4	11	7	10	9	11	105610000	2674400000	845600000	3722800000	397340000	31178000000	-3.2833	0.341249
lcl|CP030093.1_prot_AWX12726.1_4174	Rv3849	type VII secretion system ESX-1 transcriptional regulator EspR	5	8	9	8	8	6	88142000	1342200000	7082100000	1173200000	2502500000	807920000	0.924909	0.576826
lcl|CP030093.1_prot_AWX12151.1_4175	Rv3850	hypothetical protein	5	4	3	5	3	7	119420000	325370000	111300000	268720000	33150000	853680000	-1.05519	0.475091
lcl|CP030093.1_prot_AWX12153.1_4177	Rv3852	histone-like protein Hns	3	4	4	4	4	4	124280000	866710000	1527000000	587320000	463890000	238890000	0.96479	0.382731
lcl|CP030093.1_prot_AWX12154.1_4178	Rv3853	S-adenosylmethionine--2-demethylmenaquinone methyltransferase	2	5	6	5	4	5	27010000	213940000	1342500000	188400000	20620000	735920000	0.744777	0.670398
lcl|CP030093.1_prot_AWX12155.1_4180	Rv3855	TetR family transcriptional regulator	0	3	3	2	0	3	0	15475000	13871000	52853000	0	337470000	-3.73343	0.315358
lcl|CP030093.1_prot_AWX12156.1_4181	Rv3856c	PHP domain-containing protein	2	3	1	3	1	0	18129000	23900000	0	25149000	0	0	0.740884	0.637436
lcl|CP030093.1_prot_AWX12158.1_4183	Rv3858c	glutamate synthase small subunit	1	2	1	2	2	1	0	21764000	0	0	0	0	inf	0.373901
lcl|CP030093.1_prot_AWX12159.1_4184	Rv3859c	glutamate synthase subunit alpha	3	4	3	3	1	2	281000000	109620000	72040000	140630000	0	0	1.71805	0.248695
lcl|CP030093.1_prot_AWX12164.1_4189	Rv3863	FHA domain-containing protein	3	4	2	6	4	3	82067000	141460000	0	124780000	28023000	85093000	-0.0898819	0.927866
lcl|CP030093.1_prot_AWX12165.1_4190	Rv3864	type VII secretion system ESX-1 associated protein EspE	0	2	2	5	3	7	0	22448000	14600000	27383000	19434000	97795000	-1.96472	0.236291
lcl|CP030093.1_prot_AWX12167.1_4193	Rv3867	type VII secretion system ESX-1 associated protein EspH	0	2	2	2	2	2	0	34784000	31997000	25987000	15225000	221980000	-1.97861	0.390907
lcl|CP030093.1_prot_AWX12168.1_4194	Rv3868	type VII secretion system ESX-1 AAA family ATPase EccA1	7	5	5	10	9	4	130790000	297490000	112610000	167620000	307630000	379770000	-0.660623	0.28872
lcl|CP030093.1_prot_AWX12169.1_4195	Rv3869	type VII secretion system ESX-1 subunit EccB1	4	7	0	7	7	1	43252000	86881000	0	70082000	205440000	0	-1.08218	0.499226
lcl|CP030093.1_prot_AWX12170.1_4196	Rv3870	type VII secretion system ESX-1 FtsK/SpoIIIE family ATPase EccCa1	1	2	2	3	2	1	0	0	0	46237000	0	0	-inf	0.373901
lcl|CP030093.1_prot_AWX12172.1_4198	Rv3871	type VII secretion system ESX-1 FtsK/SpoIIIE family ATPase EccCb1	1	1	0	2	2	0	0	0	0	0	24476000	0	-inf	0.373901
lcl|CP030093.1_prot_AWX12727.1_4200	Rv3873	#N/A	0	1	1	0	0	1	0	248910000	0	0	0	0	inf	0.373901
lcl|CP030093.1_prot_AWX12174.1_4201	Rv3874	type VII secretion system ESX-1 WXG100 family target CFP-10	2	6	6	5	6	1	49466000	1131600000	776470000	371310000	417490000	0	1.31131	0.321695
lcl|CP030093.1_prot_AWX12175.1_4202	Rv3875	type VII secretion system ESX-1 WXG100 family target ESAT-6	0	2	2	2	2	0	0	320360000	977170000	175360000	1337700000	0	-0.221701	0.89454
lcl|CP030093.1_prot_AWX12176.1_4203	Rv3876	type VII secretion system ESX-1 associated protein EspI	1	2	1	3	0	0	0	36036000	0	17996000	0	0	1.00176	0.677434
lcl|CP030093.1_prot_AWX12179.1_4206	Rv3879c	type VII secretion system ESX-1 associated protein EspK	1	6	2	6	4	3	0	117420000	44490000	99478000	92208000	24180000	-0.414944	0.689101
lcl|CP030093.1_prot_AWX12180.1_4207	Rv3880c	type VII secretion system ESX-1 associated protein EspL	4	5	4	3	4	2	32709000	118830000	227210000	115350000	90388000	28464000	0.693489	0.479909
lcl|CP030093.1_prot_AWX12181.1_4208	Rv3881c	type VII secretion system ESX-1 target EspB	2	6	3	7	7	2	42538000	352850000	45851000	343130000	413380000	46344000	-0.863577	0.473347
lcl|CP030093.1_prot_AWX12728.1_4210	Rv3883c	type VII secretion system ESX-1 serine protease mycosin MycP1	1	2	1	1	1	0	0	0	0	28300000	0	0	-inf	0.373901
lcl|CP030093.1_prot_AWX12186.1_4215	Rv3888c	MinD/ParA family protein	2	1	0	2	2	2	24284000	0	0	28033000	16891000	18781000	-1.3914	0.209517
lcl|CP030093.1_prot_AWX12201.1_4233	Rv3907c	CCA tRNA nucleotidyltransferase	1	5	4	6	8	2	0	134150000	39827000	122600000	351290000	58315000	-1.61309	0.287431
lcl|CP030093.1_prot_AWX12205.1_4237	Rv3910	peptidoglycan biosynthesis protein MviN	7	13	2	12	12	4	131830000	264810000	0	238620000	181680000	47326000	-0.237525	0.815915
lcl|CP030093.1_prot_AWX12208.1_4240	Rv3913	thioredoxin-disulfide reductase	2	7	2	7	3	0	25171000	37833000	18254000	39320000	15880000	0	0.557842	0.533972
lcl|CP030093.1_prot_AWX12209.1_4241	Rv3914	thiol reductase thioredoxin	3	5	6	5	6	4	60152000	689050000	4997200000	753860000	1690800000	76678000	1.18847	0.543376
lcl|CP030093.1_prot_AWX12213.1_4245	Rv3917c	chromosome partitioning protein ParB	1	6	1	8	3	3	0	97511000	0	79388000	51140000	69769000	-1.0385	0.364817
lcl|CP030093.1_prot_AWX12214.1_4246	Rv3918c	ParA family protein	0	1	0	1	0	0	0	81841000	0	0	0	0	inf	0.373901
lcl|CP030093.1_prot_AWX12216.1_4248	Rv3920c	single-stranded DNA-binding protein	0	10	4	9	5	7	0	300460000	110310000	247020000	38046000	406740000	-0.752037	0.535014
lcl|CP030093.1_prot_AWX11960.1_3927;lcl|CP030093.1_prot_AWX11292.1_3130;lcl|CP030093.1_prot_AWX10597.1_2291;lcl|CP030093.1_prot_AWX09527.1_1060;lcl|CP030093.1_prot_1676	#N/A	#N/A	0	1	1	1	1	0	0	18083000	0	0	0	0	inf	0.373901
lcl|CP030093.1_prot_3604;lcl|CP030093.1_prot_AWX11746.1_3669;lcl|CP030093.1_prot_AWX11508.1_3397;lcl|CP030093.1_prot_AWX11205.1_3022;lcl|CP030093.1_prot_AWX11203.1_3019;lcl|CP030093.1_prot_AWX11015.1_2798;lcl|CP030093.1_prot_AWX10890.1_2639;lcl|CP030093.1_prot_AWX10603.1_2297;lcl|CP030093.1_prot_AWX10377.1_2030;lcl|CP030093.1_prot_AWX10376.1_2029;lcl|CP030093.1_prot_AWX10291.1_1933;lcl|CP030093.1…	#VALUE!	#VALUE!	0	3	4	3	4	1	0	66904000	278290000	63579000	157300000	0	0.644151	0.686741
lcl|CP030093.1_prot_AWX08625.1_7_mod_3955;lcl|CP030093.1_prot_AWX08625.1_7_mod_2093;lcl|CP030093.1_prot_AWX08625.1_7	#N/A	#N/A	19	18	4	21	9	5	491630000	609670000	92452000	671160000	228580000	35463000	0.352152	0.742493
lcl|CP030093.1_prot_AWX08774.1_183;lcl|CP030093.1_prot_AWX09161.1_622	#N/A	#N/A	5	9	3	12	14	4	62475000	155820000	18174000	194300000	1116200000	34491000	-2.50787	0.337658
lcl|CP030093.1_prot_AWX08776.1_185;lcl|CP030093.1_prot_AWX09163.1_624	#N/A	#N/A	10	13	4	15	17	3	130030000	637520000	40173000	814330000	1962100000	43672000	-1.80381	0.317299
lcl|CP030093.1_prot_AWX08778.1_187;lcl|CP030093.1_prot_AWX09165.1_626	#N/A	#N/A	4	10	3	11	10	3	104230000	363640000	22620000	367000000	427990000	70466000	-0.819237	0.45399
lcl|CP030093.1_prot_AWX09315.1_808;lcl|CP030093.1_prot_AWX10297.1_1940	#N/A	#N/A	0	1	1	1	1	1	0	0	59734000	0	0	0	inf	0.373901
lcl|CP030093.1_prot_AWX09363.1_864;lcl|CP030093.1_prot_AWX10305.1_1948;lcl|CP030093.1_prot_AWX10306.1_1949	#N/A	#N/A	19	23	14	26	24	14	1027800000	1564700000	772320000	1542800000	1972900000	1080300000	-0.449849	0.303361
lcl|CP030093.1_prot_AWX11493.1_3379;lcl|CP030093.1_prot_AWX09378.1_882	#N/A	#N/A	3	4	5	4	5	2	22947000	188500000	462180000	129450000	189360000	26136000	0.965579	0.467631
lcl|CP030093.1_prot_AWX12629.1_3378;lcl|CP030093.1_prot_AWX09379.1_883	#N/A	#N/A	10	15	15	16	15	11	234860000	1613200000	355220000	1614300000	606260000	197940000	-0.13446	0.91197
lcl|CP030093.1_prot_AWX09495.1_1024;lcl|CP030093.1_prot_AWX10026.1_1627	#N/A	#N/A	18	15	3	19	7	4	1483900000	106760000	36270000	198610000	30378000	16039000	2.73114	0.386961
lcl|CP030093.1_prot_AWX09526.1_1059;lcl|CP030093.1_prot_AWX09695.1_1239;lcl|CP030093.1_prot_3777	#N/A	#N/A	2	3	1	3	3	1	77777000	51438000	0	73817000	42575000	0	0.150782	0.897953
lcl|CP030093.1_prot_AWX09575.1_1112;lcl|CP030093.1_prot_AWX09411.1_919	#N/A	#N/A	1	11	6	11	7	7	0	259460000	115600000	237740000	59610000	108230000	-0.112865	0.917247
lcl|CP030093.1_prot_AWX09651.1_1194;lcl|CP030093.1_prot_AWX09649.1_1192;lcl|CP030093.1_prot_AWX09648.1_1191;lcl|CP030093.1_prot_AWX09650.1_1193	#N/A	#N/A	2	2	0	2	1	2	167820000	0	0	29992000	0	31880000	1.43956	0.568337
lcl|CP030093.1_prot_AWX10212.1_1840;lcl|CP030093.1_prot_AWX12346.1_1009	#N/A	#N/A	2	1	0	2	2	1	0	0	0	22029000	0	0	-inf	0.373901
lcl|CP030093.1_prot_AWX11146.1_2949;lcl|CP030093.1_prot_AWX11148.1_2953	#N/A	#N/A	2	2	1	0	0	0	63892000	55417000	0	0	0	0	inf	0.11812
lcl|CP030093.1_prot_AWX11264.1_3092;lcl|CP030093.1_prot_AWX11740.1_3660	#N/A	#N/A	7	8	7	10	6	10	67995000	172020000	87427000	239680000	59940000	200150000	-0.610025	0.414772
lcl|CP030093.1_prot_AWX12237.1_155;lcl|CP030093.1_prot_AWX11578.1_3474	#N/A	#N/A	0	3	2	5	1	1	0	61439000	35830000	41594000	0	25264000	0.54088	0.662393
lcl|CP030093.1_prot_AWX12288.1_608;lcl|CP030093.1_prot_AWX12085.1_4089	#N/A	#N/A	1	7	2	7	1	2	0	147910000	64875000	101790000	0	35836000	0.628643	0.656107
lcl|CP030093.1_prot_AWX12628.1_3375;lcl|CP030093.1_prot_AWX11079.1_2870	#N/A	#N/A	2	7	3	6	4	5	403610000	1783600000	1399800000	2735800000	1047900000	1218200000	-0.479694	0.523797

## Sheet: 2093_vs_3955
Protein IDs	Rv	Protein	Unique peptides 2093_1	Unique peptides 2093_2	Unique peptides 2093_3	Unique peptides 3955_1	Unique peptides 3955_2	Unique peptides 3955_3	LFQ intensity 2093_1	LFQ intensity 2093_2	LFQ intensity 2093_3	LFQ intensity 3955_1	LFQ intensity 3955_2	LFQ intensity 3955_3	log2_LFQ	p_value
lcl|CP030093.1_prot_AWX12433.1_1876	-	hypothetical protein	0	0	0	2	3	4	0	0	0	89674000	76470000	364140000	-inf	0.132496
lcl|CP030093.1_prot_AWX08620.1_1	Rv0001	chromosomal replication initiator protein DnaA	2	4	6	1	3	1	52629000	55543000	141220000	0	45797000	0	2.44509	0.107521
lcl|CP030093.1_prot_AWX08622.1_3	Rv0002	DNA polymerase III subunit beta	5	11	4	3	11	2	48807000	873390000	26897000	50817000	289440000	40515000	1.31762	0.549518
lcl|CP030093.1_prot_AWX08623.1_4	Rv0003	#N/A	1	0	0	0	1	0	0	0	0	0	2631900	0	-inf	0.373901
lcl|CP030093.1_prot_AWX12222.1_6	Rv0005	DNA gyrase subunit B	7	13	15	9	10	3	184510000	107330000	811090000	116950000	194890000	37017000	1.66063	0.331114
lcl|CP030093.1_prot_AWX08626.1_8	Rv0007	hypothetical protein	3	2	1	2	3	1	74571000	36967000	0	0	59483000	0	0.906986	0.585158
lcl|CP030093.1_prot_AWX08628.1_10	Rv0008c	cell wall synthesis protein CwsA	2	1	1	0	5	5	51461000	0	0	0	96754000	687960000	-3.93062	0.320469
lcl|CP030093.1_prot_AWX08629.1_11	Rv0009	peptidyl-prolyl cis-trans isomerase	7	2	2	3	8	8	50738000	31430000	28825000	68036000	1727300000	1256000000	-4.7809	0.118094
lcl|CP030093.1_prot_AWX08634.1_16	Rv0014c	Stk1 family PASTA domain-containing Ser/Thr kinase	13	14	14	3	13	2	261290000	1123300000	184900000	47019000	352220000	27344000	1.8794	0.297996
lcl|CP030093.1_prot_AWX08635.1_17	Rv0015c	serine/threonine protein kinase	5	4	0	1	4	2	91897000	91105000	0	0	51638000	77258000	0.505652	0.660084
lcl|CP030093.1_prot_AWX08636.1_18	Rv0016c	penicillin-binding protein A	0	2	1	0	1	0	0	59562000	0	0	0	0	inf	0.373901
lcl|CP030093.1_prot_AWX08638.1_20	Rv0018c	PP2C-family Ser/Thr phosphatase	7	7	8	4	8	6	526840000	210740000	204060000	64846000	303790000	88162000	1.04362	0.28444
lcl|CP030093.1_prot_AWX08639.1_21	Rv0019c	phosphopeptide-binding protein	0	0	0	1	3	3	0	0	0	0	32689000	133390000	-inf	0.239939
lcl|CP030093.1_prot_AWX08640.1_22	Rv0020c	DUF2662 domain-containing protein	10	15	10	10	15	11	208390000	1342700000	230600000	429780000	1169100000	2188500000	-1.08795	0.350167
lcl|CP030093.1_prot_AWX12223.1_39	Rv0036c	TIGR03084 family protein	12	4	5	4	12	4	1971700000	34429000	45842000	53766000	470920000	49084000	1.83847	0.496125
lcl|CP030093.1_prot_AWX12225.1_41	Rv0038	YqgE/AlgH family protein	0	0	0	0	1	0	0	0	0	0	1990500	0	-inf	0.373901
lcl|CP030093.1_prot_AWX08659.1_44	Rv0041	leucine--tRNA ligase	6	6	18	8	14	6	24670000	108960000	648280000	71819000	228350000	144900000	0.812974	0.60537
lcl|CP030093.1_prot_AWX08660.1_45	Rv0042c	MarR family transcriptional regulator	1	4	3	4	8	9	0	92608000	16867000	184360000	312640000	528410000	-3.22753	0.0429853
lcl|CP030093.1_prot_AWX08662.1_47	Rv0044c	LLM class F420-dependent oxidoreductase	4	4	4	3	4	1	169110000	41261000	44009000	56201000	61276000	0	1.11461	0.382088
lcl|CP030093.1_prot_AWX08663.1_49	Rv0046c	inositol-3-phosphate synthase	9	10	3	5	9	3	214710000	789750000	40424000	42884000	338930000	52292000	1.26722	0.455009
lcl|CP030093.1_prot_AWX08665.1_51	Rv0048c	DUF1707 domain-containing protein	5	1	2	1	4	3	149880000	0	0	0	77055000	0	0.959847	0.687925
lcl|CP030093.1_prot_AWX08666.1_53	Rv0050	penicillin-binding protein	1	1	11	4	7	1	0	0	389300000	56785000	43898000	0	1.95106	0.50313
lcl|CP030093.1_prot_AWX08669.1_56	Rv0053	30S ribosomal protein S6	2	0	0	1	5	5	15668000	0	0	0	136410000	4340000000	-8.15838	0.355495
lcl|CP030093.1_prot_AWX08670.1_57	Rv0054	single-stranded DNA-binding protein	6	5	5	5	6	6	448590000	319190000	119440000	403730000	3580400000	6911800000	-3.61835	0.150851
lcl|CP030093.1_prot_AWX08671.1_58	Rv0055	30S ribosomal protein S18	5	5	6	6	5	6	84894000	35394000	78441000	142380000	379610000	2766600000	-4.04859	0.286481
lcl|CP030093.1_prot_AWX08672.1_59	Rv0056	50S ribosomal protein L9	3	2	7	5	7	8	15547000	13324000	28009000	42802000	958360000	4575200000	-6.61526	0.254391
lcl|CP030093.1_prot_AWX08675.1_63	Rv0060	hypothetical protein	4	2	0	1	3	0	87054000	0	0	0	26669000	0	1.70675	0.543455
lcl|CP030093.1_prot_AWX08677.1_66	Rv0062	cellulase CelA	3	3	1	1	3	3	54219000	16042000	0	0	34431000	43446000	-0.148473	0.908868
lcl|CP030093.1_prot_AWX08682.1_71	Rv0065	ribonuclease VapC1	0	0	1	0	2	2	0	0	0	0	37896000	100030000	-inf	0.189973
lcl|CP030093.1_prot_AWX08683.1_72	Rv0066c	NADP-dependent isocitrate dehydrogenase	11	16	24	18	17	12	263190000	677220000	4258300000	1739600000	1097800000	211580000	0.769827	0.622032
lcl|CP030093.1_prot_AWX08684.1_73	Rv0067c	TetR/AcrR family transcriptional regulator	0	0	0	0	1	1	0	0	0	0	21628000	0	-inf	0.373901
lcl|CP030093.1_prot_AWX08689.1_78	Rv0075	pyridoxal phosphate-dependent aminotransferase	0	2	0	0	0	0	0	54968000	0	0	0	0	inf	0.373901
lcl|CP030093.1_prot_AWX08691.1_81	Rv0078	TetR/AcrR family transcriptional regulator	1	1	1	1	2	1	0	0	0	0	111280000	0	-inf	0.373901
lcl|CP030093.1_prot_AWX08694.1_84	Rv0079	hypothetical protein	5	5	6	3	5	4	278890000	41007000	65913000	55597000	64473000	37487000	1.29202	0.372877
lcl|CP030093.1_prot_AWX12229.1_86	Rv0081	transcriptional regulator	2	2	1	2	4	6	0	29240000	0	43275000	37622000	337750000	-3.83972	0.262415
lcl|CP030093.1_prot_AWX08701.1_93	Rv0088	hypothetical protein	3	3	3	3	10	10	68156000	24152000	28911000	38919000	817370000	2506700000	-4.79406	0.212152
lcl|CP030093.1_prot_AWX08718.1_114	Rv0107c	cation-transporting ATPase I	4	3	5	4	5	0	46921000	44357000	54402000	271360000	60912000	0	-1.18956	0.491668
lcl|CP030093.1_prot_AWX08728.1_128	Rv0120c	elongation factor G-like protein	10	12	17	6	14	5	114790000	109660000	768110000	175020000	259640000	82857000	0.939548	0.519534
lcl|CP030093.1_prot_AWX12236.1_131	Rv0123	DNA-binding protein	1	1	0	1	2	1	0	0	0	0	13878000	37370000	-inf	0.192332
lcl|CP030093.1_prot_AWX08732.1_133	Rv0125	serine protease	1	1	0	0	1	0	233450000	0	0	0	0	0	inf	0.373901
lcl|CP030093.1_prot_AWX08733.1_134	Rv0126	trehalose synthase/amylase TreS	1	7	9	2	6	1	0	73076000	566580000	36961000	89800000	0	2.33519	0.395598
lcl|CP030093.1_prot_AWX08734.1_136	Rv0127	maltokinase	9	16	8	8	13	5	113590000	789900000	87710000	133230000	288500000	85567000	0.966346	0.534947
lcl|CP030093.1_prot_AWX08736.1_138	Rv0129c	diacylglycerol acyltransferase	10	4	3	3	7	3	3368900000	121770000	77084000	134330000	892780000	65077000	1.7078	0.502739
lcl|CP030093.1_prot_AWX08738.1_140	Rv0131c	#N/A	1	2	1	1	1	0	0	0	19900000	0	0	0	inf	0.373901
lcl|CP030093.1_prot_AWX08751.1_154	Rv0145	class I SAM-dependent methyltransferase	3	1	1	0	2	0	44368000	0	0	0	12475000	0	1.83048	0.527011
lcl|CP030093.1_prot_AWX08752.1_156	Rv0147	aldehyde dehydrogenase family protein	2	3	2	2	1	0	31005000	78678000	24849000	27977000	0	0	2.26564	0.14107
lcl|CP030093.1_prot_AWX08753.1_157	Rv0148	short-chain type dehydrogenase/reductase	12	8	12	7	11	8	4037700000	310360000	422420000	905170000	1109700000	589490000	0.873206	0.589742
lcl|CP030093.1_prot_AWX08758.1_164	Rv0153c	protein-tyrosine-phosphatase	10	2	1	4	9	5	583870000	34750000	0	45241000	245400000	102900000	0.65254	0.724309
lcl|CP030093.1_prot_AWX12239.1_165	Rv0154c	acyl-CoA dehydrogenase	11	14	10	8	11	7	140000000	820670000	163530000	133200000	321930000	116550000	0.975619	0.472769
lcl|CP030093.1_prot_AWX08760.1_167	Rv0155	Re/Si-specific NAD(P)(+) transhydrogenase subunit alpha	13	15	13	12	13	12	1768800000	4724200000	598470000	944280000	1843900000	674430000	1.03422	0.397319
lcl|CP030093.1_prot_AWX08762.1_169	Rv0157	NAD(P)(+) transhydrogenase (Re/Si-specific) subunit beta	0	3	3	4	4	2	0	27771000	236560000	795430000	101440000	31868000	-1.81293	0.434007
lcl|CP030093.1_prot_AWX08764.1_171	Rv0158	TetR/AcrR family transcriptional regulator	1	1	1	0	1	1	0	0	0	0	12269000	0	-inf	0.373901
lcl|CP030093.1_prot_AWX08769.1_178	Rv0164	cyclase	1	1	1	1	3	4	17712000	0	101670000	0	301820000	1806600000	-4.14251	0.30169
lcl|CP030093.1_prot_AWX08775.1_184	Rv0170	virulence factor Mce family protein	17	11	5	8	17	4	3213800000	114250000	42781000	101970000	603140000	46904000	2.16427	0.456542
lcl|CP030093.1_prot_AWX08777.1_186	Rv0172	virulence factor Mce family protein	9	14	16	9	15	7	723290000	4703600000	6003200000	723630000	1736800000	344620000	2.02674	0.154806
lcl|CP030093.1_prot_AWX08779.1_188	Rv0174	MCE family protein	12	18	15	9	12	3	143910000	3307200000	248730000	564050000	742620000	42103000	1.45582	0.500165
lcl|CP030093.1_prot_AWX12242.1_189	Rv0175	hypothetical protein	6	1	1	4	5	3	424040000	0	0	25049000	94182000	25019000	1.55563	0.550425
lcl|CP030093.1_prot_AWX08781.1_191	Rv0177	Mce associated protein	0	1	1	1	3	3	0	0	0	0	61985000	239750000	-inf	0.234143
lcl|CP030093.1_prot_AWX08782.1_192	Rv0178	Mce associated membrane protein	6	1	0	4	5	2	234840000	0	0	54747000	73287000	45753000	0.434358	0.80871
lcl|CP030093.1_prot_AWX08784.1_194	Rv0180c	YhgE/Pip domain-containing protein	5	4	4	6	6	5	100590000	122090000	69547000	123880000	107530000	142600000	-0.355987	0.210749
lcl|CP030093.1_prot_AWX08786.1_197	Rv0183	lysophospholipase	11	5	7	3	9	8	1043300000	60236000	90215000	69634000	288500000	143320000	1.25131	0.521883
lcl|CP030093.1_prot_AWX08787.1_198	Rv0184	DUF2786 domain-containing protein	2	1	1	1	1	1	0	0	0	0	9863900	0	-inf	0.373901
lcl|CP030093.1_prot_AWX08789.1_200	Rv0186	beta-glucosidase	0	1	4	2	2	1	0	0	80975000	18316000	11721000	0	1.43074	0.570606
lcl|CP030093.1_prot_AWX08791.1_202	Rv0187	O-methyltransferase	3	1	1	1	2	1	20025000	0	0	0	40319000	0	-1.00966	0.675492
lcl|CP030093.1_prot_AWX08793.1_204	Rv0189c	dihydroxy-acid dehydratase	4	8	7	4	4	6	41553000	221360000	224760000	60583000	210650000	434440000	-0.533086	0.590306
lcl|CP030093.1_prot_AWX08794.1_205	Rv0190	CopY family transcriptional regulator	3	2	2	3	4	5	25577000	13675000	23731000	50871000	780300000	3885200000	-6.22657	0.257463
lcl|CP030093.1_prot_AWX08801.1_213	Rv0198c	zinc metalloprotease	5	10	14	8	10	3	29910000	67334000	535390000	111970000	124610000	28626000	1.25426	0.500066
lcl|CP030093.1_prot_AWX08802.1_214	Rv0199	hypothetical protein	0	0	0	1	2	1	0	0	0	0	39161000	0	-inf	0.373901
lcl|CP030093.1_prot_AWX08804.1_216	Rv0201c	XRE family transcriptional regulator	0	0	0	0	2	1	0	0	0	0	23237000	0	-inf	0.373901
lcl|CP030093.1_prot_AWX08805.1_217	Rv0202c	#N/A	0	0	0	1	0	0	0	0	0	95583000	0	0	-inf	0.373901
lcl|CP030093.1_prot_AWX08809.1_221	Rv0206c	trehalose monomycolate RND transporter MmpL3	1	2	6	6	1	2	0	0	116670000	404180000	0	0	-1.79256	0.531865
lcl|CP030093.1_prot_AWX08810.1_222	Rv0207c	NYN domain-containing protein	2	0	1	0	2	0	70222000	0	0	0	28298000	0	1.31122	0.609246
lcl|CP030093.1_prot_AWX08813.1_226	Rv0211	phosphoenolpyruvate carboxykinase	14	14	19	14	16	4	175050000	310620000	1783100000	378700000	399770000	106610000	1.35803	0.428043
lcl|CP030093.1_prot_AWX08817.1_231	Rv0216	acyl dehydratase	9	7	1	1	6	0	519890000	96170000	0	0	98598000	0	2.64344	0.349756
lcl|CP030093.1_prot_AWX08823.1_237	Rv0222	enoyl-CoA hydratase	9	2	1	0	7	2	600410000	51525000	0	0	125870000	103400000	1.50768	0.511998
lcl|CP030093.1_prot_AWX08824.1_238	Rv0223c	aldehyde dehydrogenase	1	3	1	0	2	0	0	46096000	0	0	52323000	0	-0.182804	0.933137
lcl|CP030093.1_prot_AWX12247.1_242	Rv0227c	DUF3068 domain-containing protein	4	7	8	6	8	1	67988000	695280000	222910000	211950000	193890000	0	1.28094	0.389233
lcl|CP030093.1_prot_AWX08829.1_244	Rv0229c	ribonuclease VapC49	0	0	1	0	0	2	0	0	0	0	0	144710000	-inf	0.373901
lcl|CP030093.1_prot_AWX08831.1_246	Rv0230c	phosphotriesterase family protein	7	4	4	2	5	3	493550000	64989000	56711000	70808000	142310000	79354000	1.07287	0.50206
lcl|CP030093.1_prot_AWX08832.1_247	Rv0231	acyl-CoA dehydrogenase	5	12	13	2	8	4	51782000	263030000	256780000	60563000	97007000	63856000	1.36816	0.172502
lcl|CP030093.1_prot_AWX08834.1_249	Rv0233	R2-like ligand-binding oxidase	6	2	0	1	4	0	213600000	16451000	0	0	29124000	0	2.98167	0.38858
lcl|CP030093.1_prot_AWX08835.1_250	Rv0234c	NADP-dependent succinic semialdehyde dehydrogenase	10	18	16	12	15	6	262020000	2459600000	580150000	594750000	706720000	1552700000	0.210168	0.851901
lcl|CP030093.1_prot_AWX08839.1_254	Rv0237	glycoside hydrolase family 3 protein	12	13	7	3	13	3	342180000	1985500000	76401000	49758000	665990000	182070000	1.42099	0.467271
lcl|CP030093.1_prot_AWX08840.1_255	Rv0238	TetR/AcrR family transcriptional regulator	0	1	0	0	1	2	0	0	0	0	0	88518000	-inf	0.373901
lcl|CP030093.1_prot_AWX08843.1_258	Rv0241c	dehydratase	2	1	1	0	2	2	145590000	0	0	0	50488000	15809000	1.1349	0.630124
lcl|CP030093.1_prot_AWX08844.1_259	Rv0242c	3-oxoacyl-ACP reductase	20	24	20	15	25	16	1762200000	9921100000	799540000	863210000	3796300000	738270000	1.20951	0.483451
lcl|CP030093.1_prot_AWX08845.1_260	Rv0243	acetyl-CoA C-acetyltransferase	16	18	15	13	18	9	2669300000	6969400000	974900000	761410000	4027200000	2415000000	0.559122	0.603316
lcl|CP030093.1_prot_AWX08846.1_261	Rv0244c	acyl-CoA dehydrogenase FadE5	6	10	12	8	7	5	87566000	303580000	608690000	163560000	209640000	68848000	1.17749	0.301189
lcl|CP030093.1_prot_AWX08849.1_264	Rv0247c	succinate dehydrogenase/fumarate reductase iron-sulfur subunit	10	5	9	6	7	7	421500000	49477000	73096000	121080000	169590000	81280000	0.548692	0.665023
lcl|CP030093.1_prot_AWX08850.1_265	Rv0248c	fumarate reductase/succinate dehydrogenase flavoprotein subunit	26	21	31	20	23	11	2482700000	673270000	5271500000	1168500000	1296100000	313340000	1.60108	0.241962
lcl|CP030093.1_prot_AWX08852.1_267	Rv0250c	hypothetical protein	6	1	0	4	6	6	67548000	0	0	66930000	752800000	1013400000	-4.76225	0.106214
lcl|CP030093.1_prot_AWX08853.1_268	Rv0251c	Hsp20/alpha crystallin family protein	4	4	5	3	7	7	37545000	30942000	26671000	38901000	331960000	2909800000	-5.10752	0.309042
lcl|CP030093.1_prot_AWX08866.1_283	Rv0265c	ABC transporter substrate-binding protein	9	5	2	2	8	2	1565600000	32488000	20636000	26959000	111200000	20502000	3.35084	0.397203
lcl|CP030093.1_prot_AWX08871.1_288	Rv0270	acyl-CoA synthetase	17	19	22	18	18	14	184850000	693530000	1828500000	1273100000	618810000	1168500000	-0.177094	0.833862
lcl|CP030093.1_prot_AWX08872.1_289	Rv0271c	acyl-CoA dehydrogenase	0	4	12	6	8	2	0	27535000	740480000	83544000	54019000	11724000	2.36305	0.44429
lcl|CP030093.1_prot_AWX08873.1_290	Rv0272c	alpha/beta hydrolase	1	3	0	2	2	0	0	52346000	0	9327800	18285000	0	0.922742	0.674529
lcl|CP030093.1_prot_AWX12450.1_2074	Rv0276	YggS family pyridoxal phosphate-dependent enzyme	5	1	2	1	4	3	175400000	0	22433000	0	26307000	26021000	1.91863	0.433747
lcl|CP030093.1_prot_AWX08882.1_299	Rv0280	PPE family protein	1	1	1	1	1	1	0	0	0	0	0	19670000	-inf	0.373901
lcl|CP030093.1_prot_AWX08883.1_300	Rv0281	SAM-dependent methyltransferase	11	8	5	4	8	3	1445600000	62789000	39035000	77597000	298290000	37072000	1.9058	0.4679
lcl|CP030093.1_prot_AWX08884.1_301	Rv0282	type VII secretion system ESX-3 AAA family ATPase EccA3	14	15	23	16	20	7	224210000	540930000	2292300000	511160000	486860000	95695000	1.48309	0.37552
lcl|CP030093.1_prot_AWX08885.1_302	Rv0283	type VII secretion system ESX-3 subunit EccB3	1	7	2	4	6	1	0	339030000	71869000	175230000	130510000	0	0.426479	0.777137
lcl|CP030093.1_prot_AWX08886.1_303	Rv0284	type VII secretion system ESX-3 FtsK/SpoIIIE family ATPase EccC3	14	16	18	16	19	13	400040000	309980000	818230000	767530000	482810000	750070000	-0.388415	0.435195
lcl|CP030093.1_prot_AWX08891.1_308	Rv0289	type VII secretion system ESX-3 associated protein EspG3	1	0	0	0	0	0	27632000	0	0	0	0	0	inf	0.373901
lcl|CP030093.1_prot_AWX08892.1_309	Rv0290	type VII secretion system ESX-3 subunit EccD3	1	1	4	4	1	0	0	0	102620000	485840000	0	0	-2.24317	0.483324
lcl|CP030093.1_prot_AWX08893.1_310	Rv0291	type VII secretion system ESX-3 serine protease mycosin MycP3	2	4	1	0	3	0	0	34633000	0	0	19298000	0	0.843696	0.718607
lcl|CP030093.1_prot_AWX08894.1_311	Rv0292	type VII secretion system ESX-3 subunit EccE3	3	2	3	3	3	0	75457000	39941000	79022000	108940000	70174000	0	0.118299	0.888742
lcl|CP030093.1_prot_AWX08896.1_314	Rv0295c	sulfotransferase	6	1	0	0	5	2	443850000	0	0	0	63198000	47265000	2.00651	0.497652
lcl|CP030093.1_prot_AWX12251.1_315	Rv0296c	sulfatase	3	11	7	0	10	1	52846000	322180000	80935000	0	110910000	0	2.03952	0.284427
lcl|CP030093.1_prot_AWX12252.1_320	Rv0301	ribonuclease VapC2	1	0	0	1	1	3	0	0	0	0	44641000	195110000	-inf	0.247164
lcl|CP030093.1_prot_AWX08911.1_331	Rv0313	hypothetical protein	0	0	1	0	2	2	0	0	0	0	27012000	92590000	-inf	0.220604
lcl|CP030093.1_prot_AWX08913.1_333	Rv0315	1,3-beta-glucanase	3	1	1	1	1	1	36799000	0	0	0	0	0	inf	0.373901
lcl|CP030093.1_prot_AWX08917.1_339	Rv0321	dCTP deaminase	1	3	1	1	2	5	0	15078000	0	0	78340000	908720000	-6.03262	0.327607
lcl|CP030093.1_prot_AWX08920.1_342	Rv0324	ArsR family transcriptional regulator	2	2	1	1	2	0	77133000	22242000	0	0	17692000	0	2.48979	0.314077
lcl|CP030093.1_prot_AWX08923.1_345	Rv0328	TetR/AcrR family transcriptional regulator	0	0	0	1	3	3	0	0	0	0	51281000	172230000	-inf	0.218265
lcl|CP030093.1_prot_AWX08926.1_348	Rv0331	NAD(P)/FAD-dependent oxidoreductase	1	7	4	2	3	3	0	223480000	22084000	28034000	57827000	51111000	0.842218	0.640073
lcl|CP030093.1_prot_AWX08927.1_349	Rv0332	maleylpyruvate isomerase family mycothiol-dependent enzyme	4	0	0	0	3	0	142150000	0	0	0	33617000	0	2.08015	0.49874
lcl|CP030093.1_prot_AWX12255.1_350	Rv0333	nuclear transport factor 2 family protein	2	1	1	0	3	3	8012000	0	0	0	38555000	312560000	-5.45364	0.309867
lcl|CP030093.1_prot_AWX08932.1_356	Rv0338c	4Fe-4S dicluster domain-containing protein	6	8	9	11	10	4	176310000	601800000	528980000	1953300000	355850000	164710000	-0.920405	0.540591
lcl|CP030093.1_prot_AWX08933.1_357	Rv0339c	LuxR family transcriptional regulator	1	1	1	1	1	0	0	147290000	86418000	41550000	132580000	0	0.424542	0.749098
lcl|CP030093.1_prot_AWX12256.1_359	Rv0341	isoniazid-induced protein IniB	1	2	2	2	2	1	145110000	966360000	137790000	644710000	703070000	0	-0.109511	0.930833
lcl|CP030093.1_prot_AWX12257.1_360	Rv0342	isoniazid-induced protein IniA	5	6	9	5	5	1	72020000	168360000	382840000	108820000	145520000	0	1.29298	0.293316
lcl|CP030093.1_prot_AWX08935.1_361	Rv0343	isoniazid-induced protein IniC	0	2	1	1	2	0	0	27899000	0	0	20441000	0	0.448748	0.83982
lcl|CP030093.1_prot_AWX08938.1_365	Rv0347	TIGR04255 family protein	5	1	2	0	4	0	252550000	0	17814000	0	31022000	0	3.12354	0.385842
lcl|CP030093.1_prot_AWX08941.1_368	Rv0350	molecular chaperone DnaK	52	56	60	53	58	45	13076000000	31903000000	231260000000	20436000000	59382000000	8482400000	1.64543	0.430245
lcl|CP030093.1_prot_AWX08942.1_369	Rv0351	nucleotide exchange factor GrpE	14	6	5	5	13	2	9517100000	370420000	161270000	198030000	4762200000	1101000000	0.729339	0.714617
lcl|CP030093.1_prot_AWX08943.1_370	Rv0352	molecular chaperone DnaJ	16	21	18	15	19	13	3181400000	6048300000	743280000	1295100000	2270200000	752170000	1.20784	0.302994
lcl|CP030093.1_prot_AWX08946.1_374	Rv0356c	PaaI family thioesterase	0	1	0	0	1	0	0	0	0	0	19601000	0	-inf	0.373901
lcl|CP030093.1_prot_AWX08947.1_375	Rv0357c	adenylosuccinate synthetase	7	7	6	3	7	3	366330000	1401300000	197100000	235750000	147390000	47800000	2.18877	0.249981
lcl|CP030093.1_prot_AWX08950.1_378	Rv0360c	DUF3151 domain-containing protein	2	0	2	0	2	3	57090000	0	83103000	0	49656000	122230000	-0.294038	0.818637
lcl|CP030093.1_prot_AWX08951.1_379	Rv0361	hypothetical protein	6	2	0	1	7	5	106710000	14705000	0	0	34443000	447920000	-1.99017	0.461113
lcl|CP030093.1_prot_AWX08953.1_381	Rv0363c	class II fructose-bisphosphate aldolase	20	15	16	10	18	14	9103000000	613620000	458240000	435080000	1988300000	1240600000	1.47353	0.494584
lcl|CP030093.1_prot_AWX08967.1_397	Rv0379	calcium dodecin	5	4	6	5	6	6	48069000	55144000	2235200000	219990000	3000100000	21557000000	-3.40541	0.329126
lcl|CP030093.1_prot_AWX08969.1_400	Rv0382c	orotate phosphoribosyltransferase	2	1	1	1	4	2	20779000	0	0	0	68941000	44521000	-2.44901	0.221206
lcl|CP030093.1_prot_AWX08970.1_401	Rv0383c	hypothetical protein	4	1	3	3	2	0	102560000	0	15228000	69730000	35667000	0	0.160359	0.918178
lcl|CP030093.1_prot_AWX12262.1_402	Rv0384c	chaperone protein ClpB	36	47	62	49	59	29	1281200000	2905100000	35109000000	6088600000	8968100000	2050200000	1.19978	0.544988
lcl|CP030093.1_prot_AWX08974.1_406	Rv0389	phosphoribosylglycinamide formyltransferase 2	0	4	2	1	3	1	0	112030000	17351000	0	39299000	0	1.71906	0.464783
lcl|CP030093.1_prot_AWX08975.1_407	Rv0390	rhodanese-like domain-containing protein	1	0	0	0	3	3	0	0	0	0	25185000	44312000	-inf	0.145328
lcl|CP030093.1_prot_AWX08976.1_408	Rv0391	O-succinylhomoserine sulfhydrylase	4	12	6	4	12	3	23854000	841560000	64119000	43078000	262890000	27413000	1.47933	0.512446
lcl|CP030093.1_prot_AWX08979.1_411	Rv0394c	hypothetical protein	3	1	1	1	2	2	62954000	0	0	0	54046000	21258000	-0.258428	0.882845
lcl|CP030093.1_prot_AWX08985.1_419	Rv0400c	acyl-CoA dehydrogenase	2	10	6	2	4	2	16991000	561490000	48194000	30794000	51389000	18113000	2.64345	0.377156
lcl|CP030093.1_prot_AWX08991.1_425	Rv0406c	MBL fold metallo-hydrolase	4	3	1	0	4	0	179450000	25970000	0	0	28941000	0	2.82739	0.358988
lcl|CP030093.1_prot_AWX08992.1_426	Rv0407	glucose-6-phosphate dehydrogenase (coenzyme-F420)	13	10	6	7	10	4	1007200000	290080000	89070000	128910000	435020000	260430000	0.749945	0.55662
lcl|CP030093.1_prot_AWX08993.1_427	Rv0408	phosphate acetyltransferase	1	1	5	4	3	2	0	0	88275000	40620000	28964000	0	0.343249	0.854251
lcl|CP030093.1_prot_AWX12265.1_429	Rv0410c	serine/threonine protein kinase	7	7	16	9	12	3	56524000	106810000	836000000	149980000	211860000	24505000	1.37108	0.47241
lcl|CP030093.1_prot_AWX08995.1_430	Rv0411c	ABC transporter substrate-binding protein	2	5	2	2	3	2	42048000	126310000	51207000	53663000	54161000	0	1.02597	0.31147
lcl|CP030093.1_prot_AWX08996.1_431	Rv0412c	hypothetical protein	4	4	0	3	4	3	20509000	102690000	0	44383000	54260000	29678000	-0.0587667	0.960229
lcl|CP030093.1_prot_AWX08998.1_433	Rv0414c	thiamine phosphate synthase	1	0	0	0	2	1	0	0	0	0	15200000	0	-inf	0.373901
lcl|CP030093.1_prot_AWX09003.1_438	Rv0418	lipoprotein aminopeptidase LpqL	9	18	15	7	15	5	83842000	1645100000	112100000	98715000	488940000	55851000	1.5165	0.496189
lcl|CP030093.1_prot_AWX12267.1_443	Rv0423c	phosphomethylpyrimidine synthase	1	9	8	6	7	2	0	126530000	155230000	104390000	94069000	80811000	0.0128062	0.987078
lcl|CP030093.1_prot_AWX09010.1_448	Rv0428c	GNAT family N-acetyltransferase	4	0	0	0	2	0	117220000	0	0	0	23532000	0	2.31652	0.477066
lcl|CP030093.1_prot_AWX09011.1_449	Rv0429c	peptide deformylase	2	1	1	1	2	0	27604000	0	0	0	34666000	0	-0.328644	0.881106
lcl|CP030093.1_prot_AWX09013.1_451	Rv0431	LytR family transcriptional regulator	5	6	2	3	6	5	255190000	67946000	41088000	43377000	884930000	253260000	-1.6978	0.356651
lcl|CP030093.1_prot_AWX09014.1_452	Rv0432	superoxide dismutase [Cu-Zn	3	1	1	1	3	2	440070000	0	0	0	174570000	125420000	0.552819	0.779095
lcl|CP030093.1_prot_AWX12269.1_453	Rv0433	glutamate--cysteine ligase	2	1	2	2	2	1	11403000	0	10488000	14094000	22171000	0	-0.72824	0.554633
lcl|CP030093.1_prot_AWX09016.1_455	Rv0435c	AAA family ATPase	0	1	5	4	0	1	0	0	552950000	264130000	0	0	1.0659	0.661972
lcl|CP030093.1_prot_AWX09019.1_459	Rv0439c	SDR family NAD(P)-dependent oxidoreductase	3	2	0	1	1	1	89333000	31268000	0	0	27685000	27233000	1.13489	0.473909
lcl|CP030093.1_prot_AWX09020.1_460	Rv0440	molecular chaperone GroEL	45	51	50	53	50	43	83734000000	89878000000	123090000000	111420000000	78828000000	31572000000	0.419625	0.394776
lcl|CP030093.1_prot_AWX09023.1_463	Rv0443	DinB family protein	0	0	0	0	1	2	0	0	0	0	0	46824000	-inf	0.373901
lcl|CP030093.1_prot_AWX09024.1_464	Rv0444c	anti-sigma-K factor RskA	6	0	1	2	5	4	794060000	0	0	34635000	163330000	88887000	1.46894	0.56141
lcl|CP030093.1_prot_AWX09025.1_465	Rv0445c	ECF RNA polymerase sigma factor SigK	8	5	4	3	6	8	104320000	49948000	33703000	60530000	275380000	862340000	-2.67235	0.234156
lcl|CP030093.1_prot_AWX09028.1_470	Rv0450c	siderophore RND transporter MmpL4	5	2	5	7	5	2	95869000	6238900	27244000	1538600000	53664000	15193000	-3.63541	0.382135
lcl|CP030093.1_prot_AWX09030.1_472	Rv0452	TetR/AcrR family transcriptional regulator	1	1	0	0	1	0	0	34865000	0	0	0	0	inf	0.373901
lcl|CP030093.1_prot_AWX09033.1_476	Rv0455c	DUF5078 domain-containing protein	1	1	1	0	3	3	0	0	0	0	55695000	173210000	-inf	0.209334
lcl|CP030093.1_prot_AWX09037.1_481	Rv0458	aldehyde dehydrogenase family protein	3	5	3	1	3	0	12908000	126710000	16798000	0	21181000	0	2.88455	0.300774
lcl|CP030093.1_prot_AWX09039.1_485	Rv0462	dihydrolipoyl dehydrogenase	17	25	21	16	21	10	300930000	7372800000	1620000000	1881100000	2196300000	440810000	1.04051	0.516073
lcl|CP030093.1_prot_AWX09041.1_487	Rv0464c	carboxymuconolactone decarboxylase family protein	2	0	1	1	2	1	11335000	0	0	0	23018000	0	-1.02198	0.672483
lcl|CP030093.1_prot_AWX09043.1_489	Rv0466	acyl-[acyl-carrier-protein	13	6	6	2	8	3	995590000	44224000	60037000	76406000	215600000	44727000	1.70763	0.4697
lcl|CP030093.1_prot_AWX09044.1_490	Rv0467	isocitrate lyase	2	8	5	4	6	2	67189000	301700000	35377000	42133000	133870000	68518000	0.725347	0.578972
lcl|CP030093.1_prot_AWX09045.1_491	Rv0468	3-hydroxybutyryl-CoA dehydrogenase	14	6	5	2	10	9	3913700000	138960000	93479000	194940000	611490000	661590000	1.4979	0.522257
lcl|CP030093.1_prot_AWX09046.1_492	Rv0469	SAM-dependent methyltransferase	11	8	8	4	9	4	697450000	48601000	50447000	36717000	75375000	65154000	2.16792	0.393938
lcl|CP030093.1_prot_AWX09047.1_493	Rv0470c	cyclopropane mycolic acid synthase	7	4	4	4	6	4	798680000	54144000	84420000	31074000	115680000	55626000	2.21136	0.373251
lcl|CP030093.1_prot_AWX12277.1_497	Rv0473	DUF445 domain-containing protein	1	4	0	0	2	0	0	68348000	0	0	22788000	0	1.58462	0.561491
lcl|CP030093.1_prot_AWX09051.1_498	Rv0474	transcriptional regulator	1	1	2	1	5	5	0	0	55987000	0	129580000	329330000	-3.03505	0.240756
lcl|CP030093.1_prot_AWX09052.1_499	Rv0475	heparin-binding hemagglutinin	13	10	9	12	17	18	2288900000	353010000	248020000	725040000	7893400000	25329000000	-3.5542	0.231016
lcl|CP030093.1_prot_AWX09055.1_502	Rv0478	2-deoxyribose-5-phosphate aldolase	5	0	0	1	7	0	50959000	0	0	0	59305000	0	-0.218817	0.920136
lcl|CP030093.1_prot_AWX09057.1_504	Rv0480c	amidohydrolase	2	1	1	1	1	2	77009000	0	0	0	0	14243000	2.43477	0.467775
lcl|CP030093.1_prot_AWX09061.1_508	Rv0484c	short-chain type oxidoreductase	5	2	1	1	4	3	178610000	27291000	0	0	36524000	22272000	1.80816	0.434856
lcl|CP030093.1_prot_AWX09064.1_511	Rv0487	YbjN domain-containing protein	1	1	0	0	2	2	0	0	0	0	0	23659000	-inf	0.373901
lcl|CP030093.1_prot_AWX09065.1_513	Rv0489	2,3-bisphosphoglycerate-dependent phosphoglycerate mutase	12	4	6	2	10	2	2697100000	22736000	44695000	34229000	290450000	52496000	2.87373	0.42257
lcl|CP030093.1_prot_AWX12279.1_515	Rv0491	DNA-binding response regulator	6	0	2	0	5	2	523440000	0	99666000	0	170160000	68539000	1.38429	0.487915
lcl|CP030093.1_prot_AWX09071.1_520	Rv0495c	hypothetical protein	3	1	1	0	1	1	87609000	0	0	0	0	0	inf	0.373901
lcl|CP030093.1_prot_AWX09072.1_522	Rv0497	hypothetical protein	1	1	0	1	1	1	0	14154000	0	23772000	0	28425000	-1.88276	0.273026
lcl|CP030093.1_prot_AWX09073.1_523	Rv0498	sugar phosphate isomerase/epimerase	3	0	0	1	2	2	95937000	0	0	0	28875000	75485000	-0.12141	0.945801
lcl|CP030093.1_prot_AWX09075.1_525	Rv0500	pyrroline-5-carboxylate reductase	9	5	4	4	7	3	3808100000	166740000	137040000	380600000	660300000	166430000	1.76798	0.474255
lcl|CP030093.1_prot_AWX09080.1_530	Rv0503c	cyclopropane mycolic acid synthase	15	10	12	9	14	9	1956500000	268170000	200040000	146320000	411090000	236890000	1.61006	0.401577
lcl|CP030093.1_prot_AWX09081.1_531	Rv0504c	hypothetical protein	2	1	0	1	4	5	98086000	0	0	0	197660000	265180000	-2.23839	0.230409
lcl|CP030093.1_prot_AWX09082.1_532	Rv0505c	HAD-IB family hydrolase	5	5	2	0	5	3	584500000	50849000	33399000	0	126730000	38867000	2.01379	0.415225
lcl|CP030093.1_prot_AWX09087.1_537	Rv0510	hydroxymethylbilane synthase	10	3	1	1	8	3	614590000	40981000	0	0	82385000	105440000	1.80336	0.481135
lcl|CP030093.1_prot_AWX12281.1_538	Rv0511	bifunctional uroporphyrinogen-III C-methyltransferase/uroporphyrinogen-III synthase	5	13	15	10	11	7	68706000	170590000	768880000	180450000	198810000	134400000	0.972862	0.493952
lcl|CP030093.1_prot_AWX09088.1_539	Rv0512	delta-aminolevulinic acid dehydratase	3	8	5	1	5	2	43105000	430890000	64582000	0	86460000	0	2.63905	0.307885
lcl|CP030093.1_prot_AWX12282.1_551	Rv0523c	nitroreductase family deazaflavin-dependent oxidoreductase	0	1	1	1	3	5	0	0	0	0	91553000	465880000	-inf	0.26225
lcl|CP030093.1_prot_AWX09100.1_552	Rv0524	glutamate-1-semialdehyde 2,1-aminomutase	8	9	8	6	9	5	508950000	852230000	167550000	335970000	352150000	263840000	0.683361	0.389785
lcl|CP030093.1_prot_AWX09101.1_553	Rv0525	histidine phosphatase family protein	9	3	2	1	10	7	188550000	20153000	13489000	0	299260000	99852000	-0.844987	0.604234
lcl|CP030093.1_prot_AWX09104.1_558	Rv0530	MinD/ParA family protein	10	10	5	4	10	7	353090000	514370000	160290000	201140000	236410000	359510000	0.366729	0.5337
lcl|CP030093.1_prot_AWX09109.1_563	Rv0533c	3-oxoacyl-ACP synthase III	4	0	0	2	2	0	113260000	0	0	45765000	76662000	0	-0.112283	0.947768
lcl|CP030093.1_prot_AWX09121.1_576	Rv0546c	VOC family protein	2	0	1	1	5	6	69434000	0	0	0	72303000	644170000	-3.3672	0.352228
lcl|CP030093.1_prot_AWX09122.1_577	Rv0547c	short chain dehydrogenase	9	3	1	2	7	7	601970000	18969000	0	0	261360000	57054000	0.963548	0.660448
lcl|CP030093.1_prot_AWX09123.1_578	Rv0548c	1,4-dihydroxy-2-naphthoyl-CoA synthase	11	6	3	4	11	9	1409000000	34701000	41163000	50618000	614940000	946220000	-0.118322	0.93982
lcl|CP030093.1_prot_AWX09129.1_584	Rv0554	bromoperoxidase	4	1	1	1	3	1	196000000	0	0	0	50309000	0	1.96197	0.511361
lcl|CP030093.1_prot_AWX09134.1_589	Rv0559c	DUF732 domain-containing protein	0	1	1	4	3	4	0	0	0	50167000	202590000	637650000	-inf	0.167024
lcl|CP030093.1_prot_AWX09137.1_592	Rv0562	polyprenyl synthetase family protein	14	13	9	3	13	9	835610000	1148800000	69927000	41178000	455730000	177220000	1.60758	0.250779
lcl|CP030093.1_prot_AWX09138.1_593	Rv0563	protease HtpX	3	1	2	2	2	2	36076000	0	62680000	27385000	24292000	21355000	0.43534	0.662871
lcl|CP030093.1_prot_AWX12286.1_594	Rv0564c	glycerol-3-phosphate dehydrogenase (NAD(P)(+))	6	2	2	1	2	1	159900000	13942000	15149000	0	23793000	0	2.98971	0.324826
lcl|CP030093.1_prot_AWX09140.1_596	Rv0566c	YajQ family cyclic di-GMP-binding protein	0	0	0	2	7	7	0	0	0	87528000	232040000	694550000	-inf	0.138553
lcl|CP030093.1_prot_AWX12287.1_597	Rv0567	methyltransferase domain-containing protein	0	1	1	0	0	0	0	0	5271100	0	0	0	inf	0.373901
lcl|CP030093.1_prot_AWX09142.1_599	Rv0569	DUF1918 domain-containing protein	1	1	0	0	3	4	0	0	0	0	141000000	1349100000	-inf	0.31052
lcl|CP030093.1_prot_AWX09143.1_600	Rv0570	adenosylcobalamin-dependent ribonucleoside-diphosphate reductase	7	5	15	12	4	1	162230000	74807000	447100000	116450000	156560000	0	1.32533	0.323506
lcl|CP030093.1_prot_AWX09145.1_602	Rv0571c	phosphoribosyltransferase	5	8	5	3	8	2	24823000	231360000	30327000	0	68625000	0	2.06178	0.368343
lcl|CP030093.1_prot_AWX12289.1_609	Rv0577	VOC family protein	4	1	0	1	4	2	834510000	0	0	0	212980000	33536000	1.75925	0.530692
lcl|CP030093.1_prot_AWX12291.1_613	Rv0580c	hypothetical protein	5	5	6	2	9	10	17629000	23632000	23882000	46280000	496040000	2271500000	-5.43278	0.248713
lcl|CP030093.1_prot_AWX09155.1_616	Rv0583c	hypothetical protein	4	3	0	2	3	0	855370000	106950000	0	48323000	252240000	0	1.67885	0.474808
lcl|CP030093.1_prot_AWX09158.1_619	Rv0586	transcriptional regulator	7	1	3	2	6	3	411410000	0	53814000	117860000	63980000	59958000	0.944123	0.598599
lcl|CP030093.1_prot_AWX09164.1_625	Rv0592	virulence factor Mce family protein	0	1	2	0	0	0	0	132040000	265450000	0	0	0	inf	0.158856
lcl|CP030093.1_prot_AWX12293.1_628	Rv0595c	toxin VapC4	0	0	0	0	0	1	0	0	0	0	0	57002000	-inf	0.373901
lcl|CP030093.1_prot_AWX09168.1_631	Rv0598c	ribonuclease VapC27	0	1	0	0	3	3	0	0	0	0	47957000	297230000	-inf	0.279797
lcl|CP030093.1_prot_AWX09173.1_637	Rv0604	DUF1259 domain-containing protein	4	1	1	1	3	3	304570000	0	0	0	96861000	94927000	0.667261	0.741766
lcl|CP030093.1_prot_AWX12643.1_3598	Rv0613c	hypothetical protein	9	9	24	17	19	3	145090000	147160000	1837900000	285160000	327180000	33129000	1.72254	0.435255
lcl|CP030093.1_prot_AWX11672.1_3577	Rv0632c	crotonase/enoyl-CoA hydratase family protein	14	8	8	9	11	10	1975200000	295500000	175600000	375170000	3264500000	815850000	-0.864992	0.565346
lcl|CP030093.1_prot_AWX11671.1_3576	Rv0633c	hypothetical protein	6	1	2	2	4	0	212220000	0	19864000	24305000	65526000	0	1.36936	0.537093
lcl|CP030093.1_prot_AWX11669.1_3574	Rv0634A	type II toxin-antitoxin system VapB family antitoxin	1	0	1	0	2	1	0	0	0	0	0	95247000	-inf	0.373901
lcl|CP030093.1_prot_AWX11668.1_3573	Rv0634B	50S ribosomal protein L33	1	3	2	3	2	3	0	26407000	135400000	326400000	80386000	228970000	-1.9742	0.128579
lcl|CP030093.1_prot_AWX11670.1_3575	Rv0634c	MBL fold metallo-hydrolase	4	1	1	0	2	0	170260000	0	0	0	18459000	0	3.20534	0.425484
lcl|CP030093.1_prot_AWX11667.1_3572	Rv0635	(3R)-hydroxyacyl-ACP dehydratase subunit HadA	1	2	5	5	7	9	0	9078000	35227000	53781000	113680000	1151100000	-4.89535	0.299181
lcl|CP030093.1_prot_AWX11666.1_3571	Rv0636	(3R)-hydroxyacyl-ACP dehydratase subunit HadB	1	4	3	3	4	5	0	14155000	24878000	15390000	62327000	1298100000	-5.13945	0.348556
lcl|CP030093.1_prot_AWX11665.1_3570	Rv0637	(3R)-hydroxyacyl-ACP dehydratase subunit HadC	3	2	4	2	5	6	41186000	0	47615000	0	94769000	893150000	-3.47574	0.350264
lcl|CP030093.1_prot_AWX11663.1_3568	Rv0639	transcription termination/antitermination protein NusG	8	2	2	2	9	7	1088300000	121760000	0	0	479870000	103570000	1.05242	0.606177
lcl|CP030093.1_prot_AWX11662.1_3567	Rv0640	50S ribosomal protein L11	2	2	2	2	4	5	25614000	15566000	13782000	23990000	56185000	761590000	-3.93691	0.337148
lcl|CP030093.1_prot_AWX11661.1_3566	Rv0641	50S ribosomal protein L1	7	3	2	4	6	5	547860000	30256000	29846000	45908000	207520000	125540000	0.681905	0.691416
lcl|CP030093.1_prot_AWX12642.1_3565	Rv0642c	class I SAM-dependent methyltransferase	19	13	15	8	14	11	2996600000	380530000	318560000	565200000	658930000	1830600000	0.274799	0.836765
lcl|CP030093.1_prot_AWX11660.1_3564	Rv0643c	methoxy mycolic acid synthase MmaA3	10	3	4	3	5	4	901940000	55297000	39630000	61725000	236560000	106900000	1.29882	0.533289
lcl|CP030093.1_prot_AWX11659.1_3563	Rv0644c	cyclopropane mycolic acid synthase	12	10	10	4	11	5	2597100000	307700000	318530000	238670000	699200000	346360000	1.32765	0.450602
lcl|CP030093.1_prot_AWX11658.1_3562	Rv0645c	mycolic acid methyltransferase MmaA1	5	5	2	0	3	1	173310000	43806000	66915000	0	61893000	0	2.1982	0.174459
lcl|CP030093.1_prot_AWX11656.1_3560	Rv0647c	AarF/ABC1/UbiB kinase family protein	1	3	1	1	1	0	0	63545000	0	0	0	0	inf	0.373901
lcl|CP030093.1_prot_AWX11653.1_3556	Rv0651	50S ribosomal protein L10	10	7	9	7	10	10	159460000	140120000	264450000	322510000	1888800000	3386000000	-3.31089	0.130963
lcl|CP030093.1_prot_AWX11652.1_3555	Rv0652	50S ribosomal protein L7/L12	6	4	3	3	8	8	80257000	46307000	29402000	52179000	2620000000	8288600000	-6.13497	0.212928
lcl|CP030093.1_prot_AWX11651.1_3553	Rv0654	carotenoid cleavage oxygenase	2	3	2	2	4	0	77331000	41493000	0	0	33564000	0	1.82384	0.3189
lcl|CP030093.1_prot_AWX11650.1_3552	Rv0655	ABC transporter ATP-binding protein	7	6	5	3	6	5	236460000	657890000	60831000	95304000	309480000	580850000	-0.0452779	0.966342
lcl|CP030093.1_prot_AWX11643.1_3544	Rv0663	arylsulfatase	2	8	15	10	11	2	23952000	94038000	2399800000	171440000	209330000	33241000	2.60442	0.420742
lcl|CP030093.1_prot_AWX12638.1_3539	Rv0667	DNA-directed RNA polymerase subunit beta	33	36	56	59	49	23	1271500000	2531300000	12642000000	23574000000	4242300000	1285200000	-0.823462	0.619948
lcl|CP030093.1_prot_AWX11638.1_3538	Rv0668	DNA-directed RNA polymerase subunit beta'	30	45	66	64	60	17	412520000	1077800000	5490300000	14288000000	2239300000	1117400000	-1.33781	0.474376
lcl|CP030093.1_prot_AWX11636.1_3536	Rv0669c	neutral ceramidase	5	6	12	4	6	2	54645000	53397000	724050000	51463000	68288000	25281000	2.52037	0.363799
lcl|CP030093.1_prot_AWX11635.1_3535	Rv0670	endonuclease	12	8	6	6	11	4	3663300000	138820000	120860000	144760000	788020000	61802000	1.97979	0.461604
lcl|CP030093.1_prot_AWX11633.1_3533	Rv0672	DNA alkylation response protein	7	11	12	7	9	2	58878000	454410000	455050000	67651000	194030000	66250000	1.56212	0.198319
lcl|CP030093.1_prot_AWX11630.1_3530	Rv0675	crotonase/enoyl-CoA hydratase family protein	7	0	2	2	3	0	402090000	0	8938400	21797000	28615000	0	3.0274	0.416717	У штаммов В0 меньше чем в Н37Rv по Progenesis
lcl|CP030093.1_prot_AWX11628.1_3527	Rv0678	transcriptional regulator	3	2	1	1	4	3	26248000	109240000	0	0	79412000	124710000	-0.591267	0.665587
lcl|CP030093.1_prot_AWX11625.1_3523	Rv0682	30S ribosomal protein S12	2	1	1	3	3	3	36458000	0	0	459110000	102920000	133740000	-4.2543	0.127575
lcl|CP030093.1_prot_AWX11624.1_3522	Rv0683	30S ribosomal protein S7	4	2	4	5	11	10	30276000	12975000	27232000	46174000	1011700000	1260300000	-5.03957	0.113095
lcl|CP030093.1_prot_AWX11623.1_3521	Rv0684	elongation factor G	20	23	30	20	23	10	684370000	463630000	3112900000	677810000	797970000	217080000	1.3317	0.379358
lcl|CP030093.1_prot_AWX11622.1_3520	Rv0685	elongation factor Tu	22	25	22	20	23	22	6458500000	20321000000	2577200000	1655100000	7831300000	3286600000	1.20059	0.386589
lcl|CP030093.1_prot_AWX11621.1_3519	Rv0686	SHOCT domain-containing protein	1	4	5	5	5	1	0	44099000	116640000	429780000	44110000	0	-1.55983	0.499281
lcl|CP030093.1_prot_AWX11620.1_3518	Rv0687	#N/A	2	0	0	0	2	1	20419000	0	0	0	0	0	inf	0.373901
lcl|CP030093.1_prot_AWX11619.1_3517	Rv0688	NAD(P)/FAD-dependent oxidoreductase	1	2	0	0	2	0	0	45594000	0	0	37864000	0	0.268017	0.902524
lcl|CP030093.1_prot_AWX11617.1_3514	Rv0690c	DUF2332 domain-containing protein	2	0	0	0	2	1	27776000	0	0	0	19458000	0	0.513475	0.818316
lcl|CP030093.1_prot_AWX11612.1_3509	Rv0694	alpha-hydroxy-acid oxidizing enzyme	6	9	3	4	6	5	124540000	177290000	111590000	83751000	85363000	243770000	0.00187167	0.997639
lcl|CP030093.1_prot_AWX11604.1_3500	Rv0700	30S ribosomal protein S10	5	3	3	3	6	7	24657000	9202600	19348000	22841000	607010000	4993900000	-6.72376	0.30209
lcl|CP030093.1_prot_AWX11603.1_3499	Rv0701	50S ribosomal protein L3	9	2	2	3	9	6	558770000	39147000	47473000	86315000	254330000	168540000	0.341981	0.811818
lcl|CP030093.1_prot_AWX11602.1_3498	Rv0702	50S ribosomal protein L4	5	2	1	0	6	4	125780000	20955000	0	0	113420000	312930000	-1.53883	0.401492
lcl|CP030093.1_prot_AWX11601.1_3497	Rv0703	50S ribosomal protein L23	1	0	2	3	3	5	0	0	12810000	67135000	16235000	1034300000	-6.44708	0.328506
lcl|CP030093.1_prot_AWX11600.1_3496	Rv0704	50S ribosomal protein L2	3	1	1	3	4	1	49429000	0	0	90554000	51152000	0	-1.51947	0.376724
lcl|CP030093.1_prot_AWX11599.1_3495	Rv0705	30S ribosomal protein S19	1	2	2	2	6	7	0	18363000	24882000	25673000	273570000	2617400000	-6.07563	0.310592
lcl|CP030093.1_prot_AWX11598.1_3494	Rv0706	50S ribosomal protein L22	2	0	0	1	2	1	51395000	0	0	0	50522000	0	0.0247163	0.990915
lcl|CP030093.1_prot_AWX11597.1_3493	Rv0707	30S ribosomal protein S3	16	11	10	10	14	10	1890300000	215780000	255010000	236750000	579550000	310020000	1.06784	0.504195
lcl|CP030093.1_prot_AWX11596.1_3492	Rv0708	50S ribosomal protein L16	1	1	1	2	5	4	0	0	0	54899000	234210000	1489400000	-inf	0.259217
lcl|CP030093.1_prot_AWX11595.1_3491	Rv0709	50S ribosomal protein L29	0	1	0	0	6	6	0	0	0	0	341910000	696880000	-inf	0.160338
lcl|CP030093.1_prot_AWX11594.1_3490	Rv0710	30S ribosomal protein S17	3	1	1	3	5	6	23710000	0	0	38271000	424110000	789970000	-5.723	0.132381
lcl|CP030093.1_prot_AWX11593.1_3489	Rv0711	arylsulfatase AtsA	1	0	1	0	1	0	0	0	198820000	0	0	0	inf	0.373901
lcl|CP030093.1_prot_AWX11590.1_3486	Rv0714	50S ribosomal protein L14	4	6	4	4	7	7	22136000	27539000	27134000	52714000	169130000	1615900000	-4.58052	0.307874
lcl|CP030093.1_prot_AWX11589.1_3485	Rv0715	50S ribosomal protein L24	2	3	2	1	3	6	123660000	59500000	45786000	0	554190000	4602400000	-4.49334	0.320838
lcl|CP030093.1_prot_AWX11588.1_3484	Rv0716	50S ribosomal protein L5	8	4	6	3	10	11	505160000	361720000	517470000	571960000	5078300000	3769400000	-2.76647	0.11614
lcl|CP030093.1_prot_AWX11587.1_3483	Rv0717	30S ribosomal protein S14 type Z	0	0	1	1	1	1	0	0	67573000	45196000	59994000	174670000	-2.05019	0.204329
lcl|CP030093.1_prot_AWX11586.1_3482	Rv0718	30S ribosomal protein S8	5	5	5	6	7	7	80608000	117510000	129660000	277140000	646520000	5087700000	-4.1969	0.287552
lcl|CP030093.1_prot_AWX11585.1_3481	Rv0719	50S ribosomal protein L6	2	2	3	3	4	6	31310000	32845000	40501000	61681000	130050000	207760000	-1.93251	0.0808073
lcl|CP030093.1_prot_AWX11584.1_3480	Rv0720	50S ribosomal protein L18	4	3	2	3	7	7	47312000	32734000	21114000	79499000	144020000	2420600000	-4.70808	0.332687
lcl|CP030093.1_prot_AWX11583.1_3479	Rv0721	30S ribosomal protein S5	6	2	4	3	5	4	251940000	33397000	60457000	81018000	287930000	58324000	-0.305242	0.800024
lcl|CP030093.1_prot_AWX11582.1_3478	Rv0722	50S ribosomal protein L30	0	0	1	0	2	2	0	0	0	0	68020000	271550000	-inf	0.237586
lcl|CP030093.1_prot_AWX11581.1_3477	Rv0723	50S ribosomal protein L15	0	0	1	0	4	4	0	0	0	0	109980000	485910000	-inf	0.24828
lcl|CP030093.1_prot_AWX11580.1_3476	Rv0724	signal peptide peptidase SppA	11	14	11	5	12	4	280730000	283070000	218590000	117530000	190710000	95161000	0.955673	0.0241579
lcl|CP030093.1_prot_AWX11575.1_3470	Rv0730	N-acetyltransferase	6	3	2	4	4	3	359000000	33382000	0	44668000	162000000	61869000	0.547138	0.74858
lcl|CP030093.1_prot_AWX11574.1_3469	Rv0731c	SAM-dependent methyltransferase	5	2	0	0	5	0	390470000	30629000	0	0	111310000	0	1.91958	0.473809
lcl|CP030093.1_prot_AWX11572.1_3467	Rv0733	adenylate kinase	2	3	0	4	14	7	0	11830000	0	19000000	974340000	52687000	-6.46633	0.33256
lcl|CP030093.1_prot_AWX11571.1_3466	Rv0734	methionine aminopeptidase	6	0	2	0	4	1	246930000	0	46547000	0	71917000	0	2.02884	0.40525
lcl|CP030093.1_prot_AWX11565.1_3460	Rv0738	TIGR03086 family protein	3	2	3	3	5	5	18468000	12307000	23967000	42411000	277900000	570450000	-4.02432	0.142183
lcl|CP030093.1_prot_AWX11551.1_3441	Rv0753c	methylmalonate-semialdehyde dehydrogenase (CoA acylating)	6	16	7	4	11	2	34037000	548930000	115450000	111680000	208750000	129000000	0.635992	0.636572
lcl|CP030093.1_prot_AWX11548.1_3437	Rv0756c	hypothetical protein	1	3	1	1	5	6	0	70365000	0	0	97799000	621410000	-3.35348	0.328108
lcl|CP030093.1_prot_AWX11547.1_3436	Rv0757	DNA-binding response regulator	8	5	4	0	6	7	2243800000	238100000	205190000	0	530240000	280710000	1.72836	0.416813
lcl|CP030093.1_prot_AWX11546.1_3435	Rv0758	sensor histidine kinase	3	3	2	2	3	2	41050000	85255000	53201000	43856000	56543000	38073000	0.374438	0.392045
lcl|CP030093.1_prot_AWX11543.1_3432	Rv0761c	alcohol dehydrogenase	11	10	11	7	8	4	694100000	2328600000	443290000	1483300000	282280000	215090000	0.807279	0.529745
lcl|CP030093.1_prot_AWX11535.1_3424	Rv0769	oxidoreductase	2	0	0	0	2	1	0	0	0	0	19272000	0	-inf	0.373901
lcl|CP030093.1_prot_AWX11532.1_3421	Rv0772	phosphoribosylamine--glycine ligase	1	2	0	0	2	0	0	55441000	0	0	15347000	0	1.853	0.524203
lcl|CP030093.1_prot_AWX11531.1_3420	Rv0773c	gamma-glutamyltransferase	1	1	0	0	2	1	0	0	0	0	8379900	0	-inf	0.373901
lcl|CP030093.1_prot_AWX11527.1_3416	Rv0777	adenylosuccinate lyase	0	5	4	2	3	1	0	154430000	35215000	0	30153000	0	2.65293	0.328341
lcl|CP030093.1_prot_AWX11526.1_3415	Rv0778	cytochrome P450	1	2	2	1	4	0	0	0	115080000	0	45837000	0	1.32805	0.605987
lcl|CP030093.1_prot_AWX11524.1_3413	Rv0780	phosphoribosylaminoimidazolesuccinocarboxamide synthase	12	7	6	2	9	2	2200400000	162760000	168430000	2386900000	759420000	67893000	-0.344422	0.825294
lcl|CP030093.1_prot_AWX11523.1_3412	Rv0782	S9 family peptidase	3	3	6	4	3	0	22559000	18671000	179000000	32998000	31479000	0	1.77215	0.389911
lcl|CP030093.1_prot_AWX11519.1_3408	Rv0785	FAD-binding dehydrogenase	1	5	4	2	4	3	0	45586000	41384000	0	48317000	71383000	-0.460833	0.6916
lcl|CP030093.1_prot_AWX11518.1_3407	Rv0786c	MBL fold metallo-hydrolase	3	1	1	0	3	0	29843000	0	0	0	18323000	0	0.703737	0.758686
lcl|CP030093.1_prot_AWX11516.1_3405	Rv0787A	phosphoribosylformylglycinamidine synthase subunit PurS	0	0	1	0	2	2	0	0	43889000	0	45982000	85443000	-1.58231	0.366772
lcl|CP030093.1_prot_AWX11515.1_3404	Rv0788	phosphoribosylformylglycinamidine synthase subunit PurQ	6	3	1	3	6	5	45486000	26371000	0	56515000	141520000	42251000	-1.74155	0.170812
lcl|CP030093.1_prot_AWX11510.1_3399	Rv0793	monooxygenase	0	2	0	0	5	5	0	25094000	0	0	103090000	237380000	-3.76211	0.203505
lcl|CP030093.1_prot_AWX11509.1_3398	Rv0794c	NAD(P)/FAD-dependent oxidoreductase	7	15	10	5	13	4	89601000	1174800000	186930000	125070000	489430000	44845000	1.13827	0.5178
lcl|CP030093.1_prot_AWX11507.1_3395	Rv0798c	bacteriocin	16	13	9	4	13	8	5679900000	99243000	89033000	36612000	1683800000	124830000	1.6691	0.526892
lcl|CP030093.1_prot_AWX11506.1_3394	Rv0799c	Dyp-type peroxidase	4	3	1	0	3	1	97863000	32979000	0	0	21604000	0	2.59846	0.286527
lcl|CP030093.1_prot_AWX11505.1_3393	Rv0800	m18 family aminopeptidase	4	9	6	1	7	0	69277000	619840000	108280000	0	221210000	0	1.84988	0.373972
lcl|CP030093.1_prot_AWX11504.1_3392	Rv0801	VOC family protein	0	0	0	1	3	3	0	0	0	0	86067000	133320000	-inf	0.134232
lcl|CP030093.1_prot_AWX12631.1_3390	Rv0803	phosphoribosylformylglycinamidine synthase subunit PurL	4	6	10	7	7	1	64540000	73104000	710140000	59234000	193960000	0	1.74345	0.421197
lcl|CP030093.1_prot_AWX11497.1_3384	Rv0809	phosphoribosylformylglycinamidine cyclo-ligase	5	4	2	4	4	0	230680000	85010000	47975000	79511000	72651000	0	1.257	0.314127
lcl|CP030093.1_prot_AWX11495.1_3382	Rv0811c	folate-binding protein	3	4	2	1	3	1	72329000	131800000	79342000	0	44330000	0	2.67685	0.0289025
lcl|CP030093.1_prot_AWX11494.1_3380	Rv0813c	FABP family protein	2	2	0	1	3	2	38675000	50375000	0	0	36104000	32203000	0.382582	0.734884
lcl|CP030093.1_prot_AWX11490.1_3374	Rv0819	mycothiol synthase	4	0	0	1	1	2	195080000	0	0	0	0	0	inf	0.373901
lcl|CP030093.1_prot_AWX11489.1_3373	Rv0820	phosphate ABC transporter ATP-binding protein	3	1	0	1	2	0	48073000	0	0	0	13512000	0	1.83099	0.526948
lcl|CP030093.1_prot_AWX11488.1_3372	Rv0821c	phosphate-specific transport system accessory protein PhoU	7	0	0	1	3	2	530080000	0	0	0	87662000	51158000	1.93299	0.505519
lcl|CP030093.1_prot_AWX11485.1_3368	Rv0824c	acyl-ACP desaturase	15	13	13	8	12	10	1494700000	529430000	203870000	204950000	456570000	233710000	1.31542	0.324344	У штаммов В0 меньше чем в Н37Rv по Progenesis
lcl|CP030093.1_prot_AWX11482.1_3362	Rv0830	SAM-dependent methyltransferase	3	0	0	1	1	1	47253000	0	0	0	0	0	inf	0.373901
lcl|CP030093.1_prot_AWX11481.1_3361	Rv0831c	TIGR04255 family protein	11	8	7	5	9	6	8049400000	113150000	161400000	102360000	979900000	216620000	2.68	0.427076
lcl|CP030093.1_prot_AWX11461.1_3333	Rv0853c	alpha-keto-acid decarboxylase	0	2	1	0	1	1	0	34560000	0	0	0	0	inf	0.373901
lcl|CP030093.1_prot_AWX11460.1_3332	Rv0854	cyclase	2	0	1	1	2	1	85451000	0	0	0	40073000	0	1.09247	0.655776
lcl|CP030093.1_prot_AWX12616.1_3327	Rv0859	acetyl-CoA C-acetyltransferase	7	12	10	7	10	4	220390000	1613400000	180210000	454660000	386830000	197030000	0.955535	0.533228
lcl|CP030093.1_prot_AWX11456.1_3326	Rv0860	fatty oxidation protein FadB	21	17	31	24	22	8	753360000	533000000	4877200000	1699100000	1195800000	757460000	0.754935	0.591908
lcl|CP030093.1_prot_AWX11453.1_3321	Rv0864	cyclic pyranopterin monophosphate synthase MoaC	2	2	0	1	4	4	17284000	14939000	0	0	28000000	538660000	-4.13632	0.366638
lcl|CP030093.1_prot_AWX11452.1_3320	Rv0865	MogA/MoaB family molybdenum cofactor biosynthesis protein	1	1	1	1	1	1	0	0	0	0	25167000	0	-inf	0.373901
lcl|CP030093.1_prot_AWX11451.1_3319	Rv0866	molybdopterin synthase catalytic subunit 2	0	1	1	0	2	4	0	0	0	0	0	500280000	-inf	0.373901
lcl|CP030093.1_prot_AWX11446.1_3314	Rv0871	cold-shock protein	2	0	0	0	8	8	11117000	0	0	0	146480000	1515800000	-7.22425	0.31785
lcl|CP030093.1_prot_AWX11443.1_3311	Rv0873	acyl-CoA dehydrogenase	25	35	40	32	36	23	1176600000	3787300000	15242000000	3858800000	3610800000	995620000	1.25516	0.425528
lcl|CP030093.1_prot_AWX11439.1_3307	Rv0877	DUF3027 domain-containing protein	2	0	0	0	1	0	63275000	0	0	0	0	0	inf	0.373901
lcl|CP030093.1_prot_AWX11436.1_3304	Rv0880	MarR family transcriptional regulator	1	1	0	0	3	4	0	0	0	0	46506000	466800000	-inf	0.313293
lcl|CP030093.1_prot_AWX11432.1_3300	Rv0884c	phosphoserine transaminase	7	15	9	7	14	3	384840000	4385900000	317730000	327110000	1501700000	525050000	1.1122	0.548631
lcl|CP030093.1_prot_AWX11428.1_3294	Rv0889c	citrate synthase/methylcitrate synthase	2	8	3	2	8	0	0	986620000	39295000	41627000	152860000	0	2.39917	0.442802
lcl|CP030093.1_prot_AWX12613.1_3292	Rv0891c	#N/A	0	0	1	0	0	0	0	0	24235000	0	0	0	inf	0.373901
lcl|CP030093.1_prot_AWX11422.1_3286	Rv0896	type II citrate synthase	23	27	25	21	25	18	1189000000	22543000000	2169000000	1371900000	4568900000	2136300000	1.6811	0.445435
lcl|CP030093.1_prot_AWX11419.1_3283	Rv0899	peptidoglycan-binding protein	4	1	0	0	4	0	237230000	0	0	0	61136000	0	1.95619	0.512012
lcl|CP030093.1_prot_AWX11417.1_3281	Rv0901	hypothetical protein	1	1	0	0	1	1	0	0	0	0	25919000	0	-inf	0.373901
lcl|CP030093.1_prot_AWX11416.1_3280	Rv0902c	two-component sensor histidine kinase	6	3	4	2	5	3	114800000	65812000	35542000	51921000	87293000	94668000	-0.113721	0.835041
lcl|CP030093.1_prot_AWX11415.1_3279	Rv0903c	DNA-binding response regulator	4	2	1	0	4	4	240070000	29465000	0	0	149870000	134320000	-0.0763832	0.959007
lcl|CP030093.1_prot_AWX11413.1_3277	Rv0905	enoyl-CoA hydratase	10	8	5	5	10	7	683900000	167890000	192640000	271720000	653390000	436040000	-0.38211	0.627393
lcl|CP030093.1_prot_AWX11412.1_3276	Rv0906	hypothetical protein	5	7	1	2	3	0	45133000	408550000	0	27426000	60017000	0	2.37527	0.402428
lcl|CP030093.1_prot_AWX11408.1_3271	Rv0911	VOC family protein	2	1	0	0	2	1	43083000	0	0	0	27491000	0	0.648159	0.775516
lcl|CP030093.1_prot_AWX11393.1_3255	Rv0925c	flavodoxin family protein	7	0	2	1	5	0	587510000	0	21043000	0	231300000	0	1.39562	0.576846
lcl|CP030093.1_prot_AWX11392.1_3254	Rv0926c	diacylglycerol kinase	4	3	0	0	2	0	213080000	15297000	0	0	24313000	0	3.23162	0.380632
lcl|CP030093.1_prot_AWX11390.1_3252	Rv0928	phosphate ABC transporter substrate-binding protein PstS	9	8	1	3	8	1	841870000	91910000	0	40485000	150290000	0	2.29121	0.411497
lcl|CP030093.1_prot_AWX11387.1_3249	Rv0931c	serine/threonine protein kinase	17	10	13	7	12	9	1576900000	377640000	534920000	262750000	790470000	578620000	0.609333	0.520506
lcl|CP030093.1_prot_AWX11386.1_3248	Rv0932c	phosphate-binding protein PstS	8	7	6	6	7	3	6683200000	476250000	219900000	258510000	1025200000	111410000	2.4031	0.402419
lcl|CP030093.1_prot_AWX11385.1_3247	Rv0933	phosphate ABC transporter ATP-binding protein	7	2	0	1	4	2	241390000	25576000	0	0	42881000	23583000	2.00601	0.437416
lcl|CP030093.1_prot_AWX11384.1_3246	Rv0934	phosphate-binding protein PstS	8	5	3	3	8	2	2198200000	84066000	45396000	52780000	378140000	82772000	2.17991	0.447572
lcl|CP030093.1_prot_AWX12609.1_3243	Rv0937c	non-homologous end joining protein Ku	1	1	0	0	2	1	0	0	0	0	13040000	0	-inf	0.373901
lcl|CP030093.1_prot_AWX11374.1_3234	Rv0946c	glucose-6-phosphate isomerase	3	8	6	2	6	0	15071000	297060000	26211000	32571000	34639000	0	2.33173	0.385606
lcl|CP030093.1_prot_AWX11368.1_3227	Rv0951	succinyl-CoA ligase subunit beta	18	21	20	15	21	11	939150000	4076700000	749690000	795560000	1894000000	352430000	0.92244	0.48184
lcl|CP030093.1_prot_AWX11367.1_3226	Rv0952	succinyl-CoA ligase subunit alpha	13	10	10	9	9	7	2237200000	144730000	238480000	404450000	648620000	301630000	0.951819	0.574005
lcl|CP030093.1_prot_AWX11364.1_3223	Rv0954	hypothetical protein	1	1	1	1	1	1	0	0	0	0	234640000	0	-inf	0.373901
lcl|CP030093.1_prot_AWX11362.1_3221	Rv0956	phosphoribosylglycinamide formyltransferase	1	1	0	0	1	1	0	0	0	0	146680000	0	-inf	0.373901
lcl|CP030093.1_prot_AWX11361.1_3220	Rv0957	bifunctional phosphoribosylaminoimidazolecarboxamide formyltransferase/IMP cyclohydrolase PurH	1	4	2	2	4	3	0	122140000	32764000	33727000	53511000	91933000	-0.209963	0.850715
lcl|CP030093.1_prot_AWX11360.1_3219	Rv0958	magnesium chelatase	13	16	11	6	15	3	153790000	2375000000	180200000	259860000	468970000	534790000	1.10019	0.550867
lcl|CP030093.1_prot_AWX11359.1_3218	Rv0959	VWA domain-containing protein	2	2	1	2	1	2	359400000	429540000	0	0	0	0	inf	0.119251
lcl|CP030093.1_prot_AWX11350.1_3209	Rv0967	transcriptional regulator	0	1	0	0	2	2	0	0	0	0	51162000	284960000	-inf	0.270576
lcl|CP030093.1_prot_AWX11349.1_3208	Rv0968	DUF1490 family protein	1	0	0	0	2	2	0	0	0	0	27690000	458840000	-inf	0.336292
lcl|CP030093.1_prot_AWX12606.1_3207	Rv0969	heavy metal translocating P-type ATPase	0	1	1	1	0	0	0	0	0	71741000	0	0	-inf	0.373901
lcl|CP030093.1_prot_AWX11347.1_3205	Rv0971c	enoyl-CoA hydratase family protein	10	2	1	0	8	1	1332700000	57036000	0	0	114600000	0	3.60013	0.385525
lcl|CP030093.1_prot_AWX11346.1_3204	Rv0972c	acyl-CoA dehydrogenase fadE12	4	6	6	4	6	4	136320000	2032400000	259350000	240950000	533920000	102950000	1.46781	0.455214
lcl|CP030093.1_prot_AWX12605.1_3203	Rv0973c	acetyl/propionyl-CoA carboxylase subunit alpha	3	7	12	4	10	0	22699000	100280000	767840000	46867000	167240000	0	2.0568	0.403516
lcl|CP030093.1_prot_AWX12604.1_3202	Rv0974c	acyl-CoA carboxylase subunit beta	1	3	2	0	3	0	0	37617000	0	0	10575000	0	1.83073	0.52698
lcl|CP030093.1_prot_AWX11345.1_3201	Rv0975c	acyl-CoA dehydrogenase FadE13	2	2	3	3	2	0	20312000	70011000	18946000	24908000	27064000	0	1.07208	0.369645
lcl|CP030093.1_prot_AWX11342.1_3195	Rv0979A	50S ribosomal protein L32	0	0	0	1	1	2	0	0	0	35348000	0	255990000	-inf	0.292027
lcl|CP030093.1_prot_AWX12601.1_3192	Rv0981	DNA-binding response regulator	1	0	1	0	1	1	24689000	0	0	0	0	0	inf	0.373901
lcl|CP030093.1_prot_AWX11339.1_3190	Rv0983	PDZ domain-containing protein	8	7	2	1	8	3	298690000	85328000	54231000	0	113930000	69847000	1.25379	0.368089
lcl|CP030093.1_prot_AWX11338.1_3189	Rv0984	MogA/MoaB family molybdenum cofactor biosynthesis protein	3	3	3	2	5	7	26226000	53992000	30799000	117080000	315640000	1475500000	-4.10337	0.230283
lcl|CP030093.1_prot_AWX12600.1_3188	Rv0985c	large conductance mechanosensitive channel protein MscL	0	0	1	1	3	3	0	0	0	0	33010000	266280000	-inf	0.299684
lcl|CP030093.1_prot_AWX11337.1_3187	Rv0986	adhesion component ABC transporter ATP-binding protein	3	0	1	0	3	0	223900000	0	0	0	75194000	0	1.57417	0.563124
lcl|CP030093.1_prot_AWX11334.1_3184	Rv0989c	polyprenyl synthetase family protein	3	2	0	0	1	1	63942000	0	0	0	0	0	inf	0.373901
lcl|CP030093.1_prot_AWX12599.1_3181	Rv0992c	5-formyltetrahydrofolate cyclo-ligase	0	0	0	0	1	1	0	0	0	0	22650000	0	-inf	0.373901
lcl|CP030093.1_prot_AWX11321.1_3169	Rv1001	arginine deiminase	2	5	1	0	4	2	43634000	458050000	0	0	78179000	139090000	1.2073	0.565162
lcl|CP030093.1_prot_AWX11317.1_3164	Rv1006	hypothetical protein	2	7	7	4	6	1	31393000	364350000	148150000	80806000	112090000	0	1.4955	0.319817
lcl|CP030093.1_prot_AWX11316.1_3163	Rv1007c	methionine--tRNA ligase	4	11	5	1	4	0	40988000	689720000	39411000	0	51421000	0	3.90465	0.331903
lcl|CP030093.1_prot_AWX11312.1_3156	Rv1013	polyketide synthase	0	1	2	1	1	0	0	126550000	0	0	0	0	inf	0.373901
lcl|CP030093.1_prot_AWX11310.1_3154	Rv1015c	50S ribosomal protein L25	3	0	1	0	4	3	58616000	0	0	0	63859000	35130000	-0.755974	0.64295
lcl|CP030093.1_prot_AWX11308.1_3152	Rv1017c	ribose-phosphate diphosphokinase	19	12	14	8	19	4	4090900000	117070000	194730000	137480000	903690000	46732000	2.01684	0.455855	У штаммов В0 меньше чем в Н37Rv по Progenesis
lcl|CP030093.1_prot_AWX11307.1_3151	Rv1018c	bifunctional N-acetylglucosamine-1-phosphate uridyltransferase/glucosamine-1-phosphate acetyltransferase	4	7	4	3	6	4	24382000	147380000	16749000	31737000	55251000	25531000	0.74448	0.589838
lcl|CP030093.1_prot_AWX12592.1_3148	Rv1021	hypothetical protein	8	5	2	1	6	1	635030000	47469000	14473000	0	84015000	0	3.05238	0.372207
lcl|CP030093.1_prot_AWX11304.1_3146	Rv1023	enolase	14	18	12	11	16	14	710650000	11411000000	814450000	1010500000	3190600000	933040000	1.33321	0.512879
lcl|CP030093.1_prot_AWX11303.1_3145	Rv1024	septum formation initiator family protein	1	0	0	0	1	1	0	0	0	0	13899000	0	-inf	0.373901
lcl|CP030093.1_prot_AWX11276.1_3107	Rv1056	DUF427 domain-containing protein	1	0	0	0	0	0	16397000	0	0	0	0	0	inf	0.373901
lcl|CP030093.1_prot_AWX11274.1_3104	Rv1058	fatty acid--CoA ligase	0	3	1	0	3	1	0	38329000	0	0	0	0	inf	0.373901
lcl|CP030093.1_prot_AWX11272.1_3102	Rv1060	SRPBCC family protein	2	1	1	1	5	6	17084000	0	0	0	115120000	1432700000	-6.50145	0.329173
lcl|CP030093.1_prot_AWX11263.1_3091	Rv1071c	enoyl-CoA hydratase/isomerase family protein	4	4	1	0	4	3	44439000	165390000	0	0	47751000	21300000	1.60348	0.412177
lcl|CP030093.1_prot_AWX12581.1_3088	Rv1074c	acetyl-CoA C-acetyltransferase	10	13	11	9	12	8	283030000	2095800000	293500000	366470000	614670000	383530000	0.969546	0.512935
lcl|CP030093.1_prot_AWX11261.1_3085	Rv1077	cystathionine beta-synthase	5	9	9	6	8	1	78121000	641590000	123810000	168600000	223830000	0	1.10399	0.479072
lcl|CP030093.1_prot_AWX11260.1_3084	Rv1078	proline-rich protein	5	4	4	3	5	2	1575700000	312960000	247500000	253600000	186950000	138110000	1.88423	0.297211
lcl|CP030093.1_prot_AWX11259.1_3083	Rv1079	cystathionine gamma-synthase	2	8	4	0	6	1	27029000	308490000	30148000	0	88273000	0	2.05049	0.398116
lcl|CP030093.1_prot_AWX11258.1_3082	Rv1080c	transcription elongation factor GreA	0	0	0	1	4	6	0	0	0	0	83770000	404620000	-inf	0.257227
lcl|CP030093.1_prot_AWX11256.1_3080	Rv1082	mycothiol S-conjugate amidase	8	3	1	2	6	2	596190000	37252000	0	37383000	134150000	28432000	1.66347	0.501428
lcl|CP030093.1_prot_AWX11253.1_3076	Rv1086	short-chain Z-isoprenyl diphosphate synthase	2	1	0	0	1	0	63505000	0	0	0	0	0	inf	0.373901
lcl|CP030093.1_prot_AWX11243.1_3065	Rv1093	serine hydroxymethyltransferase	14	20	16	12	18	9	227790000	4239200000	228350000	981800000	899740000	209870000	1.16675	0.557837
lcl|CP030093.1_prot_AWX11242.1_3064	Rv1094	acyl-ACP desaturase	17	12	10	9	14	13	3699200000	293170000	163120000	357060000	845370000	795640000	1.05641	0.571391	У штаммов В0 меньше чем в Н37Rv по Progenesis
lcl|CP030093.1_prot_AWX11239.1_3061	Rv1096	polysaccharide deacetylase family protein	2	0	1	0	2	2	16494000	0	0	0	18946000	32703000	-1.6468	0.345174
lcl|CP030093.1_prot_AWX11238.1_3060	Rv1097c	hypothetical protein	4	3	2	0	3	1	578870000	66338000	24230000	0	116590000	0	2.52151	0.369642
lcl|CP030093.1_prot_AWX11237.1_3059	Rv1098c	class II fumarate hydratase	16	20	18	17	17	14	979070000	7290400000	1237800000	665870000	1712100000	943900000	1.51704	0.37883
lcl|CP030093.1_prot_AWX11236.1_3058	Rv1099c	fructose 1,6-bisphosphatase	9	12	11	3	12	4	208050000	955590000	234100000	74473000	645510000	65916000	0.83068	0.547896
lcl|CP030093.1_prot_AWX11235.1_3057	Rv1100	DUF4245 domain-containing protein	2	1	3	0	5	5	29344000	0	21178000	0	102180000	81373000	-1.86121	0.242692
lcl|CP030093.1_prot_AWX11228.1_3049	Rv1109c	hypothetical protein	4	1	2	3	5	4	238750000	0	111950000	56795000	152020000	349370000	-0.670506	0.564851
lcl|CP030093.1_prot_AWX11225.1_3046	Rv1112	redox-regulated ATPase YchF	3	8	2	1	6	2	56425000	371380000	93071000	0	132470000	102700000	1.14724	0.424655
lcl|CP030093.1_prot_AWX11218.1_3039	Rv1118c	guanylate cyclase	3	0	0	1	2	2	26931000	0	0	0	31922000	33846000	-1.28812	0.412888
lcl|CP030093.1_prot_AWX11217.1_3037	Rv1121	glucose-6-phosphate 1-dehydrogenase	4	11	4	1	7	1	47377000	362930000	42986000	0	147990000	0	1.61494	0.432935
lcl|CP030093.1_prot_AWX11216.1_3036	Rv1122	decarboxylating 6-phosphogluconate dehydrogenase	11	7	4	3	8	3	1396100000	303610000	120510000	84865000	417280000	59348000	1.69677	0.368736
lcl|CP030093.1_prot_AWX11212.1_3032	Rv1126c	MarR family transcriptional regulator	3	0	0	0	4	1	0	0	0	0	33979000	0	-inf	0.373901
lcl|CP030093.1_prot_AWX11209.1_3028	Rv1130	MmgE/PrpD family protein	1	4	2	1	2	0	0	16063000	12658000	0	10659000	0	1.43003	0.375408
lcl|CP030093.1_prot_AWX12576.1_3025	Rv1133c	5-methyltetrahydropteroyltriglutamate--homocysteine methyltransferase	38	39	42	38	40	38	11897000000	13469000000	48341000000	17438000000	15440000000	6214800000	0.914899	0.404331
lcl|CP030093.1_prot_AWX12342.1_999	Rv1141c	enoyl-CoA hydratase	2	0	0	0	0	0	36011000	0	0	0	0	0	inf	0.373901
lcl|CP030093.1_prot_AWX09478.1_1002	Rv1144	oxidoreductase	7	2	2	2	4	2	226230000	45149000	24954000	18609000	44027000	0	2.24216	0.298509
lcl|CP030093.1_prot_AWX09484.1_1012	Rv1152	GntR family transcriptional regulator	2	2	1	2	5	5	30727000	44468000	0	54876000	41942000	209420000	-2.02594	0.236721
lcl|CP030093.1_prot_AWX09488.1_1017	Rv1156	Fe-S cluster assembly protein HesB	2	3	2	2	3	2	15282000	12904000	15836000	34245000	172240000	510110000	-4.02486	0.18792
lcl|CP030093.1_prot_AWX09493.1_1022	Rv1159A	4a-hydroxytetrahydrobiopterin dehydratase	0	1	0	0	3	3	0	0	0	0	33324000	502090000	-inf	0.332685
lcl|CP030093.1_prot_AWX09496.1_1025	Rv1162	nitrate reductase subunit beta	2	6	6	6	5	1	31527000	178320000	276250000	216370000	93843000	0	0.647985	0.569645
lcl|CP030093.1_prot_AWX09500.1_1029	Rv1166	monoacyl phosphatidylinositol tetramannoside-binding protein LpqW	1	2	8	3	6	1	0	146410000	510550000	164070000	242980000	0	0.6906	0.645642
lcl|CP030093.1_prot_AWX09503.1_1033	Rv1170	N-acetyl-1-D-myo-inositol-2-amino-2-deoxy-alpha-D-glucopyranoside deacetylase	3	1	2	0	2	0	119000000	0	19365000	0	23452000	0	2.5607	0.366905
lcl|CP030093.1_prot_AWX09509.1_1040	Rv1177	ferredoxin family protein	2	0	0	2	1	0	43901000	0	0	40380000	0	0	0.120613	0.95576
lcl|CP030093.1_prot_AWX09510.1_1041	Rv1178	succinyldiaminopimelate transaminase	2	2	1	1	1	1	36712000	50963000	0	0	0	0	inf	0.126518
lcl|CP030093.1_prot_AWX09516.1_1047	Rv1185c	acyl-CoA synthetase	3	7	9	4	7	3	39206000	110590000	157110000	68622000	45890000	57293000	0.837025	0.266575
lcl|CP030093.1_prot_AWX09521.1_1053	Rv1191	alpha/beta hydrolase	10	3	1	1	10	5	412830000	36486000	0	0	166110000	55789000	1.01783	0.618596
lcl|CP030093.1_prot_AWX09522.1_1054	Rv1192	alpha/beta hydrolase	3	2	2	1	3	2	48776000	21356000	9063200	0	88830000	10180000	-0.322161	0.838753
lcl|CP030093.1_prot_AWX09528.1_1061	Rv1198	ESAT-6-like protein EsxL	0	0	0	0	1	1	0	0	0	0	0	10712000	-inf	0.373901
lcl|CP030093.1_prot_AWX09532.1_1065	Rv1201c	2,3,4,5-tetrahydropyridine-2,6-dicarboxylate N-succinyltransferase	12	7	5	9	9	7	1882700000	129490000	165280000	319590000	581300000	241360000	0.930774	0.588573
lcl|CP030093.1_prot_AWX09533.1_1066	Rv1202	succinyl-diaminopimelate desuccinylase	2	3	1	2	2	1	95387000	146030000	0	45997000	58330000	0	1.21041	0.379932
lcl|CP030093.1_prot_AWX09538.1_1071	Rv1207	dihydropteroate synthase	4	1	2	1	4	2	90603000	0	0	0	22897000	26674000	0.870062	0.68496
lcl|CP030093.1_prot_AWX09540.1_1073	Rv1209	DivIVA domain-containing protein	0	1	1	1	3	6	0	0	0	0	75121000	678560000	-inf	0.307035
lcl|CP030093.1_prot_AWX09546.1_1079	Rv1215c	CocE/NonD family hydrolase	0	2	3	2	2	0	0	16883000	66208000	15193000	19079000	0	1.27766	0.475708
lcl|CP030093.1_prot_AWX09549.1_1082	Rv1218c	ABC transporter ATP-binding protein	4	0	0	0	1	1	138490000	0	0	0	0	0	inf	0.373901
lcl|CP030093.1_prot_AWX12352.1_1084	Rv1220c	methyltransferase	6	2	1	3	5	4	85479000	0	0	42052000	73921000	52759000	-0.981092	0.40719
lcl|CP030093.1_prot_AWX09553.1_1088	Rv1223	PDZ domain-containing protein	17	18	12	8	17	17	2030700000	4223200000	236060000	282050000	1746300000	944880000	1.12618	0.393895
lcl|CP030093.1_prot_AWX09559.1_1095	Rv1229c	DUF59 domain-containing protein	5	4	4	1	4	1	69568000	181390000	50668000	0	133200000	0	1.17917	0.404484
lcl|CP030093.1_prot_AWX09561.1_1097	Rv1231c	DUF1003 domain-containing protein	1	1	2	1	5	5	0	0	75294000	0	56838000	91568000	-0.978943	0.542311
lcl|CP030093.1_prot_AWX09564.1_1100	Rv1234	magnesium transporter	0	0	1	0	3	3	0	0	0	0	52254000	350360000	-inf	0.286151
lcl|CP030093.1_prot_AWX09565.1_1101	Rv1235	ABC transporter substrate-binding protein	0	2	0	0	2	0	0	42369000	0	0	12087000	0	1.80955	0.529671
lcl|CP030093.1_prot_AWX09567.1_1104	Rv1238	trehalose import ATP-binding protein SugC	2	3	2	1	2	2	13252000	95554000	21568000	0	26769000	12791000	1.72054	0.329311
lcl|CP030093.1_prot_AWX09569.1_1106	Rv1240	malate dehydrogenase	20	18	13	16	20	14	17375000000	3797800000	1425200000	1821900000	7350500000	2203100000	0.990265	0.517651
lcl|CP030093.1_prot_AWX09570.1_1107	Rv1241	antitoxin VapB33	0	0	1	1	3	1	0	0	0	0	20221000	0	-inf	0.373901
lcl|CP030093.1_prot_AWX09578.1_1115	Rv1248c	multifunctional 2-oxoglutarate metabolism protein SucA	28	29	46	36	35	15	555920000	624470000	3254500000	3344200000	886550000	217160000	-0.00422928	0.997498
lcl|CP030093.1_prot_AWX09582.1_1119	Rv1252c	LppP/LprE family lipoprotein	1	0	0	0	1	1	0	0	0	0	10203000	0	-inf	0.373901
lcl|CP030093.1_prot_AWX09591.1_1128	Rv1260	oxidoreductase	1	4	2	0	3	1	0	52817000	0	0	29641000	0	0.833408	0.721438
lcl|CP030093.1_prot_AWX09592.1_1129	Rv1261c	nitroreductase family deazaflavin-dependent oxidoreductase	2	1	1	1	8	8	40278000	0	0	0	136020000	989310000	-4.80421	0.307988
lcl|CP030093.1_prot_AWX09595.1_1132	Rv1264	adenylyl cyclase	3	3	1	0	3	0	0	71929000	0	0	0	0	inf	0.373901
lcl|CP030093.1_prot_AWX09596.1_1133	Rv1265	hypothetical protein	0	0	0	0	1	1	0	0	0	0	7208200	0	-inf	0.373901
lcl|CP030093.1_prot_AWX09597.1_1134	Rv1266c	serine/threonine protein kinase	4	2	2	2	4	0	192260000	51517000	56281000	65984000	84904000	0	0.991763	0.399912
lcl|CP030093.1_prot_AWX09598.1_1135	Rv1267c	transcriptional regulator	2	2	1	2	2	1	0	42966000	0	0	21065000	0	1.02835	0.670938
lcl|CP030093.1_prot_AWX12355.1_1139	Rv1270c	hypothetical protein	6	3	4	2	8	3	34324000	53265000	54919000	23396000	445510000	52811000	-1.87222	0.40599
lcl|CP030093.1_prot_AWX12356.1_1143	Rv1274	hypothetical protein	3	1	1	1	2	3	48086000	0	0	0	169850000	2110800000	-5.56768	0.33354
lcl|CP030093.1_prot_AWX09604.1_1144	Rv1275	DUF3558 domain-containing protein	6	4	4	4	8	9	49919000	58138000	21103000	20473000	457290000	7510300000	-5.95061	0.341181
lcl|CP030093.1_prot_AWX12358.1_1149	Rv1279	glucose-methanol-choline oxidoreductase	1	8	6	2	4	1	0	198330000	102330000	73415000	71263000	0	1.05529	0.449794
lcl|CP030093.1_prot_AWX09608.1_1150	Rv1280c	ABC transporter family substrate-binding protein	1	7	2	1	5	1	0	253120000	46642000	0	50952000	0	2.55661	0.356317
lcl|CP030093.1_prot_AWX09612.1_1154	Rv1284	carbonic anhydrase	0	3	1	3	8	9	0	43326000	0	44102000	262900000	1435300000	-5.32962	0.260214
lcl|CP030093.1_prot_AWX09615.1_1157	Rv1287	transcriptional regulator	0	0	0	0	0	3	0	0	0	0	0	382220000	-inf	0.373901
lcl|CP030093.1_prot_AWX09616.1_1158	Rv1288	LysM peptidoglycan-binding domain-containing protein	0	2	1	0	2	1	0	41587000	0	0	34975000	0	0.249809	0.90902
lcl|CP030093.1_prot_AWX09621.1_1163	Rv1292	arginine--tRNA ligase	6	11	8	4	9	5	80557000	498190000	113520000	96898000	192940000	109930000	0.792166	0.51709
lcl|CP030093.1_prot_AWX09622.1_1164	Rv1293	diaminopimelate decarboxylase	4	11	1	2	6	1	27592000	365280000	0	0	95832000	0	2.03548	0.461534
lcl|CP030093.1_prot_AWX09623.1_1165	Rv1294	homoserine dehydrogenase	10	13	10	7	11	7	288870000	1811500000	555370000	355090000	636810000	166210000	1.19734	0.365011
lcl|CP030093.1_prot_AWX09624.1_1166	Rv1295	threonine synthase	18	18	12	9	17	7	3017500000	2886800000	266530000	301120000	935550000	386420000	1.92672	0.17394
lcl|CP030093.1_prot_AWX09625.1_1167	Rv1296	homoserine kinase	5	1	1	3	4	3	384680000	0	0	31636000	38749000	24232000	2.02349	0.493
lcl|CP030093.1_prot_AWX09629.1_1171	Rv1298	50S ribosomal protein L31	1	1	1	2	3	3	0	0	0	92915000	129710000	1634700000	-inf	0.289834
lcl|CP030093.1_prot_AWX09630.1_1172	Rv1299	peptide chain release factor 1	1	2	0	0	3	0	0	80271000	0	0	46726000	0	0.780653	0.736245
lcl|CP030093.1_prot_AWX09632.1_1174	Rv1301	threonylcarbamoyl-AMP synthase	3	0	2	0	3	1	51625000	0	49567000	0	208790000	0	-1.04496	0.642797
lcl|CP030093.1_prot_AWX09636.1_1179	Rv1306	ATP synthase subunit B	8	4	3	1	8	11	206470000	85283000	38703000	0	1204800000	6864400000	-4.6099	0.289923
lcl|CP030093.1_prot_AWX09637.1_1180	Rv1307	ATP synthase subunit b-delta	17	20	15	15	19	17	2804500000	12375000000	1502500000	944830000	4145200000	1276000000	1.38983	0.39062
lcl|CP030093.1_prot_AWX09638.1_1181	Rv1308	ATP synthase subunit alpha	22	28	33	26	27	19	806410000	3072600000	19226000000	5987800000	4219400000	1349300000	0.999501	0.553194
lcl|CP030093.1_prot_AWX09639.1_1182	Rv1309	ATP synthase subunit gamma	20	14	13	4	17	8	7254300000	384000000	105420000	51079000	1686600000	92763000	2.08083	0.457454
lcl|CP030093.1_prot_AWX09640.1_1183	Rv1310	ATP synthase subunit beta	31	33	30	27	33	26	12049000000	46501000000	6504700000	5594800000	14203000000	4671600000	1.41067	0.352618
lcl|CP030093.1_prot_AWX09641.1_1184	Rv1311	ATP synthase epsilon chain	2	2	2	1	2	3	83730000	52315000	143630000	0	93545000	1220800000	-2.23252	0.429921
lcl|CP030093.1_prot_AWX09644.1_1187	Rv1314c	cob(I)yrinic acid a,c-diamide adenosyltransferase	3	1	1	2	5	5	29263000	0	0	34775000	273010000	1037400000	-5.52258	0.220753
lcl|CP030093.1_prot_AWX09646.1_1189	Rv1316c	cysteine methyltransferase	0	0	1	0	2	2	0	0	0	0	0	76495000	-inf	0.373901
lcl|CP030093.1_prot_AWX09654.1_1197	Rv1322A	methylmalonyl-CoA epimerase	0	2	0	1	1	2	0	0	0	0	0	297290000	-inf	0.373901
lcl|CP030093.1_prot_AWX09655.1_1198	Rv1323	acetyl-CoA C-acetyltransferase	15	18	14	12	15	10	860950000	6192700000	437400000	448860000	1734600000	1178800000	1.15574	0.506616
lcl|CP030093.1_prot_AWX09656.1_1199	Rv1324	co-chaperone YbbN	15	12	5	2	14	8	5604100000	138200000	44919000	37480000	951720000	600250000	1.86434	0.493049
lcl|CP030093.1_prot_AWX09658.1_1201	Rv1326c	1,4-alpha-glucan branching protein GlgB	0	2	1	2	1	0	0	6495100	99439000	0	11940000	0	3.14929	0.387822
lcl|CP030093.1_prot_AWX09659.1_1202	Rv1327c	alpha-1,4-glucan--maltose-1-phosphate maltosyltransferase	0	2	8	2	3	0	0	32259000	546010000	32522000	41161000	0	2.97234	0.396555
lcl|CP030093.1_prot_AWX09660.1_1203	Rv1328	DUF3417 domain-containing protein	15	23	29	22	22	8	606530000	478490000	3320300000	1350100000	984760000	311770000	0.73509	0.580186
lcl|CP030093.1_prot_AWX09664.1_1207	Rv1332	DUF2017 domain-containing protein	0	0	0	0	2	0	0	0	0	0	11524000	0	-inf	0.373901
lcl|CP030093.1_prot_AWX09667.1_1210	Rv1335	molybdopterin synthase sulfur carrier subunit	0	0	0	0	1	1	0	0	0	0	10107000	0	-inf	0.373901
lcl|CP030093.1_prot_AWX09668.1_1211	Rv1336	O-phosphoserine sulfhydrylase	6	3	4	3	5	1	570370000	36997000	32339000	65543000	115000000	0	1.82507	0.446901
lcl|CP030093.1_prot_AWX09670.1_1213	Rv1338	glutamate racemase	10	2	3	2	7	4	630440000	0	23171000	57077000	138160000	30000000	1.53699	0.531874
lcl|CP030093.1_prot_AWX09671.1_1214	Rv1339	MBL fold metallo-hydrolase	5	2	4	2	4	0	691320000	65650000	49402000	22838000	121720000	0	2.4798	0.362041
lcl|CP030093.1_prot_AWX09672.1_1215	Rv1340	ribonuclease PH	7	1	2	1	3	0	582000000	0	74403000	0	71823000	0	3.19206	0.350293
lcl|CP030093.1_prot_AWX09679.1_1222	Rv1347c	lysine N-acyltransferase MbtK	0	0	0	0	2	2	0	0	0	0	28769000	21856000	-inf	0.12348
lcl|CP030093.1_prot_AWX10160.1_1778	Rv1358	DUF4389 domain-containing protein	1	0	1	2	0	0	0	0	0	129750000	0	0	-inf	0.373901
lcl|CP030093.1_prot_AWX09703.1_1247	Rv1368	LppX_LprAFG lipoprotein	3	0	0	0	3	0	135710000	0	0	0	71933000	0	0.915801	0.699282
lcl|CP030093.1_prot_AWX09709.1_1256	Rv1377c	class I SAM-dependent methyltransferase	0	0	0	0	2	1	0	0	0	0	32740000	0	-inf	0.373901
lcl|CP030093.1_prot_AWX09711.1_1258	Rv1379	bifunctional pyrimidine operon transcriptional regulator/uracil phosphoribosyltransferase	4	3	3	2	9	6	62621000	59017000	29729000	51961000	229930000	49389000	-1.13	0.378785
lcl|CP030093.1_prot_AWX09712.1_1259	Rv1380	aspartate carbamoyltransferase	10	2	4	3	6	2	520520000	16750000	19627000	26950000	45004000	18455000	2.62287	0.40611
lcl|CP030093.1_prot_AWX09713.1_1260	Rv1381	dihydroorotase	7	8	4	4	6	2	56622000	624590000	33098000	49828000	151890000	27112000	1.64227	0.457808
lcl|CP030093.1_prot_AWX09715.1_1262	Rv1383	carbamoyl-phosphate synthase small subunit	2	3	1	1	1	2	98971000	0	0	0	0	145820000	-0.559111	0.803507
lcl|CP030093.1_prot_AWX09716.1_1263	Rv1384	carbamoyl phosphate synthase large subunit	2	2	5	6	4	2	0	0	149970000	186810000	0	0	-0.316898	0.885228
lcl|CP030093.1_prot_AWX09717.1_1264	Rv1385	orotidine 5'-phosphate decarboxylase	3	0	0	0	2	0	236430000	0	0	0	31228000	0	2.9205	0.438061
lcl|CP030093.1_prot_AWX09718.1_1265	Rv1386	PE family protein	0	0	0	1	1	1	0	0	0	0	39050000	0	-inf	0.373901
lcl|CP030093.1_prot_AWX09719.1_1266	Rv1387	PPE family protein PPE20	2	0	1	0	0	0	169190000	0	0	0	0	0	inf	0.373901
lcl|CP030093.1_prot_AWX09721.1_1268	Rv1388	integration host factor	8	5	3	4	12	12	112560000	64813000	41337000	242860000	9434100000	32586000000	-7.59423	0.218975
lcl|CP030093.1_prot_AWX09722.1_1269	Rv1389	guanylate kinase	1	1	0	1	2	0	0	0	0	0	25567000	0	-inf	0.373901
lcl|CP030093.1_prot_AWX09724.1_1271	Rv1391	bifunctional phosphopantothenoylcysteine decarboxylase CoaC/phosphopantothenate--cysteine ligase CoaB	2	3	3	3	3	1	26252000	75079000	38963000	0	57675000	0	1.28244	0.317878
lcl|CP030093.1_prot_AWX12361.1_1272	Rv1392	methionine adenosyltransferase	25	27	24	22	25	15	1334900000	11625000000	2679100000	3081700000	3361700000	1906100000	0.905387	0.49748
lcl|CP030093.1_prot_AWX12362.1_1277	Rv1397c	ribonuclease VapC10	0	0	1	1	2	4	0	0	0	0	51233000	725770000	-inf	0.330175
lcl|CP030093.1_prot_AWX09733.1_1284	Rv1404	MarR family transcriptional regulator	2	3	2	4	4	6	25216000	15305000	11888000	17094000	296430000	1022400000	-4.67188	0.226505
lcl|CP030093.1_prot_AWX09738.1_1289	Rv1409	bifunctional diaminohydroxyphosphoribosylaminopyrimidine deaminase/5-amino-6-(5-phosphoribosylamino)uracil reductase	8	4	3	5	6	3	364490000	66027000	71993000	189770000	98107000	66574000	0.503566	0.66343
lcl|CP030093.1_prot_AWX09739.1_1291	Rv1411c	hypothetical protein	6	3	3	3	8	4	252730000	21156000	23246000	32971000	1561100000	62853000	-2.47933	0.424594
lcl|CP030093.1_prot_AWX09743.1_1295	Rv1415	riboflavin biosynthesis protein RibBA	1	2	0	1	1	0	0	36232000	0	0	0	0	inf	0.373901
lcl|CP030093.1_prot_AWX09744.1_1296	Rv1416	6,7-dimethyl-8-ribityllumazine synthase	8	1	1	5	9	11	163290000	0	0	123340000	519870000	3957600000	-4.81638	0.291582
lcl|CP030093.1_prot_AWX09745.1_1297	Rv1417	PH domain-containing protein	2	0	1	1	1	2	0	0	0	0	0	51474000	-inf	0.373901
lcl|CP030093.1_prot_AWX09749.1_1301	Rv1421	RNase adaptor protein RapZ	10	3	1	1	7	6	494750000	28297000	0	0	92540000	54410000	1.83162	0.483821
lcl|CP030093.1_prot_AWX12366.1_1303	Rv1423	transcriptional regulator	3	2	1	1	3	3	76416000	0	0	0	43200000	32138000	0.020497	0.99057
lcl|CP030093.1_prot_AWX09755.1_1308	Rv1428c	glycerol acyltransferase	3	0	0	0	3	1	95458000	0	0	0	29342000	0	1.7019	0.544136
lcl|CP030093.1_prot_AWX09764.1_1317	Rv1436	aldehyde dehydrogenase	20	20	19	16	20	15	4211800000	7610100000	996650000	1101800000	3347200000	1188200000	1.18518	0.306918
lcl|CP030093.1_prot_AWX09765.1_1318	Rv1437	phosphoglycerate kinase	10	16	10	5	16	4	154200000	1347000000	165540000	193150000	369320000	95739000	1.34041	0.451866
lcl|CP030093.1_prot_AWX09766.1_1319	Rv1438	triose-phosphate isomerase	11	2	4	2	9	2	1066200000	23192000	49331000	23200000	225830000	38548000	1.98539	0.462487
lcl|CP030093.1_prot_AWX09772.1_1326	Rv1443c	hypothetical protein	2	1	1	1	6	6	5821800	0	0	0	79796000	632320000	-6.9345	0.301918
lcl|CP030093.1_prot_AWX09775.1_1329	Rv1444c	ATPase	0	0	0	1	1	1	0	0	0	0	0	191510000	-inf	0.373901
lcl|CP030093.1_prot_AWX09777.1_1331	Rv1446c	glucose-6-phosphate dehydrogenase assembly protein OpcA	2	0	0	1	1	0	24631000	0	0	0	0	0	inf	0.373901
lcl|CP030093.1_prot_AWX09779.1_1333	Rv1448c	transaldolase	20	25	20	15	21	7	294160000	6045400000	352250000	293570000	1778900000	102780000	1.62122	0.489323
lcl|CP030093.1_prot_AWX09780.1_1334	Rv1449c	transketolase	13	23	32	25	28	7	371010000	664310000	11218000000	1324100000	2177800000	212770000	1.72187	0.474872
lcl|CP030093.1_prot_AWX12369.1_1340	Rv1454c	quinone oxidoreductase	4	2	1	1	2	1	251630000	0	0	0	0	0	inf	0.373901
lcl|CP030093.1_prot_AWX09784.1_1341	Rv1455	hypothetical protein	2	0	0	0	2	1	195370000	0	0	0	24588000	0	2.99018	0.434707
lcl|CP030093.1_prot_AWX09791.1_1349	Rv1462	Fe-S cluster assembly protein SufD	1	4	0	0	4	1	0	86146000	0	0	25714000	0	1.74423	0.538288
lcl|CP030093.1_prot_AWX09792.1_1350	Rv1463	Fe-S cluster assembly ATPase SufC	8	4	4	5	8	5	575120000	90285000	93087000	100110000	265450000	351890000	0.0802557	0.94219
lcl|CP030093.1_prot_AWX09793.1_1351	Rv1464	cysteine desulfurase	0	5	2	0	5	1	0	519880000	34814000	0	99769000	0	2.47503	0.42543
lcl|CP030093.1_prot_AWX09794.1_1352	Rv1465	SUF system NifU family Fe-S cluster assembly protein	1	1	1	1	2	2	0	0	0	0	17210000	230250000	-inf	0.327718
lcl|CP030093.1_prot_AWX09796.1_1354	Rv1467c	acyl-CoA dehydrogenase	0	1	1	1	2	1	0	0	0	0	36143000	0	-inf	0.373901
lcl|CP030093.1_prot_AWX09801.1_1359	Rv1471	thioredoxin	0	0	1	2	2	2	0	0	0	52973000	40203000	165570000	-inf	0.0963121
lcl|CP030093.1_prot_AWX09806.1_1364	Rv1475c	aconitate hydratase	17	31	38	34	31	16	238800000	1034800000	4559700000	2093000000	1298000000	395700000	0.623371	0.654982
lcl|CP030093.1_prot_AWX09807.1_1365	Rv1476	hypothetical protein	0	0	0	0	3	3	0	0	0	0	256640000	1377400000	-inf	0.267218
lcl|CP030093.1_prot_AWX09810.1_1368	Rv1479	MoxR family ATPase	18	19	17	15	19	14	2121600000	13027000000	1499800000	1254200000	2624800000	1905700000	1.52507	0.390489
lcl|CP030093.1_prot_AWX09811.1_1369	Rv1480	DUF58 domain-containing protein	6	4	1	1	3	4	122830000	83670000	0	0	68823000	36343000	0.973473	0.459563
lcl|CP030093.1_prot_AWX09812.1_1370	Rv1481	VWA domain-containing protein	6	2	2	2	4	2	621580000	21568000	19536000	20820000	72733000	26490000	2.46477	0.419088
lcl|CP030093.1_prot_AWX09813.1_1372	Rv1483	beta-ketoacyl-ACP reductase	9	3	5	3	7	1	603360000	36736000	52002000	48743000	191980000	0	1.5236	0.48359
lcl|CP030093.1_prot_AWX09814.1_1373	Rv1484	enoyl-[acyl-carrier-protein	10	7	8	7	6	6	2118000000	230390000	227440000	201070000	558690000	597690000	0.924138	0.561483
lcl|CP030093.1_prot_AWX09817.1_1377	Rv1488	SPFH/Band 7/PHB domain protein	9	13	7	4	11	3	263370000	1702200000	131510000	136190000	706170000	101750000	1.15136	0.515848
lcl|CP030093.1_prot_AWX12373.1_1383	Rv1492	methylmalonyl-CoA mutase small subunit	1	2	4	1	2	1	0	33024000	54986000	0	24330000	0	1.85493	0.301779	у всех без изменений
lcl|CP030093.1_prot_AWX09828.1_1390	Rv1498A	dodecin family protein	2	3	2	2	3	3	13993000	1352200000	45307000	29874000	470490000	71846000	1.30261	0.578089
lcl|CP030093.1_prot_AWX09839.1_1405	Rv1511	GDP-mannose 4,6-dehydratase	8	8	2	2	7	3	328050000	330140000	27801000	79359000	88715000	48190000	1.6654	0.196646
lcl|CP030093.1_prot_AWX09840.1_1406	Rv1512	GDP-L-fucose synthase	5	3	3	1	4	2	169370000	27352000	33396000	0	38100000	74209000	1.0349	0.484862
lcl|CP030093.1_prot_AWX12378.1_1416	Rv1521	fatty-acid--CoA ligase FadD25	1	3	3	1	4	1	0	74149000	78200000	0	39572000	46870000	0.817576	0.494977
lcl|CP030093.1_prot_AWX09852.1_1422	Rv1527c	type I polyketide synthase	6	6	11	13	7	3	61704000	34442000	147490000	567630000	98879000	58291000	-1.57286	0.391101
lcl|CP030093.1_prot_AWX09858.1_1428	Rv1533	nitronate monooxygenase	2	5	1	3	3	2	0	51930000	0	44728000	35344000	33564000	-1.12978	0.308698
lcl|CP030093.1_prot_AWX09859.1_1429	Rv1534	TetR/AcrR family transcriptional regulator	2	2	0	0	3	2	26262000	19647000	0	0	25755000	23257000	-0.094358	0.931932
lcl|CP030093.1_prot_AWX09861.1_1431	Rv1536	isoleucine--tRNA ligase	1	5	15	9	7	1	0	93248000	594460000	247670000	84823000	0	1.04847	0.582732
lcl|CP030093.1_prot_AWX09867.1_1438	Rv1543	oxidoreductase	15	12	9	9	12	9	926560000	452480000	118630000	143610000	444950000	376020000	0.634747	0.518829
lcl|CP030093.1_prot_AWX09868.1_1439	Rv1544	SDR family NAD(P)-dependent oxidoreductase	12	6	7	7	10	6	1360300000	52494000	44580000	74927000	474910000	153770000	1.05053	0.609484
lcl|CP030093.1_prot_AWX09870.1_1441	Rv1546	SRPBCC family protein	0	0	0	0	2	4	0	0	0	0	26215000	338000000	-inf	0.326061
lcl|CP030093.1_prot_AWX09879.1_1452	Rv1556	TetR family transcriptional regulator	0	0	0	2	3	2	0	0	0	28162000	13413000	29955000	-inf	0.010421
lcl|CP030093.1_prot_AWX09881.1_1454	Rv1558	nitroreductase family deazaflavin-dependent oxidoreductase	2	2	2	3	8	8	382270000	454020000	371870000	526820000	158750000	1190400000	-0.634825	0.503235
lcl|CP030093.1_prot_AWX09892.1_1467	Rv1571	hypothetical protein	0	1	1	0	0	1	0	0	0	0	0	19130000	-inf	0.373901
lcl|CP030093.1_prot_AWX09898.1_1475	Rv1593c	NUDIX hydrolase	4	0	2	1	4	0	107380000	0	0	0	32980000	0	1.70306	0.543972
lcl|CP030093.1_prot_AWX09899.1_1476	Rv1594	quinolinate synthase	3	2	0	0	2	1	54199000	35809000	0	0	35926000	0	1.32502	0.416558
lcl|CP030093.1_prot_AWX09900.1_1477	Rv1595	L-aspartate oxidase	2	3	1	0	3	0	0	61292000	0	0	9150900	0	2.74371	0.447498
lcl|CP030093.1_prot_AWX12385.1_1478	Rv1596	nicotinate-nucleotide pyrophosphorylase [carboxylating	11	7	9	4	11	5	2276200000	58185000	61971000	77205000	614440000	82097000	1.63092	0.515927
lcl|CP030093.1_prot_AWX09901.1_1479	Rv1597	SAM-dependent methyltransferase	2	1	0	0	2	0	77917000	0	0	0	12788000	0	2.60715	0.455809
lcl|CP030093.1_prot_AWX09903.1_1482	Rv1600	histidinol-phosphate transaminase	2	4	0	1	4	1	61025000	90387000	0	0	38401000	0	1.97926	0.271236
lcl|CP030093.1_prot_AWX09904.1_1483	Rv1601	imidazoleglycerol-phosphate dehydratase	4	2	1	2	4	2	158910000	62764000	0	70416000	189800000	58213000	-0.522532	0.632674
lcl|CP030093.1_prot_AWX09906.1_1485	Rv1603	bifunctional 1-(5-phosphoribosyl)-5-((5-phosphoribosylamino)methylideneamino)imidazole-4-carboxamide isomerase/phosphoribosylanthranilate isomerase PriA	3	0	0	0	4	2	23591000	0	0	0	28752000	24053000	-1.16244	0.458417
lcl|CP030093.1_prot_AWX09908.1_1487	Rv1605	imidazole glycerol phosphate synthase cyclase subunit	5	1	2	0	6	1	95929000	0	33660000	0	35991000	0	1.84824	0.364924
lcl|CP030093.1_prot_AWX09911.1_1490	Rv1608c	peroxiredoxin	2	0	2	1	5	4	0	0	37116000	0	62751000	168520000	-2.63947	0.270899
lcl|CP030093.1_prot_AWX12387.1_1491	Rv1609	anthranilate synthase component I	6	9	3	3	8	3	58152000	151140000	44062000	102670000	108570000	49062000	-0.0390318	0.954985
lcl|CP030093.1_prot_AWX09913.1_1493	Rv1611	indole-3-glycerol-phosphate synthase	17	11	13	12	15	12	5954300000	299310000	407980000	424360000	2198200000	284640000	1.19624	0.55904
lcl|CP030093.1_prot_AWX12388.1_1494	Rv1612	tryptophan synthase subunit beta	12	13	7	8	11	3	637600000	1491100000	110860000	142390000	326040000	49945000	2.11115	0.23452
lcl|CP030093.1_prot_AWX09914.1_1495	Rv1613	tryptophan synthase subunit alpha	13	9	8	8	10	9	2246500000	93315000	116910000	125190000	682830000	117030000	1.40913	0.527104
lcl|CP030093.1_prot_AWX12389.1_1496	Rv1614	prolipoprotein diacylglyceryl transferase	1	0	1	3	2	0	0	0	0	347250000	32737000	0	-inf	0.316353
lcl|CP030093.1_prot_AWX09917.1_1500	Rv1617	pyruvate kinase	8	14	10	9	12	6	98731000	794380000	188280000	170020000	196760000	468520000	0.372522	0.748103
lcl|CP030093.1_prot_AWX09925.1_1509	Rv1626	response regulator	12	0	1	1	10	6	1085800000	0	0	0	966420000	350460000	-0.278365	0.874903
lcl|CP030093.1_prot_AWX09926.1_1510	Rv1627c	lipid-transfer protein	2	2	1	0	2	1	0	31845000	0	0	24829000	0	0.359041	0.870503
lcl|CP030093.1_prot_AWX09927.1_1511	Rv1628c	benzoylsuccinyl-CoA thiolase	0	0	0	0	2	4	0	0	0	0	82428000	108640000	-inf	0.123548
lcl|CP030093.1_prot_AWX09928.1_1512	Rv1629	DNA polymerase I	5	8	15	6	12	4	77449000	178920000	829220000	121580000	276190000	103410000	1.11508	0.465622
lcl|CP030093.1_prot_AWX09929.1_1513	Rv1630	30S ribosomal protein S1	21	29	27	20	27	11	1403800000	4068900000	5104900000	826680000	2871900000	894760000	1.2034	0.19703
lcl|CP030093.1_prot_AWX09930.1_1514	Rv1631	dephospho-CoA kinase	3	3	2	2	3	2	30981000	42143000	23471000	26757000	32474000	20655000	0.274006	0.43383
lcl|CP030093.1_prot_AWX09933.1_1522	Rv1636	universal stress protein	5	2	2	2	10	10	15550000	5822400	10387000	7939800	269080000	4195800000	-7.13786	0.335849
lcl|CP030093.1_prot_AWX09934.1_1523	Rv1637c	MBL fold metallo-hydrolase	3	2	2	2	3	2	136810000	37991000	54641000	64233000	111630000	48532000	0.032089	0.964923
lcl|CP030093.1_prot_AWX12395.1_1524	Rv1638	excinuclease ABC subunit A	2	3	7	6	3	1	21070000	28945000	132510000	64355000	26200000	0	1.01123	0.490982
lcl|CP030093.1_prot_AWX09938.1_1528	Rv1641	translation initiation factor IF-3	7	3	2	3	5	4	271610000	27004000	33312000	33539000	158120000	133200000	0.031048	0.980162
lcl|CP030093.1_prot_AWX09940.1_1530	Rv1643	50S ribosomal protein L20	5	3	3	4	7	7	24212000	29795000	18118000	67102000	750540000	2884800000	-5.68183	0.227007
lcl|CP030093.1_prot_AWX09944.1_1534	Rv1647	adenylate/guanylate cyclase domain-containing protein	2	0	1	0	2	1	69746000	0	0	0	59627000	0	0.226145	0.917501
lcl|CP030093.1_prot_AWX12396.1_1536	Rv1649	phenylalanine--tRNA ligase subunit alpha	11	11	5	3	9	3	188280000	641440000	62342000	71414000	358790000	0	1.05212	0.498796
lcl|CP030093.1_prot_AWX09946.1_1537	Rv1650	phenylalanine--tRNA ligase subunit beta	4	6	12	7	9	2	23656000	56523000	376680000	254230000	82672000	26453000	0.330369	0.824677
lcl|CP030093.1_prot_AWX09948.1_1539	Rv1652	N-acetyl-gamma-glutamyl-phosphate reductase	9	6	4	4	9	4	618300000	50946000	42432000	71598000	171590000	63188000	1.21592	0.523936
lcl|CP030093.1_prot_AWX09949.1_1540	Rv1653	bifunctional glutamate N-acetyltransferase/amino-acid N-acetyltransferase	2	1	2	0	1	1	51006000	0	33562000	0	0	0	inf	0.132758
lcl|CP030093.1_prot_AWX09950.1_1541	Rv1654	acetylglutamate kinase	6	4	3	2	6	2	197740000	38617000	22143000	34994000	31283000	16848000	1.63681	0.357466
lcl|CP030093.1_prot_AWX09951.1_1542	Rv1655	aspartate aminotransferase family protein	3	7	3	1	8	1	34143000	484010000	46385000	0	156370000	0	1.85211	0.434702
lcl|CP030093.1_prot_AWX09952.1_1543	Rv1656	ornithine carbamoyltransferase	3	3	0	0	3	0	93943000	160590000	0	0	42665000	0	2.57673	0.22065
lcl|CP030093.1_prot_AWX09954.1_1545	Rv1658	argininosuccinate synthase	3	5	2	1	4	0	50252000	169760000	54359000	0	54235000	0	2.33883	0.164175
lcl|CP030093.1_prot_AWX09955.1_1546	Rv1659	argininosuccinate lyase	2	2	0	0	4	3	34404000	39360000	0	0	55177000	71003000	-0.774494	0.520378
lcl|CP030093.1_prot_AWX09960.1_1552	Rv1665	alpha-pyrone synthesis polyketide synthase	5	7	3	2	5	3	186370000	254130000	11224000	32417000	102840000	16761000	1.5712	0.26456
lcl|CP030093.1_prot_AWX09968.1_1563	Rv1676	AhpC/TSA family protein	1	1	1	0	7	7	0	0	0	0	142930000	734180000	-inf	0.263138
lcl|CP030093.1_prot_AWX09969.1_1564	Rv1677	protein disulfide oxidoreductase	1	1	1	0	1	1	0	0	0	0	0	280400000	-inf	0.373901
lcl|CP030093.1_prot_AWX12400.1_1566	Rv1679	acyl-CoA dehydrogenase	1	4	0	1	2	1	0	138300000	0	0	49169000	0	1.49198	0.576474
lcl|CP030093.1_prot_AWX09971.1_1567	Rv1680	phosphate ABC transporter substrate-binding protein	2	0	1	0	0	1	58578000	0	0	0	0	0	inf	0.373901
lcl|CP030093.1_prot_AWX09973.1_1570	Rv1683	alpha/beta fold hydrolase	3	13	14	15	13	3	98866000	77820000	930680000	585770000	147950000	94699000	0.4187	0.786504
lcl|CP030093.1_prot_AWX09978.1_1576	Rv1689	tyrosine--tRNA ligase	1	2	0	1	1	1	0	19916000	0	0	0	28347000	-0.509268	0.819696
lcl|CP030093.1_prot_AWX09980.1_1578	Rv1691	hypothetical protein	4	1	1	0	2	2	171900000	0	0	0	0	0	inf	0.373901
lcl|CP030093.1_prot_AWX09985.1_1583	Rv1696	DNA repair protein RecN	1	1	1	0	1	0	0	0	0	0	23249000	0	-inf	0.373901
lcl|CP030093.1_prot_AWX09986.1_1584	Rv1697	thiamine pyrophosphokinase	3	4	0	0	3	1	32487000	101110000	0	0	33048000	0	2.01525	0.350994
lcl|CP030093.1_prot_AWX09988.1_1586	Rv1699	CTP synthetase	1	3	6	3	5	0	0	38576000	181920000	41976000	60280000	0	1.10857	0.535073
lcl|CP030093.1_prot_AWX09992.1_1590	Rv1703c	O-methyltransferase	6	2	1	2	6	3	431320000	35214000	0	31592000	90377000	43292000	1.49724	0.511244
lcl|CP030093.1_prot_AWX09998.1_1596	Rv1708	ParA family protein	12	4	3	2	9	4	1048500000	39119000	30696000	32979000	245970000	64997000	1.70107	0.49514
lcl|CP030093.1_prot_AWX10000.1_1598	Rv1710	SMC-Scp complex subunit ScpB	3	1	1	1	3	1	123230000	0	0	0	39449000	0	1.64329	0.552592
lcl|CP030093.1_prot_AWX10001.1_1599	Rv1711	pseudouridine synthase	5	2	2	1	5	2	81596000	18705000	37594000	0	25987000	33870000	1.20398	0.288195
lcl|CP030093.1_prot_AWX10009.1_1607	Rv1719	IclR family transcriptional regulator	1	0	0	0	1	0	25639000	0	0	0	0	0	inf	0.373901
lcl|CP030093.1_prot_AWX10011.1_1609	Rv1721c	antitoxin	0	0	0	0	3	3	0	0	0	0	32775000	23408000	-inf	0.127054
lcl|CP030093.1_prot_AWX10020.1_1620	Rv1731	succinic semialdehyde dehydrogenase	9	13	12	5	11	7	105480000	361460000	352620000	129680000	239630000	150260000	0.657531	0.330826
lcl|CP030093.1_prot_AWX10021.1_1621	Rv1732c	thioredoxin family protein	2	1	0	1	4	4	24574000	0	0	0	125220000	89353000	-3.12626	0.171978
lcl|CP030093.1_prot_AWX12405.1_1629	Rv1738	DUF1876 domain-containing protein	5	4	5	3	6	6	42600000	47388000	66587000	78215000	671000000	1684000000	-3.95794	0.180858
lcl|CP030093.1_prot_AWX10032.1_1634	Rv1743	serine/threonine protein kinase	2	2	0	0	2	0	79405000	21509000	0	0	18466000	0	2.45018	0.324704
lcl|CP030093.1_prot_AWX10035.1_1637	Rv1746	serine/threonine protein kinase	1	4	3	1	3	0	0	101070000	33888000	0	45682000	0	1.56281	0.422979
lcl|CP030093.1_prot_AWX10037.1_1639	Rv1748	hypothetical protein	3	3	3	1	2	2	17963000	24865000	25245000	0	22239000	30214000	0.376057	0.607115
lcl|CP030093.1_prot_AWX12406.1_1642	Rv1751	FAD-dependent oxidoreductase	10	12	10	6	7	11	135130000	399440000	104340000	157210000	161820000	98140000	0.614977	0.483759
lcl|CP030093.1_prot_AWX10050.1_1653	Rv1769	amino acid deaminase/aldolase	1	5	1	1	5	2	0	89683000	0	0	44693000	36842000	0.137415	0.938203
lcl|CP030093.1_prot_AWX10051.1_1654	Rv1770	peptidase M28	1	5	2	3	2	1	0	241790000	92019000	84006000	0	0	1.99046	0.333769
lcl|CP030093.1_prot_AWX10052.1_1655	Rv1771	L-gulono-1,4-lactone dehydrogenase	12	13	9	9	12	7	252680000	606400000	101530000	138440000	295120000	1145200000	-0.716769	0.584283
lcl|CP030093.1_prot_AWX12408.1_1662	Rv1778c	hypothetical protein	3	1	1	1	3	3	13774000	0	0	0	92177000	430020000	-5.24457	0.264783
lcl|CP030093.1_prot_AWX10059.1_1664	Rv1780	hypothetical protein	1	1	1	1	3	4	0	0	0	0	52253000	42284000	-inf	0.120521
lcl|CP030093.1_prot_AWX10060.1_1666	Rv1782	type VII secretion system ESX-5 subunit EccB5	2	7	3	3	5	3	19906000	306550000	40811000	41684000	42681000	34534000	1.62709	0.420432
lcl|CP030093.1_prot_AWX10061.1_1667	Rv1783	type VII secretion system ESX-5 FtsK/SpoIIIE family ATPase EccC5	16	13	15	13	13	6	73768000	107430000	522500000	863630000	225260000	197660000	-0.870479	0.498063
lcl|CP030093.1_prot_AWX10070.1_1678	Rv1794	ESX secretion-associated protein EspG	8	6	0	1	7	2	744610000	56835000	0	0	182310000	49025000	1.79262	0.481949
lcl|CP030093.1_prot_AWX10071.1_1679	Rv1795	type VII secretion system ESX-5 subunit EccD5	1	3	4	5	2	3	0	42178000	164900000	131750000	60761000	44917000	-0.197316	0.865907
lcl|CP030093.1_prot_AWX10072.1_1680	Rv1796	type VII secretion system ESX-5 serine protease mycosin MycP5	3	0	0	0	2	0	212800000	0	0	0	88098000	0	1.27232	0.616951
lcl|CP030093.1_prot_AWX10073.1_1681	Rv1797	type VII secretion system ESX-5 subunit EccE5	1	3	3	3	3	3	0	75304000	29338000	63973000	30046000	34068000	-0.291662	0.764672
lcl|CP030093.1_prot_AWX10074.1_1682	Rv1798	type VII secretion system ESX-5 AAA family ATPase EccA5	3	2	5	0	3	0	24164000	32922000	113020000	0	34977000	0	2.28196	0.214779
lcl|CP030093.1_prot_AWX10087.1_1697	Rv1812c	NADH dehydrogenase	0	1	1	1	1	0	0	0	0	15183000	0	0	-inf	0.373901
lcl|CP030093.1_prot_AWX10088.1_1698	Rv1813c	DUF4189 domain-containing protein	0	0	1	2	1	2	0	0	0	0	0	218820000	-inf	0.373901
lcl|CP030093.1_prot_AWX10091.1_1703	Rv1817	FAD-binding protein	0	1	0	1	1	0	0	0	0	0	6652500	0	-inf	0.373901
lcl|CP030093.1_prot_AWX10093.1_1705	Rv1819c	vitamin B12 transport ATP-binding protein BacA	0	0	0	1	0	0	0	0	0	65169000	0	0	-inf	0.373901
lcl|CP030093.1_prot_AWX10095.1_1707	Rv1821	accessory Sec system translocase SecA2	21	22	25	17	23	10	630740000	436510000	1465800000	459500000	563070000	366890000	0.866351	0.30044
lcl|CP030093.1_prot_AWX10098.1_1711	Rv1825	DUF881 domain-containing protein	3	1	0	1	2	0	71908000	0	0	0	23532000	0	1.61153	0.557355
lcl|CP030093.1_prot_AWX10099.1_1712	Rv1826	glycine cleavage system protein GcvH	0	0	0	1	2	2	0	0	0	0	104180000	278980000	-inf	0.191676
lcl|CP030093.1_prot_AWX10100.1_1713	Rv1827	FHA domain-containing protein	5	3	3	3	8	6	17530000	8594700	6384700	12112000	1198900000	1481400000	-6.3719	0.120214
lcl|CP030093.1_prot_AWX10102.1_1715	Rv1829	bifunctional nuclease family protein	1	1	2	1	4	4	0	0	0	0	87278000	87945000	-inf	0.116122
lcl|CP030093.1_prot_AWX10103.1_1716	Rv1830	MerR family transcriptional regulator	1	1	0	0	2	0	0	0	0	0	19958000	0	-inf	0.373901
lcl|CP030093.1_prot_AWX10104.1_1717	Rv1832	glycine dehydrogenase	3	2	8	5	3	0	37688000	37355000	192650000	52574000	45883000	0	1.44301	0.357409
lcl|CP030093.1_prot_AWX10105.1_1718	Rv1833c	alpha/beta fold hydrolase	7	2	3	2	6	7	401730000	25682000	45104000	85691000	125770000	74417000	0.724964	0.640209
lcl|CP030093.1_prot_AWX10108.1_1721	Rv1836c	hypothetical protein	5	11	11	4	9	2	104040000	745230000	684090000	125800000	361110000	81875000	1.43074	0.220993
lcl|CP030093.1_prot_AWX10109.1_1723	Rv1837c	malate synthase G	15	25	37	28	33	12	360010000	1182800000	22520000000	4107600000	3307600000	924600000	1.52872	0.513367
lcl|CP030093.1_prot_AWX10115.1_1729	Rv1843c	GuaB1 family IMP dehydrogenase-related protein	17	21	22	16	20	14	367040000	4321800000	754750000	562790000	1113300000	470460000	1.34254	0.437154
lcl|CP030093.1_prot_AWX10116.1_1730	Rv1844c	phosphogluconate dehydrogenase (NADP(+)-dependent, decarboxylating)	8	10	8	3	8	3	152620000	1209700000	113570000	90230000	307770000	142980000	1.44794	0.441301
lcl|CP030093.1_prot_AWX10120.1_1734	Rv1848	#N/A	0	0	0	1	0	1	0	0	0	0	0	56289000	-inf	0.373901
lcl|CP030093.1_prot_AWX10123.1_1737	Rv1851	#N/A	0	1	0	0	1	0	0	12401000	0	0	0	0	inf	0.373901
lcl|CP030093.1_prot_AWX10124.1_1738	Rv1852	urease accessory protein UreG	2	0	1	1	2	1	93005000	0	0	0	23163000	0	2.00549	0.506562
lcl|CP030093.1_prot_AWX10127.1_1741	Rv1855c	LLM class F420-dependent oxidoreductase	10	3	4	2	8	5	916420000	27156000	28609000	20636000	163330000	58679000	2.00238	0.462007
lcl|CP030093.1_prot_AWX10128.1_1742	Rv1856c	short-chain dehydrogenase	11	9	5	8	11	8	539630000	98466000	152560000	201580000	923710000	624760000	-1.14627	0.272211
lcl|CP030093.1_prot_AWX10132.1_1746	Rv1860	alanine and proline-rich secreted protein Apa	5	5	1	0	5	3	93481000	2344600000	0	0	442070000	70152000	2.2509	0.455987
lcl|CP030093.1_prot_AWX10137.1_1751	Rv1865c	#N/A	1	0	0	1	0	0	20643000	0	0	0	0	0	inf	0.373901
lcl|CP030093.1_prot_AWX10140.1_1755	Rv1868	hypothetical protein	2	1	0	1	3	1	104300000	0	0	0	232720000	0	-1.15786	0.641037
lcl|CP030093.1_prot_AWX10141.1_1756	Rv1869c	reductase	6	10	5	4	6	2	49510000	547400000	43874000	68229000	190840000	44560000	1.07753	0.551261
lcl|CP030093.1_prot_AWX10143.1_1758	Rv1871c	nitroreductase family deazaflavin-dependent oxidoreductase	0	2	2	0	2	4	0	33190000	32604000	0	62410000	158420000	-1.74691	0.33652
lcl|CP030093.1_prot_AWX10144.1_1759	Rv1872c	alpha-hydroxy-acid oxidizing protein	21	25	23	18	21	20	1490800000	15440000000	2116800000	2916100000	5466700000	2364800000	0.825595	0.583744
lcl|CP030093.1_prot_AWX10146.1_1762	Rv1875	PPOX class F420-dependent oxidoreductase	0	1	0	1	3	4	0	0	0	0	31806000	196450000	-inf	0.27951
lcl|CP030093.1_prot_AWX10149.1_1765	Rv1876	bacterioferritin	5	2	4	8	5	8	111100000	54921000	82530000	2964600000	785870000	1831800000	-4.48924	0.0475801	Fe2+ in Fe3+
lcl|CP030093.1_prot_AWX12418.1_1769	Rv1880c	cytochrome P450	1	3	3	2	2	1	0	108530000	20609000	52860000	28403000	0	0.668254	0.68544
lcl|CP030093.1_prot_AWX10155.1_1772	Rv1883c	SRPBCC family protein	2	2	1	0	4	5	18512000	18721000	0	0	85449000	557100000	-4.10915	0.309098
lcl|CP030093.1_prot_AWX10156.1_1774	Rv1885c	chorismate mutase	1	0	0	0	3	2	0	0	0	0	39083000	37835000	-inf	0.116221
lcl|CP030093.1_prot_AWX10157.1_1775	Rv1886c	diacylglycerol acyltransferase	5	2	2	2	4	1	1601400000	14017000	22765000	50000000	115720000	0	3.30528	0.405803
lcl|CP030093.1_prot_AWX10166.1_1785	Rv1893	hypothetical protein	1	0	0	0	3	3	0	0	0	0	43744000	218430000	-inf	0.260447
lcl|CP030093.1_prot_AWX10167.1_1786	Rv1894c	nitronate monooxygenase	2	2	1	0	3	1	30524000	0	0	0	17762000	0	0.78115	0.736103
lcl|CP030093.1_prot_AWX10169.1_1789	Rv1896c	SAM-dependent methyltransferase	4	1	1	1	4	1	61016000	0	0	0	22925000	0	1.41227	0.590329
lcl|CP030093.1_prot_AWX10171.1_1791	Rv1898	thiamine-binding protein	1	1	1	0	1	1	0	0	0	0	0	124150000	-inf	0.373901
lcl|CP030093.1_prot_AWX10172.1_1792	Rv1899c	hypothetical protein	2	4	5	3	11	11	33688000	67358000	73700000	63192000	267030000	535430000	-2.30853	0.1688
lcl|CP030093.1_prot_AWX10174.1_1794	Rv1901	cinA-like protein	1	2	2	0	1	0	0	33322000	0	0	0	0	inf	0.373901
lcl|CP030093.1_prot_AWX10176.1_1798	Rv1905c	D-amino-acid oxidase	4	1	0	0	2	1	59937000	0	0	0	36945000	0	0.698068	0.76038
lcl|CP030093.1_prot_AWX10178.1_1801	Rv1908c	catalase peroxidase	23	27	28	24	25	13	779890000	2056400000	5750400000	1642700000	1487200000	436860000	1.26749	0.337693
lcl|CP030093.1_prot_AWX10181.1_1805	Rv1912c	oxidoreductase	13	11	6	5	11	7	1413200000	186920000	61634000	71649000	301390000	84736000	1.86	0.410929
lcl|CP030093.1_prot_AWX10183.1_1807	Rv1914c	#N/A	0	0	0	0	1	0	0	0	0	0	17049000	0	-inf	0.373901
lcl|CP030093.1_prot_AWX10184.1_1808	Rv1916	isocitrate lyase	12	19	35	23	29	7	132510000	296090000	5679100000	1100400000	1273200000	65098000	1.32452	0.546928
lcl|CP030093.1_prot_AWX10188.1_1813	Rv1919c	SRPBCC family protein	7	5	3	5	10	10	47304000	40706000	32071000	43585000	294300000	2335800000	-4.47675	0.306027
lcl|CP030093.1_prot_AWX10189.1_1814	Rv1920	hypothetical protein	2	0	1	1	2	0	27671000	0	0	0	18257000	0	0.599925	0.790525
lcl|CP030093.1_prot_AWX10192.1_1817	Rv1923	lipase LipD	1	3	0	0	3	0	0	68929000	0	0	41187000	0	0.742922	0.747128
lcl|CP030093.1_prot_AWX10194.1_1819	Rv1925	fatty-acid--CoA ligase	12	16	20	16	16	12	291370000	658260000	2969800000	2017200000	866090000	348410000	0.278351	0.825254
lcl|CP030093.1_prot_AWX10195.1_1820	Rv1926c	immunogenic protein MPB63	0	0	1	0	4	4	0	0	0	0	140140000	342480000	-inf	0.180904
lcl|CP030093.1_prot_AWX10200.1_1826	Rv1932	2-Cys peroxiredoxin	3	1	2	2	6	7	54430000	0	23019000	47841000	99515000	3640700000	-5.61207	0.357036
lcl|CP030093.1_prot_AWX10211.1_1839	Rv1944c	hypothetical protein	0	0	0	1	1	0	0	0	0	0	10245000	0	-inf	0.373901
lcl|CP030093.1_prot_AWX10245.1_1881	Rv1977	Zn-dependent protease	2	2	1	0	2	0	39018000	32208000	0	0	24182000	0	1.55847	0.339833
lcl|CP030093.1_prot_AWX10248.1_1886	Rv1980c	DUF3298 domain-containing protein	4	1	1	1	5	0	46149000	0	0	0	200800000	0	-2.12139	0.494632
lcl|CP030093.1_prot_AWX10249.1_1887	Rv1981c	ribonucleoside-diphosphate reductase subunit beta nrdF1	4	0	2	0	2	1	110510000	0	0	0	38903000	0	1.50622	0.574094
lcl|CP030093.1_prot_AWX10257.1_1895	Rv1987	chitinase	0	0	0	1	1	1	0	0	0	0	0	216630000	-inf	0.373901
lcl|CP030093.1_prot_AWX10260.1_1898	Rv1989c	hypothetical protein	0	0	0	1	2	1	0	0	0	0	8197100	0	-inf	0.373901
lcl|CP030093.1_prot_AWX10267.1_1905	Rv1993c	DUF1490 family protein	2	2	0	1	3	7	40007000	38980000	0	0	78734000	592230000	-3.08655	0.348894
lcl|CP030093.1_prot_AWX10269.1_1908	Rv1996	universal stress protein	11	9	9	7	11	11	1561300000	182440000	198450000	281610000	387960000	692060000	0.51235	0.703538
lcl|CP030093.1_prot_AWX12434.1_1914	Rv2002	3-alpha(or 20-beta)-hydroxysteroid dehydrogenase	4	1	1	2	2	1	150500000	0	0	39047000	44935000	0	0.841611	0.692371
lcl|CP030093.1_prot_AWX10274.1_1915	Rv2003c	class I SAM-dependent methyltransferase	5	0	0	0	2	1	130600000	0	0	0	46944000	0	1.47614	0.579154
lcl|CP030093.1_prot_AWX10275.1_1916	Rv2004c	hypothetical protein	2	8	8	4	7	2	63532000	162390000	73684000	59734000	54828000	57767000	0.797901	0.248397
lcl|CP030093.1_prot_AWX10276.1_1917	Rv2005c	universal stress protein	9	6	8	5	7	7	2920600000	208720000	572610000	213810000	753910000	213760000	1.64768	0.388239
lcl|CP030093.1_prot_AWX10282.1_1923	Rv2011c	MarR family transcriptional regulator	1	0	0	0	1	1	0	0	0	0	0	66122000	-inf	0.373901
lcl|CP030093.1_prot_AWX12435.1_1936	Rv2018	DUF433 domain-containing protein	3	0	0	1	3	0	26584000	0	0	0	27709000	0	-0.0597964	0.978031
lcl|CP030093.1_prot_AWX10307.1_1950	Rv2028c	universal stress protein	5	3	1	3	5	2	275310000	36892000	0	55356000	75849000	41518000	0.85402	0.620823
lcl|CP030093.1_prot_AWX10308.1_1951	Rv2029c	1-phosphofructokinase family hexose kinase	3	3	1	0	1	1	93848000	0	0	0	0	0	inf	0.373901
lcl|CP030093.1_prot_AWX10309.1_1952	Rv2030c	hypothetical protein	13	17	18	13	14	7	285690000	495390000	1162700000	412810000	544070000	658930000	0.266607	0.710088
lcl|CP030093.1_prot_AWX10310.1_1953	Rv2031c	alpha-crystallin	9	8	6	6	14	13	910950000	247620000	203370000	303210000	7762200000	56636000000	-5.57006	0.298088
lcl|CP030093.1_prot_AWX10311.1_1954	Rv2032	NAD(P)H nitroreductase	13	7	8	2	10	8	584870000	78436000	86038000	32349000	292840000	514250000	-0.163797	0.897029
lcl|CP030093.1_prot_AWX10314.1_1957	Rv2035	ATPase	0	1	1	0	2	3	0	0	0	0	13920000	183130000	-inf	0.326971
lcl|CP030093.1_prot_AWX10316.1_1959	Rv2037c	hypothetical protein	5	2	1	0	4	1	568180000	25263000	0	0	78891000	0	2.91118	0.41135
lcl|CP030093.1_prot_AWX12050.1_4040	Rv2048c	type I polyketide synthase	5	2	2	1	4	1	170110000	10926000	19874000	0	30016000	0	2.74275	0.339697
lcl|CP030093.1_prot_AWX10328.1_1972	Rv2050	RNA polymerase-binding protein RbpA	1	1	1	2	2	2	0	0	0	27075000	80033000	173720000	-inf	0.0943872
lcl|CP030093.1_prot_AWX12437.1_1973	Rv2051c	apolipoprotein N-acyltransferase	6	4	4	6	5	4	297640000	65920000	63223000	158960000	122990000	32409000	0.44109	0.68663
lcl|CP030093.1_prot_AWX10330.1_1976	Rv2054	dienelactone hydrolase family protein	9	5	6	2	8	2	445360000	40619000	37659000	30544000	329440000	36531000	0.401194	0.812789
lcl|CP030093.1_prot_AWX10336.1_1982	Rv2061c	PPOX class F420-dependent oxidoreductase	1	2	2	2	4	7	20875000	13724000	18106000	12868000	72674000	2455400000	-5.59128	0.360757
lcl|CP030093.1_prot_AWX10339.1_1985	Rv2063A	mRNA interferase MazF7	0	0	0	0	0	2	0	0	0	0	0	89119000	-inf	0.373901
lcl|CP030093.1_prot_AWX10344.1_1990	Rv2068c	class A beta-lactamase BlaA	3	1	0	0	2	1	64393000	0	0	0	46746000	0	0.462061	0.835351
lcl|CP030093.1_prot_AWX10349.1_1996	Rv2074	F420-dependent biliverdin reductase	0	2	2	3	4	4	0	13427000	8690800	26956000	97261000	733130000	-5.2766	0.282936
lcl|CP030093.1_prot_AWX10362.1_2013	Rv2090	flap endonuclease	2	4	2	2	0	1	0	83175000	13302000	15520000	0	0	2.63606	0.363001
lcl|CP030093.1_prot_AWX10363.1_2014	Rv2091c	DUF4333 domain-containing protein	5	4	3	2	5	4	429930000	47837000	34348000	173590000	185960000	1082400000	-1.49348	0.397728
lcl|CP030093.1_prot_AWX12443.1_2017	Rv2094c	twin-arginine translocase TatA/TatE family subunit	0	1	0	0	3	3	0	0	0	0	78825000	451590000	-inf	0.273075
lcl|CP030093.1_prot_AWX10366.1_2018	Rv2095c	protein pafC	7	4	0	0	3	1	238260000	44442000	0	0	51565000	0	2.45482	0.363146
lcl|CP030093.1_prot_AWX10367.1_2019	Rv2096c	YafY family transcriptional regulator	2	2	0	0	3	2	23460000	0	0	0	0	0	inf	0.373901
lcl|CP030093.1_prot_AWX10368.1_2020	Rv2097c	Pup--protein ligase	6	9	6	5	7	3	172730000	267760000	176510000	110230000	158180000	82504000	0.814153	0.0805782
lcl|CP030093.1_prot_AWX10371.1_2023	Rv2101	ATP-dependent helicase	0	1	2	2	2	0	0	0	0	0	57184000	0	-inf	0.373901
lcl|CP030093.1_prot_AWX10373.1_2025	Rv2103c	ribonuclease VapC37	1	1	0	0	0	2	0	0	0	0	0	154860000	-inf	0.373901
lcl|CP030093.1_prot_AWX10380.1_2033	Rv2109c	proteasome subunit alpha	13	8	4	3	9	10	5486900000	61205000	40961000	44538000	1409500000	537350000	1.48883	0.553266
lcl|CP030093.1_prot_AWX10381.1_2034	Rv2110c	proteasome subunit beta	9	2	2	2	7	3	1632800000	15714000	8782600	14171000	384540000	250200000	1.35274	0.574747
lcl|CP030093.1_prot_AWX12445.1_2035	Rv2111c	prokaryotic ubiquitin-like protein Pup	2	2	2	1	2	1	151700000	198580000	161600000	0	79019000	0	2.69553	0.00854279
lcl|CP030093.1_prot_AWX10382.1_2036	Rv2112c	proteasome accessory factor PafA2	2	9	7	3	5	3	0	414130000	208270000	111500000	132530000	65270000	1.00884	0.437696
lcl|CP030093.1_prot_AWX12446.1_2039	Rv2115c	proteasome-associated ATPase	8	9	14	8	12	3	192340000	160920000	1374800000	353870000	405120000	319040000	0.680756	0.617027
lcl|CP030093.1_prot_AWX10385.1_2040	Rv2116	hypothetical protein	2	0	0	0	2	0	35918000	0	0	0	21874000	0	0.71549	0.755193
lcl|CP030093.1_prot_AWX10387.1_2042	Rv2118c	tRNA (adenine(58)-N(1))-methyltransferase TrmI	8	2	1	1	6	1	533000000	52182000	0	0	102620000	0	2.51157	0.405244
lcl|CP030093.1_prot_AWX10390.1_2045	Rv2121c	ATP phosphoribosyltransferase	5	3	2	1	2	0	156610000	27724000	39812000	0	35299000	0	2.66674	0.214847
lcl|CP030093.1_prot_AWX10392.1_2048	Rv2124c	methionine synthase	1	5	2	2	4	0	0	14028000	40766000	23498000	15886000	0	0.476408	0.728912
lcl|CP030093.1_prot_AWX10397.1_2053	Rv2129c	SDR family NAD(P)-dependent oxidoreductase	8	1	1	2	5	1	187420000	0	0	41300000	27591000	0	1.44389	0.568353
lcl|CP030093.1_prot_AWX10399.1_2055	Rv2131c	3'(2'),5'-bisphosphate nucleotidase CysQ	10	2	2	1	7	2	624730000	33559000	17464000	0	175690000	14782000	1.82692	0.479321
lcl|CP030093.1_prot_AWX10401.1_2058	Rv2134c	DUF3090 domain-containing protein	1	0	0	0	2	1	0	0	0	0	20184000	0	-inf	0.373901
lcl|CP030093.1_prot_AWX10402.1_2059	Rv2135c	MSMEG_4193 family putative phosphomutase	8	2	2	1	7	1	187470000	83404000	72608000	0	70730000	0	2.27984	0.105132
lcl|CP030093.1_prot_AWX12449.1_2064	Rv2139	quinone-dependent dihydroorotate dehydrogenase	2	2	1	2	2	2	15714000	26909000	0	17986000	15922000	34269000	-0.677653	0.430539
lcl|CP030093.1_prot_AWX10406.1_2065	Rv2140c	YbhB/YbcL family Raf kinase inhibitor-like protein	5	1	0	1	4	8	37795000	0	0	0	47769000	1360700000	-5.21979	0.363541
lcl|CP030093.1_prot_AWX10407.1_2066	Rv2141c	M20/M25/M40 family metallo-hydrolase	5	11	9	3	10	4	84250000	1504500000	156940000	136460000	393200000	161570000	1.33656	0.495222
lcl|CP030093.1_prot_AWX10412.1_2071	Rv2145c	cell wall synthesis protein Wag31	18	12	12	10	18	13	18757000000	661910000	755710000	581950000	9350900000	1013000000	0.882158	0.668097
lcl|CP030093.1_prot_AWX10415.1_2075	Rv2149c	peptidoglycan editing factor PgeF	4	0	1	1	3	1	93542000	0	0	0	51075000	0	0.872997	0.710644
lcl|CP030093.1_prot_AWX10416.1_2076	Rv2150c	cell division protein FtsZ	11	9	6	3	9	4	619780000	500430000	90493000	60730000	461630000	52134000	1.07548	0.36891
lcl|CP030093.1_prot_AWX10417.1_2077	Rv2151c	cell division protein FtsQ	2	3	1	1	3	1	107550000	76838000	0	0	75237000	0	1.29323	0.421296
lcl|CP030093.1_prot_AWX12451.1_2081	Rv2155c	UDP-N-acetylmuramoyl-L-alanine--D-glutamate ligase	2	4	3	3	4	0	22750000	67436000	23391000	45691000	34266000	0	0.506374	0.608243
lcl|CP030093.1_prot_AWX10422.1_2083	Rv2157c	UDP-N-acetylmuramoyl-tripeptide--D-alanyl-D-alanine ligase	2	2	3	2	3	1	0	160600000	98400000	78931000	136400000	0	0.266396	0.823766
lcl|CP030093.1_prot_AWX10423.1_2084	Rv2158c	UDP-N-acetylmuramoyl-L-alanyl-D-glutamate--2,6-diaminopimelate ligase	2	8	5	2	6	2	52467000	304000000	69339000	179070000	100650000	76641000	0.256857	0.803051
lcl|CP030093.1_prot_AWX10430.1_2091	Rv2165c	16S rRNA (cytosine(1402)-N(4))-methyltransferase RsmH	1	0	0	1	1	1	0	0	0	0	33174000	0	-inf	0.373901
lcl|CP030093.1_prot_AWX10431.1_2092	Rv2166c	division/cell wall cluster transcriptional repressor MraZ	4	1	1	0	5	7	46493000	0	0	0	220420000	1787200000	-5.43233	0.310029
lcl|CP030093.1_prot_AWX10432.1_2093	Rv2169c	DUF3040 domain-containing protein	0	0	1	2	2	2	0	0	0	21811000	9437200	35181000	-inf	0.0407856
lcl|CP030093.1_prot_AWX10434.1_2095	Rv2171	DUF3153 domain-containing protein	5	0	1	1	4	5	45400000	0	0	0	101960000	105320000	-2.19082	0.225883
lcl|CP030093.1_prot_AWX10435.1_2096	Rv2172c	hypothetical protein	13	7	10	3	11	6	2995200000	65507000	75154000	70161000	534200000	89834000	2.17545	0.455784
lcl|CP030093.1_prot_AWX10436.1_2097	Rv2173	polyprenyl synthetase family protein	4	4	1	2	5	2	108370000	88136000	0	0	88745000	153180000	-0.299986	0.798465
lcl|CP030093.1_prot_AWX10440.1_2103	Rv2178c	3-deoxy-7-phosphoheptulonate synthase class II	17	19	18	13	14	12	524960000	1267800000	479980000	617340000	653540000	257050000	0.572854	0.43296
lcl|CP030093.1_prot_AWX12455.1_2108	Rv2183c	hypothetical protein	1	0	2	0	3	4	0	0	24398000	0	36927000	92610000	-2.40853	0.280627
lcl|CP030093.1_prot_AWX10445.1_2110	Rv2185c	cyclase	4	3	2	1	9	9	32764000	19114000	23291000	0	666690000	2966200000	-5.59484	0.257337
lcl|CP030093.1_prot_AWX10446.1_2111	Rv2186c	polyketide cyclase / dehydrase and lipid transport	1	1	0	1	2	2	0	0	0	0	14853000	50036000	-inf	0.218613
lcl|CP030093.1_prot_AWX12456.1_2112	Rv2187	long-chain fatty acid--CoA ligase	6	9	9	10	10	8	124440000	504750000	514680000	671450000	281650000	185590000	0.00654806	0.993406
lcl|CP030093.1_prot_AWX10452.1_2120	Rv2194	ubiquinol-cytochrome c reductase cytochrome c subunit	6	3	5	4	5	2	320830000	137740000	201730000	441510000	275590000	108030000	-0.3215	0.644264
lcl|CP030093.1_prot_AWX12459.1_2121	Rv2195	ubiquinol-cytochrome c reductase iron-sulfur subunit	16	15	14	11	13	10	1174600000	1515600000	342910000	381620000	1103500000	367930000	0.710896	0.406696
lcl|CP030093.1_prot_AWX10453.1_2122	Rv2196	ubiquinol-cytochrome c reductase cytochrome b subunit	0	1	2	5	2	0	0	35554000	121050000	182650000	41914000	0	-0.520006	0.748311
lcl|CP030093.1_prot_AWX10455.1_2124	Rv2198c	hypothetical protein	1	2	3	2	2	1	0	137880000	107440000	51400000	23938000	0	1.70322	0.27077
lcl|CP030093.1_prot_AWX10457.1_2126	Rv2200c	cytochrome c oxidase subunit 2	18	15	14	14	17	10	14664000000	728350000	434680000	580900000	2780400000	559230000	2.01327	0.450626
lcl|CP030093.1_prot_AWX10459.1_2128	Rv2202c	adenosine kinase	12	9	7	7	10	4	2176700000	935550000	241850000	266670000	678330000	168920000	1.59028	0.272311
lcl|CP030093.1_prot_AWX10460.1_2129	Rv2203	hypothetical protein	3	2	1	1	3	2	51069000	23840000	0	0	35811000	73409000	-0.544026	0.680734
lcl|CP030093.1_prot_AWX10461.1_2130	Rv2204c	iron-sulfur cluster assembly accessory protein	5	5	5	6	7	7	77988000	80556000	63026000	129070000	808150000	5056000000	-4.7575	0.28012
lcl|CP030093.1_prot_AWX10463.1_2133	Rv2207	nicotinate-nucleotide--dimethylbenzimidazole phosphoribosyltransferase	4	5	3	0	5	4	35391000	136200000	19348000	0	46815000	33966000	1.24102	0.401356
lcl|CP030093.1_prot_AWX10466.1_2136	Rv2210c	branched chain amino acid aminotransferase	6	5	4	1	4	3	148270000	73900000	20444000	0	51241000	42015000	1.37939	0.284076
lcl|CP030093.1_prot_AWX10467.1_2137	Rv2211c	glycine cleavage system aminomethyltransferase GcvT	4	4	4	3	4	2	547450000	206970000	126970000	276080000	249470000	30801000	0.663785	0.511456
lcl|CP030093.1_prot_AWX10468.1_2138	Rv2212	adenylate/guanylate cyclase domain-containing protein	0	2	0	0	1	0	0	52657000	0	0	0	0	inf	0.373901
lcl|CP030093.1_prot_AWX10469.1_2139	Rv2213	cytosol aminopeptidase	15	18	17	16	16	13	261160000	2009800000	747620000	1321700000	929480000	331870000	0.224794	0.819319
lcl|CP030093.1_prot_AWX12461.1_2140	Rv2214c	oxidoreductase	9	8	6	5	6	6	316770000	193250000	145480000	119890000	264470000	94954000	0.451625	0.468816
lcl|CP030093.1_prot_AWX10470.1_2141	Rv2215	dihydrolipoyllysine-residue acetyltransferase component of pyruvate dehydrogenase complex	30	29	32	27	32	17	15125000000	5175700000	39350000000	12143000000	13342000000	2722700000	1.08045	0.382346
lcl|CP030093.1_prot_AWX10471.1_2142	Rv2216	epimerase	6	2	4	1	3	2	247540000	16300000	30536000	0	32432000	27558000	2.29487	0.359204
lcl|CP030093.1_prot_AWX10474.1_2145	Rv2219	DUF4191 domain-containing protein	3	1	2	4	5	4	33153000	0	28948000	80291000	299550000	90690000	-2.9216	0.132306
lcl|CP030093.1_prot_AWX10476.1_2147	Rv2220	glutamine synthetase 1	16	22	20	17	22	14	1139700000	9430300000	3026800000	2756500000	2937200000	831950000	1.05907	0.415543
lcl|CP030093.1_prot_AWX10478.1_2149	Rv2222c	glutamine synthetase	8	10	8	6	9	5	189090000	1041400000	216410000	181340000	493370000	144360000	0.820907	0.524862
lcl|CP030093.1_prot_AWX10480.1_2151	Rv2224c	alpha/beta hydrolase	12	25	21	13	19	6	140850000	3885900000	750680000	270570000	1134700000	74017000	1.69133	0.413205
lcl|CP030093.1_prot_AWX10482.1_2153	Rv2225	3-methyl-2-oxobutanoate hydroxymethyltransferase	2	1	0	0	2	2	229920000	0	0	0	33342000	29726000	1.86615	0.51196
lcl|CP030093.1_prot_AWX10483.1_2154	Rv2226	CHAD domain-containing protein	17	18	18	11	18	5	389580000	1552600000	1060300000	297340000	879040000	204460000	1.12061	0.245666
lcl|CP030093.1_prot_AWX10485.1_2156	Rv2228c	bifunctional RNase H/acid phosphatase	1	2	1	0	1	0	0	33279000	0	0	0	0	inf	0.373901
lcl|CP030093.1_prot_AWX10486.1_2157	Rv2229c	hypothetical protein	11	3	3	2	10	4	842620000	57267000	72796000	35871000	149530000	91121000	1.81458	0.424684
lcl|CP030093.1_prot_AWX10487.1_2158	Rv2230c	Nif3-like dinuclear metal center hexameric protein	5	5	2	1	5	2	33099000	81360000	22578000	0	88537000	50244000	-0.0182446	0.986107
lcl|CP030093.1_prot_AWX10491.1_2163	Rv2234	protein-tyrosine-phosphatase	1	1	1	1	3	3	0	0	0	0	39404000	467720000	-inf	0.322149
lcl|CP030093.1_prot_AWX10493.1_2167	Rv2237A	hypothetical protein	1	0	0	0	1	2	0	0	0	0	0	421800000	-inf	0.373901
lcl|CP030093.1_prot_AWX10494.1_2168	Rv2238c	peroxiredoxin	1	0	0	1	3	4	0	0	0	0	37485000	212100000	-inf	0.271979
lcl|CP030093.1_prot_AWX12464.1_2170	Rv2240c	hypothetical protein	2	0	0	2	3	0	22043000	0	0	37118000	56897000	0	-2.09257	0.258391
lcl|CP030093.1_prot_AWX10496.1_2171	Rv2241	pyruvate dehydrogenase E1 component	10	11	26	18	18	3	285810000	149330000	2686000000	1499600000	601860000	45627000	0.539692	0.743623
lcl|CP030093.1_prot_AWX10498.1_2173	Rv2243	malonyl CoA-ACP transacylase	4	4	3	4	4	1	320840000	24996000	45303000	50749000	98802000	0	1.38704	0.464061
lcl|CP030093.1_prot_AWX10499.1_2174	Rv2244	meromycolate extension acyl carrier protein	5	5	5	7	7	7	312870000	385730000	361760000	2156700000	2888100000	9513100000	-3.77918	0.126858
lcl|CP030093.1_prot_AWX10500.1_2175	Rv2245	beta-ketoacyl-[acyl-carrier-protein	15	19	17	12	18	14	895760000	5857600000	1027800000	2485900000	1959800000	1782400000	0.321193	0.768854
lcl|CP030093.1_prot_AWX10501.1_2176	Rv2246	beta-ketoacyl-ACP synthase	19	22	22	13	19	13	1017900000	2925900000	1216400000	1811400000	1480000000	1622100000	0.0706759	0.899795
lcl|CP030093.1_prot_AWX10502.1_2177	Rv2247	acyl-CoA carboxylase subunit beta	9	12	10	8	8	3	84490000	449040000	147540000	169920000	199840000	96054000	0.548049	0.571731
lcl|CP030093.1_prot_AWX12466.1_2181	Rv2251	FAD-binding oxidoreductase	3	7	5	1	4	1	50718000	81796000	53443000	0	40031000	0	2.21578	0.0430817
lcl|CP030093.1_prot_AWX10505.1_2182	Rv2252	diacylglycerol kinase	4	0	0	0	2	1	82937000	0	0	0	24177000	0	1.77838	0.533722
lcl|CP030093.1_prot_AWX10509.1_2188	Rv2257c	serine hydrolase	2	0	1	0	2	1	122000000	0	0	0	43238000	0	1.49651	0.575714
lcl|CP030093.1_prot_AWX10510.1_2189	Rv2258c	class I SAM-dependent methyltransferase	10	9	3	3	6	4	553820000	316260000	69813000	118180000	163110000	67505000	1.43012	0.238753
lcl|CP030093.1_prot_AWX10511.1_2190	Rv2259	S-(hydroxymethyl)mycothiol dehydrogenase	1	2	2	1	1	1	0	23211000	22748000	0	0	0	inf	0.116157
lcl|CP030093.1_prot_AWX10512.1_2191	Rv2260	MBL fold metallo-hydrolase	3	3	3	3	3	2	284840000	59461000	23598000	32229000	182360000	112320000	0.170421	0.889779
lcl|CP030093.1_prot_AWX10521.1_2201	Rv2271	DUF2695 domain-containing protein	1	0	0	0	1	2	0	0	0	0	13060000	94410000	-inf	0.291893
lcl|CP030093.1_prot_AWX10528.1_2208	Rv2280	FAD-binding oxidoreductase	8	9	5	3	8	6	315260000	606440000	72861000	105170000	318260000	72397000	1.00422	0.38958
lcl|CP030093.1_prot_AWX10532.1_2212	Rv2284	alpha/beta hydrolase	3	4	1	2	3	0	44924000	40753000	0	38482000	35106000	0	0.219437	0.841484
lcl|CP030093.1_prot_AWX10540.1_2222	Rv2294	aminotransferase	7	10	6	4	9	3	100440000	758960000	111270000	103860000	206650000	71377000	1.34584	0.425661
lcl|CP030093.1_prot_AWX12471.1_2224	Rv2296	haloalkane dehalogenase	17	9	7	5	16	11	3736300000	41069000	37613000	60185000	975260000	97935000	1.75104	0.519747
lcl|CP030093.1_prot_AWX12472.1_2226	Rv2298	oxidoreductase	24	12	7	6	22	20	3474200000	162280000	44446000	44950000	1680800000	1822500000	0.0529611	0.973694
lcl|CP030093.1_prot_AWX10542.1_2227	Rv2299c	molecular chaperone HtpG	9	11	20	12	14	6	150620000	137160000	1829600000	315310000	577550000	122400000	1.06043	0.559059
lcl|CP030093.1_prot_AWX10545.1_2230	Rv2302	DUF1918 domain-containing protein	0	1	1	0	1	2	0	0	0	0	0	83186000	-inf	0.373901
lcl|CP030093.1_prot_AWX10549.1_2234	Rv2305	hypothetical protein	2	6	3	1	4	0	32224000	227630000	39316000	0	36079000	0	3.05173	0.249239
lcl|CP030093.1_prot_AWX10564.1_2251	Rv2313c	carboxymuconolactone decarboxylase family protein	2	0	0	1	1	0	30627000	0	0	0	0	0	inf	0.373901
lcl|CP030093.1_prot_AWX10565.1_2252	Rv2314c	TldD/PmbA family protein	3	8	3	3	6	0	27861000	369750000	90466000	135460000	149830000	0	0.77468	0.589576
lcl|CP030093.1_prot_AWX10566.1_2253	Rv2315c	TldD/PmbA family protein	2	4	1	3	3	0	20665000	124660000	0	24963000	46494000	0	1.02414	0.579136
lcl|CP030093.1_prot_AWX10576.1_2266	Rv2326c	ABC transporter ATP-binding protein	0	0	1	2	2	0	0	0	0	434320000	16892000	0	-inf	0.349364
lcl|CP030093.1_prot_AWX10577.1_2267	Rv2327	MarR family transcriptional regulator	1	1	1	1	4	2	33416000	0	0	0	54019000	102470000	-2.22745	0.264279
lcl|CP030093.1_prot_AWX10581.1_2271	Rv2330c	LppP/LprE family lipoprotein	0	0	1	1	0	2	0	0	0	0	0	78941000	-inf	0.373901
lcl|CP030093.1_prot_AWX10586.1_2276	Rv2334	O-acetylserine sulfhydrylase	14	7	2	5	10	7	4046400000	82026000	21679000	80124000	720870000	50211000	2.28557	0.460886
lcl|CP030093.1_prot_AWX10594.1_2288	Rv2344c	deoxyguanosinetriphosphate triphosphohydrolase	8	10	2	1	9	4	56348000	314490000	128160000	0	150540000	50802000	1.30939	0.326082
lcl|CP030093.1_prot_AWX10595.1_2289	Rv2345	TPM domain-containing protein	14	20	21	6	18	5	111880000	467310000	1084800000	191960000	445490000	98024000	1.1779	0.364193
lcl|CP030093.1_prot_AWX10606.1_2301	Rv2357c	glycine--tRNA ligase	6	6	5	1	7	2	26952000	139830000	28406000	0	79267000	29354000	0.845561	0.547462
lcl|CP030093.1_prot_AWX10609.1_2304	Rv2360c	hypothetical protein	0	0	0	0	3	3	0	0	0	0	16341000	140990000	-inf	0.304137
lcl|CP030093.1_prot_AWX10611.1_2307	Rv2363	amidase	2	5	1	2	5	1	31875000	123260000	0	42480000	142940000	0	-0.257273	0.866221
lcl|CP030093.1_prot_AWX10615.1_2312	Rv2368c	PhoH-like protein	5	5	0	0	4	1	25929000	75787000	0	0	41208000	0	1.30355	0.483387
lcl|CP030093.1_prot_AWX10620.1_2317	Rv2373c	molecular chaperone DnaJ	9	10	11	9	11	8	403110000	1297300000	374820000	357590000	722210000	225540000	0.668846	0.489189
lcl|CP030093.1_prot_AWX10621.1_2318	Rv2374c	HrcA family transcriptional regulator	3	1	0	0	0	0	42771000	0	0	0	0	0	inf	0.373901
lcl|CP030093.1_prot_AWX10636.1_2336	Rv2391	nitrite/sulfite reductase	6	18	18	9	17	5	79981000	2690900000	1757700000	172600000	960160000	69620000	1.91317	0.244826
lcl|CP030093.1_prot_AWX10637.1_2337	Rv2392	phosphoadenosine phosphosulfate reductase	5	2	2	2	3	0	163720000	17694000	37294000	22322000	35921000	0	1.90885	0.318121
lcl|CP030093.1_prot_AWX12484.1_2350	Rv2402	glycoside hydrolase family 15 protein	1	2	4	2	3	1	0	22803000	68393000	20751000	16734000	0	1.28266	0.443657
lcl|CP030093.1_prot_AWX12485.1_2354	Rv2406c	CBS domain-containing protein	0	2	1	1	2	3	0	12666000	0	0	29292000	589170000	-5.60965	0.351684
lcl|CP030093.1_prot_AWX10653.1_2355	Rv2407	ribonuclease Z	3	1	1	0	2	1	48757000	0	0	0	25114000	0	0.957118	0.688619
lcl|CP030093.1_prot_AWX10656.1_2360	Rv2410c	hypothetical protein	7	4	2	1	7	0	928380000	129440000	157330000	0	133690000	0	3.18417	0.246164
lcl|CP030093.1_prot_AWX10657.1_2361	Rv2411c	circularly permuted type 2 ATP-grasp protein	2	5	2	0	4	0	22642000	53860000	0	0	37847000	0	1.01532	0.555878
lcl|CP030093.1_prot_AWX10658.1_2362	Rv2412	30S ribosomal protein S20	1	1	0	1	3	3	0	0	0	0	336700000	1052700000	-inf	0.209955
lcl|CP030093.1_prot_AWX12487.1_2363	Rv2413c	DNA polymerase III subunit delta	3	3	2	1	2	2	216870000	22810000	19214000	0	28056000	14692000	2.59843	0.335007
lcl|CP030093.1_prot_AWX10660.1_2366	Rv2416c	enhanced intracellular survival protein Eis	4	9	6	4	8	4	41777000	961770000	58936000	79841000	313440000	137290000	1.00182	0.600076
lcl|CP030093.1_prot_AWX10662.1_2368	Rv2418c	SGNH/GDSL hydrolase family protein	3	1	1	1	2	0	57668000	0	0	0	23828000	0	1.27511	0.616389
lcl|CP030093.1_prot_AWX12489.1_2377	Rv2426c	MoxR family ATPase	5	1	0	0	3	3	264510000	0	0	0	15808000	21755000	2.81594	0.440407
lcl|CP030093.1_prot_AWX10670.1_2378	Rv2427c	gamma-glutamyl-phosphate reductase	11	15	7	5	14	6	84449000	3735800000	77551000	37663000	1555100000	20725000	1.27248	0.595004
lcl|CP030093.1_prot_AWX10673.1_2381	Rv2428	alkyl hydroperoxide reductase subunit C	13	11	10	11	14	14	643050000	571050000	409700000	710480000	2069100000	3048400000	-1.84362	0.10885
lcl|CP030093.1_prot_AWX10674.1_2382	Rv2429	alkyl hydroperoxide reductase AhpD	4	3	3	0	7	6	54467000	39290000	32991000	0	458870000	1306200000	-3.79969	0.226688
lcl|CP030093.1_prot_AWX10675.1_2383	Rv2430c	PPE family protein	3	1	2	0	2	2	34332000	0	14636000	0	71216000	30983000	-1.06147	0.481515
lcl|CP030093.1_prot_AWX10682.1_2393	Rv2438c	glutamine-dependent NAD+ synthetase	8	4	8	2	5	0	283500000	76550000	110490000	0	58478000	0	3.00835	0.109604
lcl|CP030093.1_prot_AWX10685.1_2397	Rv2442c	50S ribosomal protein L21	0	0	0	0	1	2	0	0	0	0	0	103010000	-inf	0.373901
lcl|CP030093.1_prot_AWX10687.1_2400	Rv2444c	ribonuclease E/G	6	8	10	13	12	3	17527000	58584000	99581000	1096600000	116940000	126170000	-2.9308	0.299633
lcl|CP030093.1_prot_AWX12493.1_2401	Rv2445c	nucleoside-diphosphate kinase	2	0	1	1	7	7	22495000	0	0	0	687080000	7261200000	-8.46489	0.317353
lcl|CP030093.1_prot_AWX10689.1_2403	Rv2447c	dihydrofolate synthase	1	4	1	1	2	0	0	76312000	0	0	0	0	inf	0.373901
lcl|CP030093.1_prot_AWX10690.1_2404	Rv2448c	valine--tRNA ligase	5	7	17	12	12	0	81218000	147880000	1558800000	242360000	275300000	0	1.78819	0.435886
lcl|CP030093.1_prot_AWX10691.1_2405	Rv2449c	enoyl-ACP reductase	1	3	1	0	3	3	0	59386000	0	0	35710000	51850000	-0.560149	0.726563
lcl|CP030093.1_prot_AWX10695.1_2409	Rv2453c	molybdenum cofactor guanylyltransferase	4	3	4	1	7	5	62744000	71123000	44903000	0	168450000	68855000	-0.408638	0.713585
lcl|CP030093.1_prot_AWX10696.1_2410	Rv2454c	2-oxoglutarate oxidoreductase subunit KorB	4	6	6	6	8	3	43789000	252030000	54517000	67089000	133230000	48562000	0.493283	0.664776
lcl|CP030093.1_prot_AWX12494.1_2411	Rv2455c	2-oxoglutarate oxidoreductase subunit KorA	3	5	8	3	6	5	40775000	79364000	493070000	103220000	68133000	276220000	0.454256	0.745004
lcl|CP030093.1_prot_AWX10698.1_2413	Rv2457c	ATP-dependent Clp protease ATP-binding subunit ClpX	5	12	9	5	12	1	61303000	463940000	81921000	78595000	184110000	0	1.20864	0.462221
lcl|CP030093.1_prot_AWX10700.1_2416	Rv2460c	ATP-dependent Clp protease proteolytic subunit	5	6	7	5	8	9	194810000	135990000	150600000	216210000	630010000	1652500000	-2.37588	0.190602
lcl|CP030093.1_prot_AWX10701.1_2417	Rv2461c	ATP-dependent Clp protease proteolytic subunit	5	4	7	4	7	7	54523000	57626000	124600000	76701000	272670000	793790000	-2.2716	0.232999
lcl|CP030093.1_prot_AWX10702.1_2418	Rv2462c	trigger factor	12	17	4	5	13	9	401480000	2543000000	69694000	138920000	1087300000	213600000	1.06587	0.562772
lcl|CP030093.1_prot_AWX12496.1_2421	Rv2465c	ribose 5-phosphate isomerase B	0	2	0	1	4	5	0	0	0	0	75235000	357670000	-inf	0.255666
lcl|CP030093.1_prot_AWX10705.1_2422	Rv2466c	Rv2466c family mycothiol-dependent reductase	5	1	2	0	3	1	45419000	0	21344000	0	93557000	0	-0.486797	0.804835
lcl|CP030093.1_prot_AWX10706.1_2423	Rv2467	aminopeptidase N	3	5	11	7	5	4	44886000	82456000	318660000	130910000	67731000	76447000	0.697157	0.552378
lcl|CP030093.1_prot_AWX10707.1_2424	Rv2468c	DUF5130 domain-containing protein	2	0	2	1	4	4	20395000	0	34834000	0	76275000	1959000000	-5.20365	0.361183
lcl|CP030093.1_prot_AWX12498.1_2427	Rv2470	group 2 truncated hemoglobin GlbO	0	0	0	0	2	2	0	0	0	0	0	74696000	-inf	0.373901
lcl|CP030093.1_prot_AWX10711.1_2430	Rv2473	hypothetical protein	3	3	1	1	4	4	19839000	19999000	0	0	100080000	94028000	-2.28464	0.194945
lcl|CP030093.1_prot_AWX10712.1_2432	Rv2475c	acyl-CoA thioesterase	2	0	1	1	1	6	0	0	0	0	0	913430000	-inf	0.373901
lcl|CP030093.1_prot_AWX10713.1_2433	Rv2476c	NAD-glutamate dehydrogenase	24	19	45	50	34	9	433910000	285020000	2013100000	6950900000	904310000	119180000	-1.5454	0.476701
lcl|CP030093.1_prot_AWX10714.1_2434	Rv2477c	energy-dependent translational throttle protein EttA	12	11	12	6	13	4	130620000	306170000	681090000	202020000	289730000	75957000	0.977547	0.350845
lcl|CP030093.1_prot_AWX10720.1_2442	Rv2486	enoyl-CoA hydratase	3	1	1	1	2	1	35297000	0	0	0	23556000	0	0.583451	0.795735
lcl|CP030093.1_prot_AWX10729.1_2452	Rv2495c	2-oxo acid dehydrogenase subunit E2	17	17	14	8	10	5	736480000	1125700000	235850000	240470000	772650000	460480000	0.50969	0.526351
lcl|CP030093.1_prot_AWX10730.1_2453	Rv2496c	3-methyl-2-oxobutanoate dehydrogenase subunit beta	3	3	1	1	3	1	29852000	23444000	0	0	22665000	0	1.23356	0.435939
lcl|CP030093.1_prot_AWX10731.1_2454	Rv2497c	3-methyl-2-oxobutanoate dehydrogenase subunit alpha	2	5	1	3	5	1	32826000	125790000	0	56638000	43730000	0	0.660239	0.663392
lcl|CP030093.1_prot_AWX10732.1_2455	Rv2498c	citrate lyase subunit beta-like protein	11	9	9	5	10	7	3749000000	116180000	83844000	108670000	917560000	177110000	1.71445	0.502596
lcl|CP030093.1_prot_AWX10733.1_2456	Rv2499c	MaoC family dehydratase	1	2	2	0	3	4	12236000	17774000	44987000	0	106610000	317150000	-2.49834	0.282624
lcl|CP030093.1_prot_AWX10734.1_2457	Rv2500c	acyl-CoA dehydrogenase	2	2	0	0	2	0	12849000	69708000	0	0	20695000	0	1.99611	0.411304
lcl|CP030093.1_prot_AWX10737.1_2460	Rv2503c	succinyl-CoA--3-ketoacid CoA transferase subunit B	0	0	0	0	2	1	0	0	0	0	21514000	0	-inf	0.373901
lcl|CP030093.1_prot_AWX10738.1_2461	Rv2504c	succinyl-CoA--3-ketoacid CoA transferase subunit A	3	0	1	1	3	1	239680000	0	0	0	25416000	0	3.2373	0.424247
lcl|CP030093.1_prot_AWX10743.1_2466	Rv2509	SDR family NAD(P)-dependent oxidoreductase	9	2	5	4	6	3	230160000	17723000	21612000	92182000	62215000	36390000	0.498296	0.734017
lcl|CP030093.1_prot_AWX10744.1_2467	Rv2510c	ATP-binding protein	1	2	2	0	1	0	0	37282000	17800000	0	0	0	inf	0.163314
lcl|CP030093.1_prot_AWX10745.1_2468	Rv2511	oligoribonuclease	6	1	1	1	4	1	549380000	152320000	0	0	151510000	0	2.21144	0.344805
lcl|CP030093.1_prot_AWX10758.1_2482	Rv2520c	DUF3618 domain-containing protein	0	1	3	3	4	4	0	0	24759000	71754000	355340000	3596600000	-7.34442	0.303768
lcl|CP030093.1_prot_AWX10759.1_2483	Rv2521	peroxiredoxin	1	1	1	0	3	4	0	0	0	0	38480000	313590000	-inf	0.300375
lcl|CP030093.1_prot_AWX10760.1_2484	Rv2522c	dipeptidase	2	4	3	3	4	0	0	131710000	21824000	43453000	29630000	0	1.07095	0.564264
lcl|CP030093.1_prot_AWX10761.1_2485	Rv2523c	holo-ACP synthase	0	0	0	0	1	1	0	0	0	0	0	51943000	-inf	0.373901
lcl|CP030093.1_prot_AWX10762.1_2486	Rv2524c	cation-transporting P-type ATPase	38	44	70	81	64	27	791400000	1417500000	2873800000	20986000000	1739200000	601210000	-2.1983	0.411702
lcl|CP030093.1_prot_AWX10766.1_2492	Rv2528c	restriction system protein	10	1	2	2	7	4	300260000	0	0	0	49559000	40982000	1.72957	0.527888
lcl|CP030093.1_prot_AWX10771.1_2497	Rv2532c	antitermination protein NusB	1	0	0	0	0	1	0	0	0	0	0	6694000	-inf	0.373901
lcl|CP030093.1_prot_AWX10772.1_2498	Rv2533c	transcription antitermination factor NusB	0	2	0	2	3	2	0	72243000	0	0	26271000	122200000	-1.03925	0.596657
lcl|CP030093.1_prot_AWX10773.1_2499	Rv2534c	elongation factor P	2	1	1	2	7	4	85561000	0	0	0	172260000	101970000	-1.68036	0.336024
lcl|CP030093.1_prot_AWX10774.1_2500	Rv2535c	aminopeptidase P family protein	13	12	9	7	9	7	1020000000	915000000	79180000	108190000	497640000	115650000	1.48116	0.254605
lcl|CP030093.1_prot_AWX10775.1_2501	Rv2536	hypothetical protein	4	3	4	4	4	2	399850000	78555000	76483000	693040000	253900000	17772000	-0.797902	0.576759
lcl|CP030093.1_prot_AWX10776.1_2502	Rv2537c	type II 3-dehydroquinate dehydratase	0	0	2	1	3	3	0	0	58839000	0	178490000	692970000	-3.88859	0.264019
lcl|CP030093.1_prot_AWX10777.1_2503	Rv2538c	3-dehydroquinate synthase	0	4	1	1	2	0	0	100670000	0	0	17809000	0	2.49896	0.463113
lcl|CP030093.1_prot_AWX12504.1_2505	Rv2540c	chorismate synthase	4	2	1	1	2	4	88642000	66912000	0	0	0	39649000	1.97206	0.26412
lcl|CP030093.1_prot_AWX10785.1_2515	Rv2548A	hypothetical protein	2	3	1	4	6	6	92070000	28054000	0	31603000	127780000	394530000	-2.20513	0.265974
lcl|CP030093.1_prot_AWX10791.1_2521	Rv2553c	endolytic transglycosylase MltG	1	3	0	1	1	0	0	96277000	0	0	0	0	inf	0.373901
lcl|CP030093.1_prot_AWX10793.1_2523	Rv2555c	alanine--tRNA ligase	20	23	34	27	27	9	418920000	475860000	2204100000	617870000	690100000	206470000	1.03296	0.431851
lcl|CP030093.1_prot_AWX10794.1_2525	Rv2557	hypothetical protein	1	1	0	1	1	3	0	0	0	0	0	42605000	-inf	0.373901
lcl|CP030093.1_prot_AWX12509.1_2532	Rv2563	glutamine ABC transporter permease	5	1	3	5	5	2	120830000	0	41370000	112730000	60937000	43691000	-0.422299	0.677613
lcl|CP030093.1_prot_AWX10800.1_2533	Rv2564	glutamine ABC transporter ATP-binding protein	11	9	4	4	8	4	1200200000	120390000	71434000	85134000	310170000	71412000	1.57657	0.458565
lcl|CP030093.1_prot_AWX10802.1_2536	Rv2567	hypothetical protein	1	1	3	1	1	1	0	0	40111000	0	0	0	inf	0.373901
lcl|CP030093.1_prot_AWX10806.1_2541	Rv2572c	aspartate--tRNA ligase	2	5	7	3	4	1	34601000	29841000	132510000	41282000	30940000	0	1.44733	0.30869
lcl|CP030093.1_prot_AWX10808.1_2543	Rv2574	SRPBCC family protein	0	0	1	0	1	3	0	0	0	0	0	36078000	-inf	0.373901
lcl|CP030093.1_prot_AWX10813.1_2548	Rv2579	haloalkane dehalogenase	15	5	4	3	11	4	2144200000	19100000	11874000	19313000	367950000	29925000	2.38236	0.460663
lcl|CP030093.1_prot_AWX10814.1_2549	Rv2580c	histidine--tRNA ligase	10	11	4	7	11	4	100360000	638420000	67276000	115270000	195400000	39681000	1.20208	0.469872
lcl|CP030093.1_prot_AWX10815.1_2550	Rv2581c	MBL fold metallo-hydrolase	8	4	3	2	8	6	493460000	32597000	20906000	30346000	186760000	50943000	1.02895	0.599277
lcl|CP030093.1_prot_AWX10816.1_2551	Rv2582	peptidyl-prolyl cis-trans isomerase	4	4	4	3	3	1	685700000	549530000	92348000	372330000	262170000	324250000	0.46957	0.536939
lcl|CP030093.1_prot_AWX10819.1_2555	Rv2586c	protein translocase subunit SecF	2	3	3	3	3	1	0	60892000	36204000	82636000	16744000	0	-0.0335437	0.981465
lcl|CP030093.1_prot_AWX10820.1_2556	Rv2587c	protein translocase subunit SecD	6	5	4	4	6	4	1079800000	19561000	17689000	39524000	589400000	43269000	0.732746	0.728434
lcl|CP030093.1_prot_AWX10821.1_2557	Rv2588c	preprotein translocase subunit YajC	2	0	1	1	4	4	69304000	0	0	0	216360000	3917000000	-5.89823	0.346674
lcl|CP030093.1_prot_AWX10822.1_2559	Rv2589	aspartate aminotransferase family protein	13	18	11	9	17	8	122270000	2218700000	154550000	237830000	600940000	230950000	1.22211	0.536725
lcl|CP030093.1_prot_AWX10825.1_2563	Rv2593c	Holliday junction branch migration protein RuvA	2	2	0	1	7	5	139790000	67098000	0	0	100360000	550000000	-1.65239	0.443081
lcl|CP030093.1_prot_AWX10835.1_2574	Rv2603c	YebC/PmpR family DNA-binding transcriptional regulator	6	3	0	3	4	1	1114800000	43022000	0	38796000	416710000	0	1.34587	0.578911
lcl|CP030093.1_prot_AWX10836.1_2575	Rv2604c	pyridoxal 5'-phosphate synthase glutaminase subunit PdxT	6	1	1	0	5	2	25093000	0	0	0	136850000	36811000	-2.79092	0.301029
lcl|CP030093.1_prot_AWX10837.1_2576	Rv2605c	acyl-CoA thioesterase II	3	1	1	2	2	1	92202000	0	0	38243000	19370000	0	0.678404	0.741866
lcl|CP030093.1_prot_AWX10838.1_2577	Rv2606c	pyridoxal 5'-phosphate synthase lyase subunit PdxS	15	6	10	5	13	6	5148700000	246560000	225450000	255920000	1032700000	989970000	1.30261	0.538186
lcl|CP030093.1_prot_AWX10839.1_2578	Rv2607	pyridoxine/pyridoxamine 5'-phosphate oxidase	6	1	0	0	6	0	42598000	0	0	0	97035000	0	-1.18772	0.634545
lcl|CP030093.1_prot_AWX10841.1_2580	Rv2609c	NUDIX domain-containing protein	3	1	1	1	2	1	39514000	0	0	0	0	0	inf	0.373901
lcl|CP030093.1_prot_AWX10843.1_2582	Rv2611c	phosphatidylinositol mannoside acyltransferase	5	3	2	1	3	2	184920000	30226000	10549000	0	63670000	17090000	1.48266	0.454071
lcl|CP030093.1_prot_AWX10845.1_2584	Rv2613c	phosphorylase	1	2	1	1	2	2	0	27929000	0	0	58721000	62352000	-2.11604	0.23533
lcl|CP030093.1_prot_AWX10846.1_2585	Rv2614c	threonine--tRNA ligase	14	15	22	13	15	3	134150000	213750000	1951700000	193440000	372010000	64643000	1.86775	0.405941
lcl|CP030093.1_prot_AWX10850.1_2591	Rv2619c	cupin domain-containing protein	1	1	1	0	2	2	0	0	0	0	44441000	140280000	-inf	0.211072
lcl|CP030093.1_prot_AWX10853.1_2594	Rv2622	class I SAM-dependent methyltransferase	6	1	1	2	4	4	127560000	0	0	29646000	80659000	36844000	-0.206102	0.892617
lcl|CP030093.1_prot_AWX10854.1_2595	Rv2623	universal stress protein	11	11	11	12	12	12	27215000000	3145200000	3485900000	4345700000	7767200000	3785600000	1.0901	0.49934
lcl|CP030093.1_prot_AWX12518.1_2596	Rv2624c	universal stress protein	14	2	5	6	11	5	755730000	20488000	51895000	57100000	236710000	102790000	1.06214	0.590128
lcl|CP030093.1_prot_AWX10855.1_2597	Rv2625c	site-2 protease family protein	0	1	2	2	2	1	0	0	0	118490000	0	0	-inf	0.373901
lcl|CP030093.1_prot_AWX10856.1_2598	Rv2626c	hypoxic response protein 1	5	2	3	2	5	5	61808000	23204000	15778000	49205000	360610000	687990000	-3.4452	0.146801
lcl|CP030093.1_prot_AWX10857.1_2599	Rv2627c	alpha/beta hydrolase	12	12	8	6	10	9	558450000	980450000	100770000	174240000	425450000	386170000	0.733951	0.458182
lcl|CP030093.1_prot_AWX10858.1_2601	Rv2629	hypothetical protein	11	11	9	9	12	6	221600000	795280000	151410000	153900000	637530000	734070000	-0.384884	0.683801
lcl|CP030093.1_prot_AWX10861.1_2604	Rv2632c	DUF1876 domain-containing protein	0	0	0	0	2	2	0	0	0	0	58219000	630180000	-inf	0.317439
lcl|CP030093.1_prot_AWX10871.1_2614	Rv2641	cadmium-induced protein CadI	1	1	1	0	1	1	0	0	0	0	0	156320000	-inf	0.373901
lcl|CP030093.1_prot_AWX10892.1_2643	Rv2667	ATP-dependent Clp protease ATP-binding subunit	1	1	0	0	0	0	17635000	0	0	0	0	0	inf	0.373901
lcl|CP030093.1_prot_AWX10896.1_2647	Rv2671	pyrimidine reductase family protein	1	1	0	0	1	0	19253000	0	0	0	0	0	inf	0.373901
lcl|CP030093.1_prot_AWX10897.1_2648	Rv2672	alpha/beta fold hydrolase	3	8	5	5	7	1	57887000	669740000	105970000	46813000	315650000	0	1.20152	0.514177
lcl|CP030093.1_prot_AWX10898.1_2649	Rv2673	alpha-(1--3)-arabinofuranosyltransferase	0	0	1	2	2	0	0	0	0	212630000	6313600	0	-inf	0.355073
lcl|CP030093.1_prot_AWX10899.1_2650	Rv2674	peptide-methionine (R)-S-oxide reductase	1	0	0	0	1	1	0	0	0	0	0	49196000	-inf	0.373901
lcl|CP030093.1_prot_AWX10900.1_2651	Rv2675c	class I SAM-dependent methyltransferase	3	0	0	0	1	0	110780000	0	0	0	0	0	inf	0.373901
lcl|CP030093.1_prot_AWX10901.1_2652	Rv2676c	hypothetical protein	10	4	3	2	9	5	221570000	22003000	31254000	89547000	182090000	72911000	-0.326181	0.767268
lcl|CP030093.1_prot_AWX12526.1_2654	Rv2678c	uroporphyrinogen decarboxylase	2	3	0	2	2	1	51007000	38757000	0	0	50045000	0	0.842911	0.590793
lcl|CP030093.1_prot_AWX10903.1_2655	Rv2679	enoyl-CoA hydratase	7	2	2	1	4	2	701230000	17815000	26946000	0	144900000	22077000	2.15951	0.449962
lcl|CP030093.1_prot_2656	Rv2680	DUF3000 domain-containing protein	1	2	1	1	2	1	43188000	54801000	0	0	84494000	0	0.213771	0.897323
lcl|CP030093.1_prot_AWX12527.1_2657	Rv2680	DUF3000 domain-containing protein	4	6	1	1	6	2	100310000	269570000	0	0	121750000	78264000	0.886956	0.547807
lcl|CP030093.1_prot_AWX10906.1_2661	Rv2683	CBS domain-containing protein	1	0	1	1	2	2	0	0	0	0	106600000	263250000	-inf	0.182127
lcl|CP030093.1_prot_AWX10914.1_2670	Rv2691	TrkA family potassium uptake protein	7	2	0	2	4	1	70174000	70217000	0	51920000	95973000	0	-0.0751033	0.948366
lcl|CP030093.1_prot_AWX10915.1_2671	Rv2692	TrkA family potassium uptake protein	5	0	0	1	5	1	438290000	0	0	0	105780000	0	2.05082	0.501753
lcl|CP030093.1_prot_AWX10919.1_2675	Rv2696c	DUF3710 domain-containing protein	6	2	3	2	5	4	122730000	39582000	61991000	59459000	143800000	31481000	-0.0656148	0.937831
lcl|CP030093.1_prot_AWX10920.1_2676	Rv2697c	dUTP diphosphatase	1	0	1	2	6	6	0	0	0	59767000	75102000	520110000	-inf	0.221634
lcl|CP030093.1_prot_AWX10923.1_2679	Rv2700	LytR family transcriptional regulator	1	1	2	2	1	1	18624000	0	24782000	27000000	53415000	0	-0.88957	0.511149
lcl|CP030093.1_prot_AWX10924.1_2680	Rv2701c	inositol monophosphatase	2	0	0	0	1	0	92439000	0	0	0	0	0	inf	0.373901
lcl|CP030093.1_prot_AWX10925.1_2681	Rv2702	ROK family protein	3	0	1	1	3	0	80703000	0	0	0	29319000	0	1.46079	0.581787
lcl|CP030093.1_prot_AWX12529.1_2682	Rv2703	RNA polymerase sigma factor SigA	12	11	21	15	20	7	248530000	658780000	2568100000	2333400000	705730000	186400000	0.107647	0.935289
lcl|CP030093.1_prot_AWX12533.1_2689	Rv2710	RNA polymerase sigma factor SigB	3	3	2	1	4	1	16388000	53757000	23978000	0	21199000	0	2.15055	0.144226
lcl|CP030093.1_prot_AWX10929.1_2690	Rv2711	iron-dependent repressor IdeR	11	3	4	3	9	6	1842500000	33568000	48255000	59685000	883760000	199800000	0.751216	0.710171
lcl|CP030093.1_prot_AWX10930.1_2693	Rv2714	PAC2 family protein	10	6	1	1	6	0	2769500000	157420000	0	0	276930000	0	3.40179	0.383266
lcl|CP030093.1_prot_AWX10932.1_2695	Rv2716	PhzF family phenazine biosynthesis protein	5	0	0	0	4	0	253150000	0	0	0	61101000	0	2.05072	0.501763
lcl|CP030093.1_prot_AWX10933.1_2697	Rv2718c	transcriptional regulator NrdR	1	1	3	1	3	5	0	0	20116000	0	36704000	270820000	-3.93428	0.323163
lcl|CP030093.1_prot_AWX10935.1_2699	Rv2720	LexA repressor	5	1	1	2	4	4	160860000	0	0	35937000	70902000	39340000	0.13807	0.933091
lcl|CP030093.1_prot_AWX10936.1_2700	Rv2721c	hypothetical protein	9	19	21	12	21	3	95026000	1978000000	5118800000	297920000	1589500000	24418000	1.9114	0.317608
lcl|CP030093.1_prot_AWX12538.1_2710	Rv2731	DUF349 domain-containing protein	7	12	5	5	10	2	69752000	676800000	65759000	90380000	243410000	29058000	1.16267	0.520209
lcl|CP030093.1_prot_AWX10949.1_2717	Rv2737c	intein-containing recombinase RecA	0	2	0	0	1	1	0	53371000	0	0	0	0	inf	0.373901
lcl|CP030093.1_prot_AWX10953.1_2721	Rv2740	epoxide hydrolase EphG	2	1	2	1	2	3	57576000	0	63351000	0	74024000	326310000	-1.72707	0.407886
lcl|CP030093.1_prot_AWX10955.1_2726	Rv2744c	PspA/IM30 family protein	17	15	13	9	16	11	18339000000	618790000	318470000	231980000	3462000000	444470000	2.21966	0.451035
lcl|CP030093.1_prot_AWX10958.1_2730	Rv2748c	DNA translocase FtsK	1	1	2	3	4	1	0	0	0	46284000	32810000	0	-inf	0.12753
lcl|CP030093.1_prot_AWX10960.1_2732	Rv2750	SDR family mycofactocin-dependent oxidoreductase	2	0	0	0	1	0	28825000	0	0	0	0	0	inf	0.373901
lcl|CP030093.1_prot_AWX10961.1_2733	Rv2751	SAM-dependent methyltransferase	2	0	0	0	2	2	39566000	0	0	0	0	0	inf	0.373901
lcl|CP030093.1_prot_AWX10962.1_2734	Rv2752c	ribonuclease J	0	2	4	2	1	0	0	26564000	95338000	33300000	0	0	1.87213	0.387691
lcl|CP030093.1_prot_AWX10963.1_2735	Rv2753c	4-hydroxy-tetrahydrodipicolinate synthase	14	10	6	7	11	4	7118200000	91611000	59534000	81782000	1518700000	29097000	2.15733	0.476844
lcl|CP030093.1_prot_AWX10965.1_2738	Rv2756c	SAM-dependent DNA methyltransferase	2	5	4	2	4	1	53468000	271470000	60325000	28265000	92783000	0	1.67026	0.314526
lcl|CP030093.1_prot_AWX10969.1_2742	Rv2760c	antitoxin	0	0	0	0	1	1	0	0	0	0	0	20576000	-inf	0.373901
lcl|CP030093.1_prot_AWX12545.1_2745	Rv2763c	dihydrofolate reductase	0	1	1	0	4	5	0	27343000	31326000	0	66657000	368650000	-2.89136	0.332007
lcl|CP030093.1_prot_AWX10972.1_2746	Rv2764c	thymidylate synthase	2	0	1	1	2	0	27896000	0	0	0	5758900	0	2.27619	0.480458
lcl|CP030093.1_prot_AWX10973.1_2747	Rv2765	dienelactone hydrolase family protein	4	1	2	1	2	0	81199000	0	14948000	0	28735000	0	1.74243	0.447799
lcl|CP030093.1_prot_AWX10974.1_2748	Rv2766c	SDR family NAD(P)-dependent oxidoreductase	8	1	2	1	5	0	288870000	0	0	0	94625000	0	1.61013	0.557568
lcl|CP030093.1_prot_AWX10979.1_2754	Rv2771c	flavodoxin family protein	0	0	0	0	1	2	0	0	0	0	0	132600000	-inf	0.373901
lcl|CP030093.1_prot_AWX12546.1_2756	Rv2773c	4-hydroxy-tetrahydrodipicolinate reductase	8	2	1	1	6	4	814620000	43216000	0	0	180310000	74479000	1.7514	0.497563
lcl|CP030093.1_prot_AWX10983.1_2761	Rv2778c	SRPBCC family protein	3	3	0	1	5	7	45716000	46683000	0	0	684540000	1101000000	-4.27234	0.15386
lcl|CP030093.1_prot_AWX10985.1_2763	Rv2780	alanine dehydrogenase	5	8	2	2	6	1	69345000	356090000	41331000	0	128700000	0	1.85869	0.360967
lcl|CP030093.1_prot_AWX10986.1_2764	Rv2781c	nitronate monooxygenase	1	3	0	2	3	0	0	96795000	0	26883000	26263000	0	0.864971	0.686105
lcl|CP030093.1_prot_AWX10988.1_2766	Rv2783c	polyribonucleotide nucleotidyltransferase	26	23	37	31	35	19	1122500000	1910300000	24312000000	7893600000	4759900000	1507900000	0.949303	0.604246
lcl|CP030093.1_prot_AWX10990.1_2768	Rv2785c	30S ribosomal protein S15	2	4	2	3	6	6	14888000	15711000	77761000	51092000	253080000	2611600000	-4.74997	0.318579
lcl|CP030093.1_prot_AWX10992.1_2771	Rv2788	metal-dependent transcriptional regulator	4	0	0	0	3	0	86630000	0	0	0	16002000	0	2.43661	0.467637
lcl|CP030093.1_prot_AWX10993.1_2772	Rv2789c	acyl-CoA dehydrogenase	1	4	2	1	4	0	0	210210000	57887000	0	53217000	0	2.3328	0.333323
lcl|CP030093.1_prot_AWX10994.1_2773	Rv2790c	lipid-transfer protein	0	4	0	0	3	1	0	80774000	0	0	28893000	0	1.48317	0.577961
lcl|CP030093.1_prot_AWX11024.1_2811	Rv2831	enoyl-CoA hydratase	12	11	4	5	12	6	4374400000	195990000	28669000	64655000	908270000	95245000	2.1062	0.461959	У штаммов В0 меньше чем в Н37Rv по Progenesis
lcl|CP030093.1_prot_AWX11030.1_2818	Rv2838c	30S ribosome-binding factor RbfA	4	1	2	4	5	5	70470000	0	36860000	76708000	216640000	724720000	-3.24571	0.199848
lcl|CP030093.1_prot_AWX11031.1_2819	Rv2839c	translation initiation factor IF-2	13	12	17	15	14	6	133110000	162460000	665010000	764640000	362850000	158770000	-0.421205	0.684097
lcl|CP030093.1_prot_AWX11033.1_2821	Rv2841c	transcription termination/antitermination protein NusA	3	5	1	1	4	1	27944000	80883000	0	0	34764000	0	1.64637	0.402611
lcl|CP030093.1_prot_AWX11035.1_2823	Rv2843	hypothetical protein	2	2	2	4	4	2	16396000	55180000	46322000	34831000	110650000	174560000	-1.44072	0.184369
lcl|CP030093.1_prot_AWX11036.1_2824	Rv2844	DUF4439 domain-containing protein	0	0	0	0	1	1	0	0	0	0	0	77456000	-inf	0.373901
lcl|CP030093.1_prot_AWX11037.1_2825	Rv2845c	proline--tRNA ligase	4	6	11	1	2	3	25022000	33995000	458860000	0	21209000	28764000	3.37339	0.3379
lcl|CP030093.1_prot_AWX11046.1_2835	Rv2855	mycothione reductase	1	4	2	0	3	0	0	72788000	0	0	25433000	0	1.517	0.572312
lcl|CP030093.1_prot_AWX11051.1_2840	Rv2857c	3-oxoacyl-ACP reductase	5	2	0	1	3	1	254690000	42950000	0	0	38773000	0	2.94044	0.340258
lcl|CP030093.1_prot_AWX11052.1_2841	Rv2858c	aldehyde dehydrogenase	1	3	0	0	2	0	0	58219000	0	0	35985000	0	0.694094	0.76157
lcl|CP030093.1_prot_AWX11053.1_2842	Rv2859c	gamma-glutamyl-gamma-aminobutyrate hydrolase	1	1	1	1	1	1	0	30452000	0	0	0	0	inf	0.373901
lcl|CP030093.1_prot_AWX11054.1_2843	Rv2860c	glutamine synthetase	0	1	0	0	0	0	0	23342000	0	0	0	0	inf	0.373901
lcl|CP030093.1_prot_AWX11055.1_2844	Rv2861c	methionine aminopeptidase	6	6	5	4	5	3	1113500000	170160000	116350000	152250000	445180000	74371000	1.05933	0.518081
lcl|CP030093.1_prot_AWX11063.1_2852	Rv2868c	4-hydroxy-3-methylbut-2-en-1-yl diphosphate synthase (flavodoxin)	14	15	9	10	14	5	312820000	1175200000	229040000	316960000	635730000	33395000	0.800157	0.523386
lcl|CP030093.1_prot_AWX11067.1_2857	Rv2873	cell surface protein	2	1	1	1	2	1	240280000	0	0	0	161640000	0	0.571932	0.799402
lcl|CP030093.1_prot_AWX11072.1_2863	Rv2878c	protein disulfide oxidoreductase	0	0	0	0	1	1	0	0	0	0	0	8386000	-inf	0.373901
lcl|CP030093.1_prot_AWX11075.1_2866	Rv2882c	ribosome-recycling factor	12	3	3	5	13	5	144750000	16586000	53002000	60497000	1383600000	57592000	-2.80863	0.387725
lcl|CP030093.1_prot_AWX11078.1_2869	Rv2883c	UMP kinase	6	0	1	0	5	2	545970000	0	0	0	78643000	32634000	2.29467	0.473723
lcl|CP030093.1_prot_AWX11082.1_2873	Rv2887	MarR family transcriptional regulator	3	4	4	3	6	7	25593000	54109000	32804000	114600000	112890000	768370000	-3.14594	0.248831
lcl|CP030093.1_prot_AWX11083.1_2874	Rv2888c	amidase	4	10	6	4	8	3	36205000	483980000	67230000	91268000	122730000	74141000	1.02762	0.529454
lcl|CP030093.1_prot_AWX11084.1_2875	Rv2889c	elongation factor Ts	16	12	10	6	15	9	4297800000	148600000	148040000	83934000	1086900000	373830000	1.5726	0.512186
lcl|CP030093.1_prot_AWX11085.1_2876	Rv2890c	30S ribosomal protein S2	14	15	9	6	12	9	2995000000	2491100000	441760000	551850000	1626700000	646690000	1.06914	0.292065
lcl|CP030093.1_prot_AWX11087.1_2879	Rv2893	LLM class F420-dependent oxidoreductase	1	0	0	0	1	0	0	0	0	0	6921700	0	-inf	0.373901
lcl|CP030093.1_prot_AWX11089.1_2881	Rv2895c	siderophore-interacting protein	5	2	1	1	3	1	170680000	24242000	0	0	58608000	0	1.73373	0.468406
lcl|CP030093.1_prot_AWX11094.1_2887	Rv2901c	DUF2469 family protein	0	0	0	0	2	2	0	0	0	0	20145000	199660000	-inf	0.31257
lcl|CP030093.1_prot_AWX11096.1_2889	Rv2903c	signal peptidase I	5	3	0	3	4	3	401950000	30379000	0	31076000	89378000	26827000	1.55356	0.507761
lcl|CP030093.1_prot_AWX11097.1_2890	Rv2904c	50S ribosomal protein L19	2	0	1	0	4	4	21065000	0	0	0	80456000	1070400000	-5.77172	0.335425
lcl|CP030093.1_prot_AWX11101.1_2894	Rv2908c	RNA-binding protein	0	0	0	0	2	4	0	0	0	0	136040000	546780000	-inf	0.238314
lcl|CP030093.1_prot_AWX11102.1_2895	Rv2909c	30S ribosomal protein S16	2	3	2	2	9	9	50618000	16914000	19674000	203450000	455700000	690800000	-3.95233	0.040639
lcl|CP030093.1_prot_AWX11109.1_2902	Rv2916c	signal recognition particle protein	16	18	13	10	18	9	442460000	1314300000	231650000	263960000	592730000	220000000	0.885012	0.436188
lcl|CP030093.1_prot_AWX11112.1_2905	Rv2919c	nitrogen regulatory protein P-II	2	2	2	1	5	5	0	45457000	0	0	53474000	612540000	-3.87298	0.351791
lcl|CP030093.1_prot_AWX11114.1_2907	Rv2921c	signal recognition particle-docking protein FtsY	5	6	2	1	6	4	180040000	485240000	308380000	0	194490000	143130000	1.52802	0.115838
lcl|CP030093.1_prot_AWX11115.1_2908	Rv2922c	chromosome partition protein Smc	6	7	13	13	7	1	139200000	168590000	333050000	677000000	136060000	0	-0.343398	0.802997
lcl|CP030093.1_prot_AWX11118.1_2913	Rv2925c	ribonuclease 3	7	2	0	2	6	3	321050000	12952000	0	35390000	57578000	39808000	1.33086	0.558203
lcl|CP030093.1_prot_AWX12561.1_2915	Rv2927c	DivIVA domain-containing protein	13	6	6	3	12	3	3165500000	58303000	36312000	24232000	806930000	40906000	1.90241	0.498615
lcl|CP030093.1_prot_AWX12562.1_2916	Rv2928	thioesterase TesA	9	2	1	3	8	3	943600000	21345000	0	59491000	91251000	75385000	2.09331	0.472975
lcl|CP030093.1_prot_AWX11121.1_2918	Rv2930	long-chain-fatty-acid--AMP ligase FadD26	3	5	7	4	5	1	46500000	42089000	273050000	67303000	39226000	0	1.7633	0.340819
lcl|CP030093.1_prot_AWX11122.1_2919	Rv2931	phthiocerol type I polyketide synthase PpsA	5	7	11	13	8	3	64434000	58409000	248270000	875700000	117460000	52811000	-1.49491	0.453823
lcl|CP030093.1_prot_AWX11123.1_2920	Rv2932	phthiocerol type I polyketide synthase PpsB	1	2	3	2	2	1	0	0	55577000	0	0	0	inf	0.373901
lcl|CP030093.1_prot_AWX11124.1_2921	Rv2933	phthiocerol type I polyketide synthase PpsC	3	2	11	13	10	1	53549000	76614000	284250000	1190000000	105860000	0	-1.64477	0.490283
lcl|CP030093.1_prot_AWX11125.1_2922	Rv2934	phthiocerol type I polyketide synthase PpsD	0	2	3	3	3	0	0	0	54797000	60977000	28489000	0	-0.707243	0.67244
lcl|CP030093.1_prot_AWX11126.1_2923	Rv2935	phthiocerol type I polyketide synthase PpsE	22	23	32	31	22	18	234280000	431260000	1843200000	4377400000	717190000	146620000	-1.06294	0.555884
lcl|CP030093.1_prot_AWX12563.1_2924	Rv2936	daunorubicin resistance protein DrrA family ABC transporter ATP-binding protein	6	3	1	2	4	2	239390000	31607000	0	0	37385000	21164000	2.21056	0.403412
lcl|CP030093.1_prot_AWX11127.1_2925	Rv2937	#N/A	0	0	1	1	0	0	0	0	0	74658000	0	0	-inf	0.373901
lcl|CP030093.1_prot_AWX11130.1_2928	Rv2940c	type I polyketide synthase	43	45	62	66	49	28	1399900000	1281300000	6560300000	24688000000	2722600000	1269500000	-1.63385	0.451389
lcl|CP030093.1_prot_AWX11131.1_2929	Rv2941	long-chain-fatty-acid--AMP ligase FadD28	10	10	14	11	12	8	289660000	949510000	2764300000	1846600000	674660000	500470000	0.405876	0.720478
lcl|CP030093.1_prot_AWX11132.1_2930	Rv2942	phthiocerol dimycocerosate RND transporter MmpL7	0	2	3	3	1	0	0	69364000	84123000	107530000	0	0	0.513377	0.746594
lcl|CP030093.1_prot_AWX11135.1_2934	Rv2945c	hypothetical protein	12	6	6	6	14	9	385660000	56560000	28115000	139160000	2623300000	259620000	-2.68378	0.356518
lcl|CP030093.1_prot_AWX11136.1_2936	Rv2946c	type I polyketide synthase	1	0	4	4	1	1	0	0	59979000	116090000	0	0	-0.952714	0.689741
lcl|CP030093.1_prot_AWX11137.1_2937	Rv2948c	p-hydroxybenzoic acid--AMP ligase FadD22	9	7	10	9	8	1	121900000	132570000	607770000	315870000	232450000	0	0.653071	0.603765
lcl|CP030093.1_prot_AWX12564.1_2938	Rv2949c	chorismate--pyruvate lyase	1	1	2	1	3	2	0	0	18311000	0	30176000	17712000	-1.38695	0.407885
lcl|CP030093.1_prot_AWX11138.1_2939	Rv2950c	long-chain-fatty-acid--AMP ligase FadD29	0	1	2	0	2	0	0	0	52251000	0	0	0	inf	0.373901
lcl|CP030093.1_prot_AWX11140.1_2941	Rv2951c	phthiodiolone/phenolphthiodiolone dimycocerosates ketoreductase	12	13	8	6	11	10	534060000	953600000	86194000	145270000	425830000	175650000	1.0756	0.358124
lcl|CP030093.1_prot_AWX11141.1_2942	Rv2952	class I SAM-dependent methyltransferase	1	0	0	0	0	0	18041000	0	0	0	0	0	inf	0.373901
lcl|CP030093.1_prot_AWX11142.1_2943	Rv2953	trans-acting enoyl reductase	4	7	1	1	7	4	51069000	172290000	0	0	74871000	53556000	0.798416	0.600549
lcl|CP030093.1_prot_AWX12566.1_2945	Rv2955c	FkbM family methyltransferase	2	1	1	1	2	2	35084000	0	0	0	23381000	31783000	-0.652914	0.679952
lcl|CP030093.1_prot_AWX11147.1_2950	Rv2959c	rhamnosyl O-methyltransferase	3	1	1	2	2	0	173950000	0	0	29099000	48553000	0	1.16358	0.619177
lcl|CP030093.1_prot_AWX11149.1_2955	Rv2964	formyltetrahydrofolate deformylase	1	0	0	0	1	0	0	0	0	0	4638600	0	-inf	0.373901
lcl|CP030093.1_prot_AWX11154.1_2961	Rv2967c	pyruvate carboxylase	3	5	6	6	6	1	93349000	115780000	314350000	266120000	136790000	0	0.377674	0.719081
lcl|CP030093.1_prot_AWX11156.1_2963	Rv2969c	hypothetical protein	15	10	11	11	13	6	2710000000	234960000	241150000	416600000	1297900000	416000000	0.580604	0.708088
lcl|CP030093.1_prot_AWX11157.1_2964	Rv2970c	alpha/beta hydrolase	7	6	3	3	6	3	227440000	134280000	40834000	54319000	96737000	38144000	1.08927	0.277532
lcl|CP030093.1_prot_AWX11158.1_2966	Rv2971	oxidoreductase	14	11	9	9	13	11	4232200000	454310000	303410000	300060000	1174600000	287530000	1.50165	0.460236
lcl|CP030093.1_prot_AWX11164.1_2972	Rv2976c	uracil-DNA glycosylase	9	6	4	3	7	4	222320000	35983000	27033000	64228000	235330000	59019000	-0.329621	0.790742
lcl|CP030093.1_prot_AWX11165.1_2973	Rv2977c	thiamine-monophosphate kinase	1	1	0	0	1	0	25240000	0	0	0	0	0	inf	0.373901
lcl|CP030093.1_prot_AWX11168.1_2978	Rv2981c	D-alanine--D-alanine ligase A	2	4	1	0	4	2	36036000	45021000	0	0	33530000	27303000	0.414083	0.714828
lcl|CP030093.1_prot_AWX11169.1_2979	Rv2982c	glycerol-3-phosphate dehydrogenase (NAD(P)(+))	4	3	1	0	2	1	285810000	18024000	0	0	19704000	0	3.94672	0.364441	У штаммов В0 меньше чем в Н37Rv по Progenesis
lcl|CP030093.1_prot_AWX11171.1_2981	Rv2984	RNA degradosome polyphosphate kinase	4	9	15	11	11	1	44626000	71836000	756800000	112090000	221240000	0	1.38946	0.49767
lcl|CP030093.1_prot_AWX11173.1_2983	Rv2986c	DNA-binding protein HU	7	7	6	7	7	6	1420900000	652060000	671570000	9869600000	1446900000	4398800000	-2.51754	0.156264
lcl|CP030093.1_prot_AWX11174.1_2984	Rv2987c	3-isopropylmalate dehydratase small subunit	4	1	0	1	5	5	18035000	0	0	0	134330000	79959000	-3.57069	0.172794
lcl|CP030093.1_prot_AWX11179.1_2989	Rv2992c	glutamate--tRNA ligase	14	18	16	4	15	2	197820000	1308500000	177900000	88744000	376370000	35183000	1.75122	0.36697
lcl|CP030093.1_prot_AWX11180.1_2990	Rv2993c	FAA hydrolase family protein	8	4	3	3	5	3	1123600000	28370000	29752000	30986000	295420000	21390000	1.76458	0.500476
lcl|CP030093.1_prot_AWX11181.1_2992	Rv2995c	3-isopropylmalate dehydrogenase	12	12	9	7	11	6	2445300000	1217500000	184350000	195950000	772420000	175570000	1.74978	0.257022
lcl|CP030093.1_prot_AWX11182.1_2993	Rv2996c	D-3-phosphoglycerate dehydrogenase	23	26	23	22	24	16	1346700000	6514100000	1794300000	2513200000	2268200000	652480000	0.829308	0.46714
lcl|CP030093.1_prot_AWX12570.1_2998	Rv2999	DUF1259 domain-containing protein	3	0	0	0	2	0	222540000	0	0	0	40986000	0	2.44086	0.467321
lcl|CP030093.1_prot_AWX11188.1_3000	Rv3001c	ketol-acid reductoisomerase	12	12	12	10	11	10	1714700000	1082300000	443120000	403370000	1008700000	315840000	0.907019	0.303055
lcl|CP030093.1_prot_AWX11189.1_3001	Rv3002c	acetolactate synthase small subunit	8	5	3	0	9	10	62068000	42593000	44213000	0	603540000	2582100000	-4.41942	0.264068
lcl|CP030093.1_prot_AWX11190.1_3002	Rv3003c	acetolactate synthase large subunit IlvB1	2	3	5	3	2	0	49316000	30281000	69686000	41080000	0	0	1.86154	0.112736
lcl|CP030093.1_prot_AWX12572.1_3005	Rv3006	sorbosone dehydrogenase family protein	5	6	3	2	5	1	154960000	123110000	31353000	0	67148000	0	2.20416	0.135522
lcl|CP030093.1_prot_AWX11194.1_3008	Rv3009c	Asp-tRNA(Asn)/Glu-tRNA(Gln) amidotransferase GatCAB subunit B	3	12	15	12	14	2	29901000	863160000	238710000	147690000	207890000	23069000	1.57965	0.382576
lcl|CP030093.1_prot_AWX11195.1_3009	Rv3010c	ATP-dependent 6-phosphofructokinase	3	5	3	1	3	1	93087000	55447000	0	0	103550000	0	0.520466	0.749565
lcl|CP030093.1_prot_AWX11196.1_3010	Rv3011c	Asp-tRNA(Asn)/Glu-tRNA(Gln) amidotransferase GatCAB subunit A	3	9	3	3	8	1	24907000	254550000	35069000	31351000	87088000	0	1.40904	0.455174
lcl|CP030093.1_prot_AWX11197.1_3011	Rv3012c	Asp-tRNA(Asn)/Glu-tRNA(Gln) amidotransferase GatCAB subunit C	1	0	1	0	2	1	0	0	0	0	119330000	0	-inf	0.373901
lcl|CP030093.1_prot_AWX11198.1_3013	Rv3014c	DNA ligase (NAD(+)) LigA	1	2	3	2	2	1	0	41205000	46605000	23301000	0	0	1.91399	0.265908
lcl|CP030093.1_prot_AWX11199.1_3014	Rv3015c	methionine synthase	4	5	1	1	3	3	170680000	65719000	0	0	378980000	369180000	-1.66212	0.272764
lcl|CP030093.1_prot_AWX09462.1_980	Rv3028c	electron transfer flavoprotein subunit alpha	19	18	15	13	17	19	23492000000	816980000	798350000	1176000000	6869500000	4118900000	1.04544	0.606883
lcl|CP030093.1_prot_AWX09461.1_979	Rv3029c	electron transfer flavoprotein subunit beta	18	12	11	8	15	8	7783600000	127990000	144660000	163790000	2514800000	357540000	1.40787	0.563167
lcl|CP030093.1_prot_AWX09459.1_977	Rv3031	1,4-alpha-glucan-branching protein	2	2	1	0	1	0	40757000	67631000	0	0	0	0	inf	0.13997
lcl|CP030093.1_prot_AWX12338.1_969	Rv3038c	class I SAM-dependent methyltransferase	6	5	4	4	4	3	510740000	82585000	48476000	67951000	135180000	62620000	1.27205	0.45189
lcl|CP030093.1_prot_AWX12339.1_968	Rv3039c	enoyl-CoA hydratase	7	1	0	1	5	0	301130000	0	0	0	154010000	0	0.967362	0.686022
lcl|CP030093.1_prot_AWX09451.1_967	Rv3040c	NUDIX domain-containing protein	3	1	1	0	4	1	78428000	0	0	0	19130000	0	2.03553	0.503354
lcl|CP030093.1_prot_AWX09450.1_966	Rv3041c	ABC transporter ATP-binding protein	5	1	1	1	3	0	147780000	0	0	0	35089000	0	2.07436	0.499329
lcl|CP030093.1_prot_AWX09449.1_965	Rv3042c	phosphoserine phosphatase SerB	3	4	3	3	4	2	35203000	139160000	27296000	17947000	56518000	38954000	0.830255	0.479164
lcl|CP030093.1_prot_AWX09448.1_964	Rv3043c	cytochrome ubiquinol oxidase subunit I	4	5	8	8	7	1	81111000	421230000	2245000000	2832800000	722310000	0	-0.371858	0.815952
lcl|CP030093.1_prot_AWX12336.1_962	Rv3044	iron-siderophore ABC transporter substrate-binding protein	5	6	1	0	5	0	138340000	65352000	0	0	60768000	0	1.74501	0.347497
lcl|CP030093.1_prot_AWX09447.1_961	Rv3045	NADP-dependent alcohol dehydrogenase C	12	11	10	6	8	4	1130800000	534860000	299760000	198240000	389540000	55559000	1.61119	0.172375
lcl|CP030093.1_prot_AWX09444.1_958	Rv3048c	ribonucleoside-diphosphate reductase subunit beta nrdF2	7	5	4	3	6	4	935490000	58232000	27721000	43525000	75755000	42574000	2.65784	0.390508
lcl|CP030093.1_prot_AWX12335.1_956	Rv3050c	TetR/AcrR family transcriptional regulator	9	3	1	2	7	9	874740000	40142000	0	131610000	207850000	99255000	1.0603	0.609612
lcl|CP030093.1_prot_AWX09442.1_955	Rv3051c	ribonucleotide-diphosphate reductase	2	5	14	6	6	0	34397000	61763000	481290000	158910000	96193000	0	1.17862	0.518173
lcl|CP030093.1_prot_AWX09438.1_951	Rv3054c	NAD(P)H-dependent oxidoreductase	0	1	0	1	5	6	0	0	0	0	53107000	62166000	-inf	0.118567
lcl|CP030093.1_prot_AWX09431.1_943	Rv3061c	acyl-CoA dehydrogenase	1	2	3	2	2	1	0	58362000	2382700000	38183000	33519000	0	5.08935	0.37117
lcl|CP030093.1_prot_AWX09428.1_938	Rv3066	TetR/AcrR family transcriptional regulator	0	0	1	0	4	4	0	0	0	0	47583000	62502000	-inf	0.12337
lcl|CP030093.1_prot_AWX09427.1_936	Rv3068c	phosphoglucomutase (alpha-D-glucose-1,6-bisphosphate-dependent)	2	4	3	1	1	2	140230000	102210000	0	0	0	0	inf	0.125806
lcl|CP030093.1_prot_AWX09420.1_929	Rv3075c	CoA ester lyase	16	10	6	3	15	2	2210600000	48285000	33618000	28204000	562690000	9495000	1.93295	0.491478
lcl|CP030093.1_prot_AWX09419.1_928	Rv3076	SRPBCC family protein	2	2	2	2	3	2	1689900000	1987400000	3232300000	4317800000	2940100000	14856000000	-1.67828	0.252436
lcl|CP030093.1_prot_AWX09418.1_927	Rv3077	hydrolase	1	2	4	1	2	0	0	39958000	78092000	0	34112000	0	1.79105	0.329969
lcl|CP030093.1_prot_AWX09408.1_915	Rv3089	long-chain-fatty-acid--CoA ligase FadD13	0	1	0	0	0	0	0	21025000	0	0	0	0	inf	0.373901
lcl|CP030093.1_prot_AWX09405.1_912	Rv3090	SPFH domain-containing protein	9	4	2	4	7	1	813140000	46519000	57435000	104770000	220430000	0	1.49574	0.492704
lcl|CP030093.1_prot_AWX09401.1_908	Rv3094c	hydroxylase	3	3	3	2	2	1	36417000	72543000	28927000	0	28042000	0	2.29783	0.0892354
lcl|CP030093.1_prot_AWX09400.1_907	Rv3095	transcriptional regulator	1	1	0	0	0	2	0	0	0	0	0	37227000	-inf	0.373901
lcl|CP030093.1_prot_AWX09395.1_902	Rv3099c	maleylpyruvate isomerase family mycothiol-dependent enzyme	5	2	4	3	4	2	638140000	43654000	39168000	35593000	165540000	38238000	1.59067	0.474293
lcl|CP030093.1_prot_AWX12328.1_899	Rv3102c	cell division ATP-binding protein FtsE	11	5	5	3	9	7	783040000	31720000	27874000	40135000	218910000	68606000	1.36275	0.540938
lcl|CP030093.1_prot_AWX09391.1_897	Rv3104c	mechanosensitive ion channel family protein	1	0	0	0	1	0	13578000	0	0	0	0	0	inf	0.373901
lcl|CP030093.1_prot_AWX12327.1_896	Rv3105c	peptide chain release factor 2	7	7	1	3	7	5	70494000	376830000	0	35290000	202250000	47196000	0.651695	0.692783
lcl|CP030093.1_prot_AWX09390.1_895	Rv3106	NADPH-ferredoxin reductase FprA	4	11	3	2	9	1	29496000	334660000	44664000	102820000	100140000	0	1.01027	0.548707
lcl|CP030093.1_prot_AWX09377.1_881	Rv3119	molybdopterin synthase catalytic subunit 1	0	0	2	0	3	3	0	0	53785000	0	116170000	338550000	-3.0797	0.256039
lcl|CP030093.1_prot_AWX09375.1_879	Rv3121	cytochrome P450	1	1	0	0	1	0	0	17555000	0	0	0	0	inf	0.373901
lcl|CP030093.1_prot_AWX12325.1_872	Rv3127	NAD(P)H nitroreductase	11	11	12	9	11	9	459340000	480400000	207310000	269320000	539840000	1809800000	-1.19107	0.367085
lcl|CP030093.1_prot_AWX09365.1_866	Rv3130c	diacylglycerol O-acyltransferase	8	10	6	4	11	11	437890000	371850000	172590000	250470000	324080000	397670000	0.0149249	0.972035
lcl|CP030093.1_prot_AWX09364.1_865	Rv3131	NAD(P)H nitroreductase	11	9	8	10	10	7	408390000	332760000	165030000	164800000	389720000	261050000	0.151989	0.77115
lcl|CP030093.1_prot_AWX09362.1_863	Rv3133c	DNA-binding response regulator	10	6	6	6	11	10	1656200000	393290000	483970000	640100000	3374300000	2600300000	-1.38457	0.209104
lcl|CP030093.1_prot_AWX09361.1_862	Rv3134c	universal stress protein	5	2	2	4	5	4	331640000	29008000	29632000	26133000	127040000	65414000	0.836302	0.614568
lcl|CP030093.1_prot_AWX09359.1_859	Rv3136	PPE family protein	3	1	1	1	2	1	220660000	0	0	0	97266000	0	1.18182	0.635817
lcl|CP030093.1_prot_AWX09357.1_857	Rv3137	histidinol-phosphatase	2	1	1	0	1	0	105590000	0	0	0	0	0	inf	0.373901
lcl|CP030093.1_prot_AWX09355.1_855	Rv3139	acyl-CoA dehydrogenase	1	5	3	3	3	2	0	313350000	50075000	80917000	79779000	0	1.17732	0.539354
lcl|CP030093.1_prot_AWX09354.1_854	Rv3140	acyl-CoA dehydrogenase	5	6	5	5	6	3	89190000	481540000	68926000	81567000	145110000	60123000	1.15725	0.438049
lcl|CP030093.1_prot_AWX09353.1_853	Rv3141	NADPH:quinone oxidoreductase family protein	9	6	5	2	7	4	665180000	81002000	55185000	68284000	164540000	71005000	1.3992	0.457057
lcl|CP030093.1_prot_AWX09351.1_851	Rv3143	response regulator	3	2	2	1	5	6	27309000	53995000	116850000	0	126760000	477680000	-1.60898	0.404098
lcl|CP030093.1_prot_AWX09349.1_848	Rv3146	NADH-quinone oxidoreductase subunit B	1	1	1	0	3	4	0	0	0	0	27480000	255170000	-inf	0.308727
lcl|CP030093.1_prot_AWX09348.1_847	Rv3147	NADH-quinone oxidoreductase subunit C	3	0	0	0	1	0	111720000	0	0	0	0	0	inf	0.373901
lcl|CP030093.1_prot_AWX09347.1_846	Rv3148	NADH-quinone oxidoreductase subunit D	2	4	3	1	2	3	0	58306000	16774000	0	27424000	28765000	0.418141	0.765261
lcl|CP030093.1_prot_AWX09346.1_845	Rv3149	NADH-quinone oxidoreductase subunit E	6	1	2	2	5	2	439490000	0	0	92005000	86832000	63498000	0.858828	0.677481
lcl|CP030093.1_prot_AWX09345.1_844	Rv3150	NADH-quinone oxidoreductase subunit F	3	8	4	4	5	2	47794000	258820000	45928000	101540000	55841000	20224000	0.989123	0.47738
lcl|CP030093.1_prot_AWX09344.1_843	Rv3151	NADH-quinone oxidoreductase subunit G	7	7	19	13	13	6	61463000	64535000	930370000	257850000	209990000	48617000	1.03239	0.575978
lcl|CP030093.1_prot_AWX12322.1_841	Rv3153	NADH-quinone oxidoreductase subunit I	5	4	5	4	5	5	93697000	43637000	50395000	98635000	276660000	382000000	-2.0122	0.0870926
lcl|CP030093.1_prot_AWX09336.1_832	Rv3161c	aromatic ring-hydroxylating dioxygenase subunit alpha	2	9	2	1	5	2	10237000	508550000	13172000	0	30136000	14300000	3.58151	0.38263
lcl|CP030093.1_prot_AWX09328.1_824	Rv3169	hypothetical protein	2	9	3	4	5	1	108980000	700540000	135190000	112110000	218520000	0	1.51465	0.370373
lcl|CP030093.1_prot_AWX09325.1_820	Rv3173c	TetR/AcrR family transcriptional regulator	0	0	0	1	5	1	0	0	0	0	68552000	0	-inf	0.373901
lcl|CP030093.1_prot_AWX09313.1_806	Rv3188	DUF2384 domain-containing protein	0	0	0	0	0	1	0	0	0	0	0	83920000	-inf	0.373901
lcl|CP030093.1_prot_AWX09305.1_797	Rv3193c	membrane protein	2	4	10	10	7	2	7459900	24781000	362780000	1129900000	64558000	10556000	-1.60905	0.519063
lcl|CP030093.1_prot_AWX09301.1_793	Rv3196A	hypothetical protein	0	0	0	0	3	3	0	0	0	0	136410000	261180000	-inf	0.153718
lcl|CP030093.1_prot_AWX09300.1_792	Rv3197	AarF/ABC1/UbiB kinase family protein	6	6	5	2	4	2	65067000	472530000	39515000	48522000	178840000	76602000	0.924951	0.566051
lcl|CP030093.1_prot_AWX09297.1_787	Rv3200c	cation transporter	5	3	4	4	5	4	104120000	40893000	45583000	85297000	91799000	64091000	-0.339634	0.485955
lcl|CP030093.1_prot_AWX09293.1_781	Rv3205c	TIGR02569 family protein	5	1	1	2	4	2	233920000	0	0	22080000	35708000	21244000	1.56551	0.544773
lcl|CP030093.1_prot_AWX09292.1_780	Rv3206c	adenylyltransferase/sulfurtransferase MoeZ	4	3	4	1	4	0	0	125200000	27094000	0	19951000	0	2.93233	0.316939
lcl|CP030093.1_prot_AWX12312.1_777	Rv3208A	DUF3107 domain-containing protein	1	1	1	2	4	5	0	0	0	37639000	175970000	1193500000	-inf	0.267505
lcl|CP030093.1_prot_AWX09290.1_775	Rv3210c	hydroxylase	2	0	1	0	2	1	17927000	0	0	0	9838800	0	0.86558	0.712645
lcl|CP030093.1_prot_AWX09289.1_774	Rv3211	ATP-dependent helicase	5	6	3	7	5	2	50268000	79596000	36308000	1190900000	109540000	0	-2.96825	0.376338
lcl|CP030093.1_prot_AWX09288.1_773	Rv3212	hypothetical protein	1	2	0	1	1	0	0	60956000	0	0	0	0	inf	0.373901
lcl|CP030093.1_prot_AWX09287.1_772	Rv3213c	ParA family protein	9	5	5	5	6	4	1445700000	70236000	59033000	103520000	501780000	87482000	1.18485	0.573157
lcl|CP030093.1_prot_AWX09286.1_771	Rv3214	phosphoglycerate mutase	0	0	1	0	2	0	0	0	0	0	35660000	0	-inf	0.373901
lcl|CP030093.1_prot_AWX09279.1_762	Rv3221A	anti-sigma factor RshA	1	1	2	1	2	2	0	0	9440700	0	11052000	218180000	-4.60177	0.360588
lcl|CP030093.1_prot_AWX12308.1_760	Rv3223c	ECF RNA polymerase sigma factor SigH	8	2	1	0	6	3	529360000	42729000	0	0	168170000	117290000	1.00295	0.617857
lcl|CP030093.1_prot_AWX09277.1_759	Rv3224	short chain dehydrogenase	14	8	11	7	12	10	2152000000	148450000	152040000	188340000	439300000	508090000	1.11063	0.550589
lcl|CP030093.1_prot_AWX09274.1_755	Rv3226c	SOS response-associated peptidase	3	1	1	1	2	1	90265000	0	0	0	36178000	0	1.31905	0.607724
lcl|CP030093.1_prot_AWX09269.1_749	Rv3232c	polyphosphate kinase 2	3	0	0	1	1	0	41877000	0	0	0	0	0	inf	0.373901
lcl|CP030093.1_prot_AWX09265.1_745	Rv3237c	potassium transporter TrkA	1	0	1	0	2	1	0	0	0	0	8879000	0	-inf	0.373901
lcl|CP030093.1_prot_AWX09262.1_742	Rv3240c	protein translocase subunit SecA 1	8	6	23	14	13	4	78843000	82757000	741300000	186970000	118170000	49328000	1.34891	0.459734
lcl|CP030093.1_prot_AWX12304.1_738	Rv3244c	MtrAB system accessory protein LpqB	0	4	4	1	2	0	0	59601000	43067000	0	30285000	0	1.76131	0.303082
lcl|CP030093.1_prot_AWX09259.1_737	Rv3245c	sensor histidine kinase	2	2	0	0	2	0	9341000	17328000	0	0	18701000	0	0.512048	0.756432
lcl|CP030093.1_prot_AWX09258.1_736	Rv3246c	DNA-binding response regulator	9	6	4	5	9	7	1318100000	61572000	60747000	118990000	471700000	327310000	0.649922	0.70705
lcl|CP030093.1_prot_AWX09256.1_734	Rv3248c	adenosylhomocysteinase	30	34	29	27	31	19	1989200000	30675000000	6128700000	3772700000	9111000000	953290000	1.48726	0.420076
lcl|CP030093.1_prot_AWX09249.1_727	Rv3255c	mannose-6-phosphate isomerase, class I	5	8	3	2	8	0	40514000	375590000	25863000	59592000	130680000	0	1.21588	0.523945
lcl|CP030093.1_prot_AWX09248.1_726	Rv3256c	TobH protein	1	6	3	5	2	0	0	118600000	35120000	92882000	129820000	0	-0.53481	0.682532
lcl|CP030093.1_prot_AWX09247.1_725	Rv3257c	phosphomannomutase/phosphoglucomutase	4	5	3	1	7	3	77198000	340220000	69331000	0	120530000	97157000	1.16092	0.404671
lcl|CP030093.1_prot_AWX09244.1_720	Rv3261	2-phospho-L-lactate transferase	3	0	0	0	2	0	74247000	0	0	0	22414000	0	1.72793	0.540514
lcl|CP030093.1_prot_AWX09243.1_719	Rv3262	F420-0--gamma-glutamyl ligase	1	3	0	0	3	1	0	29354000	0	0	0	0	inf	0.373901
lcl|CP030093.1_prot_AWX09241.1_716	Rv3264c	NDP-sugar synthase	12	9	9	8	10	5	321750000	219500000	70171000	105260000	158090000	44747000	0.988781	0.275179
lcl|CP030093.1_prot_AWX12302.1_715	Rv3265c	glycosyltransferase family 2 protein	3	1	2	2	3	1	59009000	0	16109000	18717000	18220000	0	1.02409	0.532564
lcl|CP030093.1_prot_AWX12301.1_712	Rv3268	TIGR03089 family protein	3	0	0	0	1	1	67232000	0	0	0	0	0	inf	0.373901
lcl|CP030093.1_prot_AWX09238.1_711	Rv3269	DUF1490 family protein	2	3	1	2	7	8	61707000	61452000	0	34160000	255980000	1579800000	-3.9244	0.294397
lcl|CP030093.1_prot_AWX09237.1_710	Rv3270	copper-transporting ATPase	2	2	8	7	6	3	24859000	15629000	237220000	574540000	73342000	44994000	-1.31903	0.499475
lcl|CP030093.1_prot_AWX12300.1_707	Rv3273	carbonic anhydrase	2	3	4	6	5	1	107690000	41943000	211980000	766240000	140800000	0	-1.32672	0.491965
lcl|CP030093.1_prot_AWX09234.1_706	Rv3274c	acyl-CoA dehydrogenase	14	17	15	13	16	11	714620000	3687600000	849390000	619510000	1011500000	318890000	1.42936	0.328514
lcl|CP030093.1_prot_AWX09233.1_705	Rv3275c	5-(carboxyamino)imidazole ribonucleotide mutase	0	1	1	0	3	3	0	0	0	0	99179000	458190000	-inf	0.252815
lcl|CP030093.1_prot_AWX09232.1_704	Rv3276c	5-(carboxyamino)imidazole ribonucleotide synthase	1	7	3	3	5	2	0	505120000	92633000	83970000	145250000	0	1.38282	0.487625
lcl|CP030093.1_prot_AWX09230.1_702	Rv3278c	PH domain-containing protein	0	1	0	0	2	1	0	0	0	0	33468000	0	-inf	0.373901
lcl|CP030093.1_prot_AWX09228.1_700	Rv3280	propionyl-CoA carboxylase subunit beta 5	12	15	15	13	13	6	177100000	1169300000	1509200000	878050000	811850000	306060000	0.516711	0.549156
lcl|CP030093.1_prot_AWX09225.1_696	Rv3284	cysteine desulfuration protein SufE	0	0	0	0	2	2	0	0	0	0	62255000	238210000	-inf	0.232959
lcl|CP030093.1_prot_AWX09224.1_695	Rv3285	acetyl/propionyl/methylcrotonyl-CoA carboxylase subunit alpha	23	29	29	27	28	18	1122700000	7615200000	14949000000	5327300000	3677000000	1678600000	1.14879	0.353225
lcl|CP030093.1_prot_AWX09223.1_694	Rv3286c	B/F/G family RNA polymerase sigma-70 factor	3	1	0	1	2	1	85831000	0	0	0	24707000	0	1.79658	0.531344
lcl|CP030093.1_prot_AWX09222.1_693	Rv3287c	anti-sigma regulatory factor	1	0	0	1	1	2	0	0	0	0	0	60698000	-inf	0.373901
lcl|CP030093.1_prot_AWX09219.1_690	Rv3290c	L-lysine-epsilon aminotransferase	2	2	2	1	2	1	27857000	41234000	21733000	0	38128000	0	1.25222	0.276522
lcl|CP030093.1_prot_AWX09217.1_688	Rv3292	VOC family protein	1	4	2	2	4	3	0	240480000	0	189290000	170210000	220890000	-1.27111	0.236873
lcl|CP030093.1_prot_AWX09216.1_687	Rv3293	aldehyde dehydrogenase family protein	1	2	0	2	0	1	0	25029000	0	19304000	0	0	0.374701	0.865079
lcl|CP030093.1_prot_AWX09214.1_685	Rv3295	TetR/AcrR family transcriptional regulator	10	5	2	2	10	9	115520000	97500000	17150000	0	97111000	139190000	-0.0379259	0.970025
lcl|CP030093.1_prot_AWX09210.1_681	Rv3299c	arylsulfatase	2	2	5	2	3	1	35505000	41295000	158070000	52269000	29060000	0	1.53002	0.296762
lcl|CP030093.1_prot_AWX09208.1_679	Rv3301c	phosphate-specific transport system accessory protein PhoU	9	2	2	2	5	2	408440000	20841000	14219000	15346000	40234000	14162000	2.66883	0.39411
lcl|CP030093.1_prot_AWX09207.1_678	Rv3302c	glycerol-3-phosphate dehydrogenase 2	1	2	2	1	1	1	0	0	0	0	10559000	0	-inf	0.373901
lcl|CP030093.1_prot_AWX09206.1_677	Rv3303c	NAD(P)H-quinone dehydrogenase	1	3	2	1	2	0	0	84670000	31688000	0	35417000	0	1.71606	0.380134
lcl|CP030093.1_prot_AWX09205.1_675	Rv3304	gamma-glutamylcyclotransferase	1	0	0	0	0	1	0	0	0	0	0	248120000	-inf	0.373901
lcl|CP030093.1_prot_AWX09204.1_674	Rv3305c	amidohydrolase	1	1	1	1	1	1	0	0	0	0	12952000	0	-inf	0.373901
lcl|CP030093.1_prot_AWX09202.1_672	Rv3307	purine-nucleoside phosphorylase	4	1	2	1	3	1	301310000	0	22519000	0	35067000	0	3.20705	0.379881
lcl|CP030093.1_prot_AWX09200.1_670	Rv3309c	uracil phosphoribosyltransferase	2	0	0	1	2	0	81786000	0	0	0	37438000	0	1.12735	0.647823
lcl|CP030093.1_prot_AWX09198.1_668	Rv3311	primosomal protein	1	9	8	7	8	2	0	1295400000	547410000	144280000	223600000	27383000	2.22102	0.272729
lcl|CP030093.1_prot_AWX09195.1_664	Rv3313c	adenosine deaminase family protein	1	3	0	0	2	0	0	27341000	0	0	26769000	0	0.0305028	0.988789
lcl|CP030093.1_prot_AWX09193.1_662	Rv3315c	cytidine deaminase	0	0	0	0	1	1	0	0	0	0	0	42297000	-inf	0.373901
lcl|CP030093.1_prot_AWX09191.1_659	Rv3318	succinate dehydrogenase flavoprotein subunit	4	7	10	8	8	1	41071000	221680000	562600000	200630000	178730000	0	1.12144	0.420036
lcl|CP030093.1_prot_AWX09190.1_658	Rv3319	succinate dehydrogenase iron-sulfur subunit	10	6	5	5	6	2	605460000	164950000	50721000	76300000	58178000	32051000	2.30184	0.267679
lcl|CP030093.1_prot_AWX09185.1_653	Rv3324c	cyclic pyranopterin monophosphate synthase MoaC	1	2	0	1	2	2	0	0	0	0	0	73666000	-inf	0.373901
lcl|CP030093.1_prot_AWX11700.1_3608	Rv3329	aspartate aminotransferase family protein	3	10	11	2	9	1	94725000	677760000	481430000	75246000	162000000	0	2.40198	0.128943
lcl|CP030093.1_prot_AWX11701.1_3609	Rv3330	D-alanyl-D-alanine carboxypeptidase	1	1	0	0	1	0	0	0	0	0	19777000	0	-inf	0.373901
lcl|CP030093.1_prot_AWX11707.1_3616	Rv3336c	tryptophan--tRNA ligase	7	6	2	2	6	2	586720000	410310000	76424000	107030000	340010000	128440000	0.899423	0.376716
lcl|CP030093.1_prot_AWX11710.1_3619	Rv3340	bifunctional o-acetylhomoserine/o-acetylserine sulfhydrylase	1	4	1	1	4	2	0	164870000	0	0	36571000	33938000	1.22545	0.605585
lcl|CP030093.1_prot_AWX12646.1_3621	Rv3342	methyltransferase	4	2	1	1	4	1	214920000	47174000	0	0	83234000	0	1.65484	0.447566
lcl|CP030093.1_prot_AWX11723.1_3641	Rv3356c	bifunctional methylenetetrahydrofolate dehydrogenase/methenyltetrahydrofolate cyclohydrolase	11	6	3	6	8	1	1702900000	40138000	32598000	140680000	206760000	0	2.3535	0.442287
lcl|CP030093.1_prot_AWX11732.1_3651	Rv3366	tRNA (cytidine(34)-2'-O)-methyltransferase	1	1	0	1	1	1	0	0	0	0	19847000	0	-inf	0.373901
lcl|CP030093.1_prot_AWX11734.1_3654	Rv3368c	oxidoreductase	6	3	1	1	6	7	48154000	25169000	0	0	158320000	134330000	-1.99684	0.226421
lcl|CP030093.1_prot_AWX11735.1_3655	Rv3369	TIGR03667 family PPOX class F420-dependent oxidoreductase	1	1	0	0	2	3	0	0	0	0	39676000	320180000	-inf	0.299711
lcl|CP030093.1_prot_AWX12652.1_3663	Rv3376	haloacid dehalogenase	6	2	3	2	6	4	32800000	24639000	34253000	44714000	236520000	27308000	-1.7506	0.34195
lcl|CP030093.1_prot_AWX11747.1_3671	Rv3384c	ribonuclease VapC46	0	0	0	0	3	3	0	0	0	0	62505000	411580000	-inf	0.284722
lcl|CP030093.1_prot_AWX11750.1_3675	Rv3389c	dehydrogenase	15	12	12	9	13	6	3615700000	373130000	299590000	518910000	1044400000	1001200000	0.741763	0.630859
lcl|CP030093.1_prot_AWX11751.1_3676	Rv3390	histidine phosphatase family protein	1	1	0	0	5	4	0	0	0	0	214680000	100360000	-inf	0.165648
lcl|CP030093.1_prot_AWX11753.1_3678	Rv3392c	cyclopropane mycolic acid synthase	5	0	0	1	1	0	158830000	0	0	0	0	0	inf	0.373901
lcl|CP030093.1_prot_AWX11757.1_3683	Rv3396c	GMP synthase (glutamine-hydrolyzing)	14	18	14	7	17	6	590310000	1758500000	720150000	421490000	699040000	240520000	1.17303	0.221002
lcl|CP030093.1_prot_AWX11759.1_3686	Rv3399	SAM-dependent methyltransferase	4	0	0	0	3	1	107580000	0	0	0	24562000	0	2.13091	0.493705
lcl|CP030093.1_prot_AWX11760.1_3687	Rv3400	beta-phosphoglucomutase family hydrolase	11	3	2	0	6	2	612810000	35541000	19136000	0	49334000	19827000	3.27071	0.365858
lcl|CP030093.1_prot_AWX11761.1_3688	Rv3401	family 65 glycosyl hydrolase	0	1	10	6	7	0	0	0	441240000	110310000	92895000	0	1.11863	0.62707
lcl|CP030093.1_prot_AWX11765.1_3693	Rv3404c	hypothetical protein	2	0	0	0	2	0	41333000	0	0	0	32186000	0	0.360861	0.869871
lcl|CP030093.1_prot_AWX11771.1_3699	Rv3410c	GuaB3 family IMP dehydrogenase-related protein	7	10	4	3	11	1	73724000	510560000	61969000	36731000	104740000	0	2.19159	0.326921
lcl|CP030093.1_prot_AWX11772.1_3700	Rv3411c	IMP dehydrogenase	3	8	6	6	7	2	65156000	171940000	72056000	93205000	84405000	109550000	0.106462	0.845547
lcl|CP030093.1_prot_AWX11778.1_3706	Rv3417c	molecular chaperone GroEL	28	31	32	31	36	28	5076400000	21136000000	11729000000	8671600000	9815300000	4346000000	0.732659	0.366272
lcl|CP030093.1_prot_AWX11779.1_3707	Rv3418c	molecular chaperone GroES	8	10	7	8	12	14	579360000	391820000	341920000	448750000	9446800000	45365000000	-5.3952	0.260175
lcl|CP030093.1_prot_AWX11780.1_3708	Rv3419c	tRNA (adenosine(37)-N6)-threonylcarbamoyltransferase complex transferase subunit TsaD	0	3	2	0	2	0	0	87789000	69960000	0	38384000	0	2.03905	0.251251
lcl|CP030093.1_prot_AWX11783.1_3712	Rv3423c	alanine racemase	5	10	5	3	9	4	72511000	2194700000	81882000	57625000	481340000	43054000	2.01297	0.459426
lcl|CP030093.1_prot_AWX11787.1_3718	Rv3427c	ATP-binding protein	2	0	2	0	0	0	57818000	0	20568000	0	0	0	inf	0.197423
lcl|CP030093.1_prot_AWX11799.1_3736	Rv3436c	glutamine--fructose-6-phosphate aminotransferase	2	8	12	6	6	4	22216000	66492000	429040000	70183000	56280000	66357000	1.425	0.448155
lcl|CP030093.1_prot_AWX11803.1_3741	Rv3441c	phosphoglucosamine mutase	5	7	5	5	7	2	60084000	262190000	80059000	146960000	178940000	0	0.303961	0.778491
lcl|CP030093.1_prot_AWX11804.1_3742	Rv3442c	30S ribosomal protein S9	2	1	2	2	7	5	0	0	45993000	71212000	145960000	417850000	-3.78732	0.138828
lcl|CP030093.1_prot_AWX12661.1_3743	Rv3443c	50S ribosomal protein L13	3	5	3	4	8	8	30286000	34195000	24859000	60692000	229870000	701950000	-3.47371	0.191758
lcl|CP030093.1_prot_AWX11815.1_3756	Rv3456c	50S ribosomal protein L17	12	7	6	6	11	9	570700000	38087000	45315000	75577000	1683700000	2751100000	-2.78566	0.182226
lcl|CP030093.1_prot_AWX11816.1_3757	Rv3457c	DNA-directed RNA polymerase subunit alpha	20	25	18	19	22	15	1068300000	7188800000	1469800000	809190000	2250400000	1157700000	1.20566	0.415477
lcl|CP030093.1_prot_AWX11817.1_3758	Rv3458c	30S ribosomal protein S4	16	10	9	7	18	15	862830000	135830000	170900000	161780000	2756700000	1358800000	-1.87073	0.25809
lcl|CP030093.1_prot_AWX11818.1_3759	Rv3459c	30S ribosomal protein S11	2	2	3	3	5	3	0	0	30322000	30312000	113550000	517070000	-4.44607	0.235408
lcl|CP030093.1_prot_AWX11819.1_3760	Rv3460c	30S ribosomal protein S13	5	4	2	9	6	8	83242000	42558000	31140000	182130000	242190000	1153600000	-3.32974	0.206734
lcl|CP030093.1_prot_AWX11821.1_3762	Rv3461c	50S ribosomal protein L36	1	0	2	1	1	2	0	0	43847000	0	0	0	inf	0.373901
lcl|CP030093.1_prot_AWX11822.1_3763	Rv3462c	translation initiation factor IF-1	2	2	1	3	5	5	34211000	68303000	0	141230000	160140000	729280000	-3.32966	0.185904
lcl|CP030093.1_prot_AWX11823.1_3764	Rv3463	LLM class F420-dependent oxidoreductase	6	3	1	1	6	1	522860000	43735000	0	0	91680000	0	2.62764	0.405062
lcl|CP030093.1_prot_AWX11824.1_3765	Rv3464	dTDP-glucose 4,6-dehydratase	7	7	5	5	7	3	252940000	227300000	49227000	48930000	145500000	43123000	1.15629	0.248761
lcl|CP030093.1_prot_AWX11825.1_3766	Rv3465	dTDP-4-dehydrorhamnose 3,5-epimerase	1	1	2	2	0	0	0	0	12666000	18236000	0	0	-0.525828	0.814278
lcl|CP030093.1_prot_AWX12669.1_3783	Rv3484	hypothetical protein	1	3	0	1	1	0	0	14572000	0	0	0	0	inf	0.373901
lcl|CP030093.1_prot_AWX11834.1_3784	Rv3485c	SDR family NAD(P)-dependent oxidoreductase	3	0	1	0	1	0	71476000	0	0	0	0	0	inf	0.373901
lcl|CP030093.1_prot_AWX11839.1_3790	Rv3490	trehalose-6-phosphate synthase	4	4	3	0	2	0	23687000	78260000	33927000	0	26311000	0	2.36853	0.125549
lcl|CP030093.1_prot_AWX11843.1_3794	Rv3494c	virulence factor Mce family protein	0	2	3	2	2	0	0	14758000	57472000	19629000	19434000	0	0.886795	0.58075
lcl|CP030093.1_prot_AWX11844.1_3795	Rv3495c	MCE family protein	1	3	2	2	3	2	0	134090000	33701000	50602000	89063000	27906000	0.00189284	0.998751
lcl|CP030093.1_prot_AWX11845.1_3796	Rv3496c	virulence factor Mce family protein	2	3	1	0	2	0	44650000	89050000	0	0	32819000	0	2.0264	0.295084
lcl|CP030093.1_prot_AWX11846.1_3797	Rv3497c	virulence factor Mce family protein	5	1	0	0	3	2	115180000	0	0	0	17432000	0	2.72408	0.448634
lcl|CP030093.1_prot_AWX11857.1_3809	Rv3509c	acetolactate synthase large subunit	15	17	16	10	14	8	478740000	3524700000	905780000	876570000	1017800000	590040000	0.982591	0.447404
lcl|CP030093.1_prot_AWX11858.1_3810	Rv3510c	amidohydrolase	4	1	0	0	3	1	161410000	0	0	0	37822000	0	2.09343	0.497401
lcl|CP030093.1_prot_AWX12671.1_3817	Rv3516	crotonase/enoyl-CoA hydratase family protein	4	0	0	1	1	1	262720000	0	0	0	0	0	inf	0.373901
lcl|CP030093.1_prot_AWX11863.1_3820	Rv3519	acetoacetate decarboxylase	9	1	0	1	6	4	197350000	0	0	0	97811000	104610000	-0.0366024	0.98286
lcl|CP030093.1_prot_AWX11864.1_3821	Rv3520c	LLM class F420-dependent oxidoreductase	5	4	4	2	5	2	129200000	75958000	37009000	50192000	145160000	38463000	0.0506348	0.951564
lcl|CP030093.1_prot_AWX09487.1_1016	Rv3523	thiolase domain-containing protein	0	0	1	1	1	1	0	0	0	0	23809000	0	-inf	0.373901
lcl|CP030093.1_prot_AWX11871.1_3829	Rv3528c	hypothetical protein	5	1	1	1	4	3	174590000	0	0	0	94207000	87386000	-0.0567377	0.973329
lcl|CP030093.1_prot_AWX11879.1_3837	Rv3534c	4-hydroxy-2-oxovalerate aldolase	6	4	2	1	4	2	238030000	81433000	26073000	0	104960000	56964000	1.09352	0.433384
lcl|CP030093.1_prot_AWX11880.1_3838	Rv3535c	acetaldehyde dehydrogenase	5	3	1	3	4	0	171380000	55662000	0	139850000	105510000	0	-0.111941	0.930437
lcl|CP030093.1_prot_AWX11890.1_3849	Rv3546	steroid 3-ketoacyl-CoA thiolase	0	3	0	0	2	0	0	82407000	0	0	27256000	0	1.59619	0.559701	недостоверно больше у В0 (не определился прогенезисом)
lcl|CP030093.1_prot_AWX11891.1_3850	Rv3547	deazaflavin-dependent nitroreductase	6	6	3	7	8	10	63991000	64298000	66264000	114520000	2012700000	6324000000	-5.44092	0.208457
lcl|CP030093.1_prot_AWX11901.1_3860	Rv3556c	acetyl-CoA C-acetyltransferase	5	9	8	2	7	4	70202000	261900000	68125000	117970000	170460000	148290000	-0.12589	0.86279
lcl|CP030093.1_prot_AWX11910.1_3870	Rv3566c	arylamine N-acetyltransferase	6	2	2	0	5	1	361860000	24982000	18414000	0	28636000	0	3.82293	0.331876
lcl|CP030093.1_prot_AWX11913.1_3874	Rv3568c	iron-dependent extradiol dioxygenase	17	5	1	4	11	4	1895100000	27854000	0	20371000	402170000	12818000	2.14305	0.48181
lcl|CP030093.1_prot_AWX11914.1_3875	Rv3569c	4,5-9,10-diseco-3-hydroxy-5,9,17-trioxoandrosta-1(10),2-diene-4-oate hydrolase	15	8	4	2	13	3	1214900000	32085000	19663000	24128000	315860000	33209000	1.76301	0.505642
lcl|CP030093.1_prot_AWX11915.1_3876	Rv3570c	flavin-dependent monooxygenase oxygenase subunit HsaA	2	5	4	3	3	1	44235000	253160000	44104000	71413000	77603000	0	1.19641	0.434721
lcl|CP030093.1_prot_AWX12676.1_3880	Rv3574	TetR/AcrR family transcriptional regulator	3	0	1	0	2	4	56139000	0	0	0	53701000	51931000	-0.911972	0.555826
lcl|CP030093.1_prot_AWX11919.1_3881	Rv3575c	LacI family DNA-binding transcriptional regulator	9	3	2	1	7	0	241320000	77487000	43183000	0	113930000	0	1.6678	0.314629
lcl|CP030093.1_prot_AWX11923.1_3886	Rv3580c	cysteine--tRNA ligase	9	12	11	5	10	3	84152000	394760000	82345000	62471000	163800000	20458000	1.18573	0.403044
lcl|CP030093.1_prot_AWX11924.1_3887	Rv3581c	2-C-methyl-D-erythritol 2,4-cyclodiphosphate synthase	4	0	0	2	4	6	58253000	0	0	64621000	119460000	1255400000	-4.62707	0.301679
lcl|CP030093.1_prot_AWX11925.1_3888	Rv3582c	2-C-methyl-D-erythritol 4-phosphate cytidylyltransferase	5	2	1	0	5	2	76126000	34467000	0	0	58604000	18130000	0.527322	0.707579
lcl|CP030093.1_prot_AWX11926.1_3889	Rv3583c	RNA polymerase-binding transcription factor CarD	2	2	4	4	8	8	155150000	150760000	67364000	147550000	305100000	709020000	-1.63789	0.196237
lcl|CP030093.1_prot_AWX11927.1_3890	Rv3584	hypothetical protein	1	0	0	0	6	6	0	0	0	0	123840000	1346900000	-inf	0.317692
lcl|CP030093.1_prot_AWX11929.1_3892	Rv3586	DNA integrity scanning protein DisA	2	2	0	2	1	0	0	39488000	0	0	0	0	inf	0.373901
lcl|CP030093.1_prot_AWX12678.1_3893	Rv3587c	hypothetical protein	1	1	0	0	1	0	16706000	43908000	0	0	13467000	0	2.17022	0.310939
lcl|CP030093.1_prot_AWX11930.1_3894	Rv3588c	carbonic anhydrase	2	0	1	0	3	2	23595000	0	0	0	62448000	35937000	-2.05996	0.275032
lcl|CP030093.1_prot_AWX11934.1_3898	Rv3592	heme-degrading monooxygenase HmoB	0	0	0	1	3	3	0	0	0	0	156380000	1071800000	-inf	0.287861
lcl|CP030093.1_prot_AWX11938.1_3902	Rv3596c	ATP-dependent Clp protease ATP-binding protein	41	46	54	42	49	34	1879500000	3061600000	13395000000	3033300000	3985300000	2265000000	0.981931	0.459538
lcl|CP030093.1_prot_AWX11939.1_3903	Rv3597c	nucleoid-associated protein	2	2	2	3	7	7	17761000	11361000	15552000	45549000	2875500000	13279000000	-8.50235	0.251753
lcl|CP030093.1_prot_AWX11940.1_3904	Rv3598c	lysine--tRNA ligase	3	3	2	2	2	1	29549000	34191000	0	34767000	28678000	0	0.00669255	0.995132
lcl|CP030093.1_prot_AWX11942.1_3906	Rv3600c	type III pantothenate kinase	8	3	3	2	5	1	1136800000	35014000	52260000	18424000	65533000	0	3.8659	0.356508
lcl|CP030093.1_prot_AWX11946.1_3910	Rv3604c	hypothetical protein	0	1	0	0	1	1	0	0	0	0	0	12892000	-inf	0.373901
lcl|CP030093.1_prot_AWX11948.1_3912	Rv3606c	2-amino-4-hydroxy-6-hydroxymethyldihydropteridine diphosphokinase	0	1	0	0	3	3	0	0	0	0	4836800	9061300	-inf	0.151489
lcl|CP030093.1_prot_AWX11949.1_3913	Rv3607c	dihydroneopterin aldolase	2	1	1	2	5	5	20267000	0	0	46488000	194370000	2264700000	-6.94986	0.311688
lcl|CP030093.1_prot_AWX11950.1_3914	Rv3608c	dihydropteroate synthase	4	2	2	1	4	0	277480000	17363000	20844000	0	32638000	0	3.27387	0.33824
lcl|CP030093.1_prot_AWX11951.1_3915	Rv3609c	GTP cyclohydrolase I FolE	2	1	0	0	3	0	0	0	0	0	28271000	0	-inf	0.373901
lcl|CP030093.1_prot_AWX11952.1_3916	Rv3610c	ATP-dependent zinc metalloprotease FtsH	9	11	18	6	13	1	109810000	208530000	1238000000	129360000	267470000	0	1.97156	0.353913
lcl|CP030093.1_prot_AWX11955.1_3921	Rv3615c	type VII secretion system ESX-1 filament-forming target EspC	1	1	0	0	2	1	0	0	0	0	23285000	0	-inf	0.373901
lcl|CP030093.1_prot_AWX11963.1_3930	Rv3623	SIMPL domain-containing protein	7	1	1	0	7	2	149890000	0	0	0	150990000	204940000	-1.24769	0.434276
lcl|CP030093.1_prot_AWX12681.1_3933	Rv3626c	hydrolase	5	4	0	1	4	2	46494000	58992000	0	0	64116000	56547000	-0.193932	0.860708
lcl|CP030093.1_prot_AWX11966.1_3934	Rv3627c	D-alanyl-D-alanine carboxypeptidase/D-alanyl-D-alanine-endopeptidase	6	9	2	2	8	1	58582000	326170000	0	0	82194000	0	2.22682	0.387362
lcl|CP030093.1_prot_AWX11967.1_3935	Rv3628	inorganic pyrophosphatase	7	3	3	4	8	9	40108000	27264000	19703000	49485000	953150000	3229600000	-5.60302	0.217965
lcl|CP030093.1_prot_AWX11970.1_3938	Rv3631	glycosyltransferase family 2 protein	2	1	1	1	1	1	31814000	0	0	0	0	0	inf	0.373901
lcl|CP030093.1_prot_AWX11972.1_3940	Rv3633	hypothetical protein	4	1	1	1	2	0	98039000	0	0	0	30533000	0	1.68299	0.546818
lcl|CP030093.1_prot_AWX12682.1_3941	Rv3634c	UDP-glucose 4-epimerase	6	1	2	1	4	1	100330000	0	30288000	0	43541000	0	1.58491	0.429616
lcl|CP030093.1_prot_AWX11980.1_3952	Rv3646c	DNA topoisomerase 1	11	6	12	11	10	7	176810000	79968000	461310000	401330000	384890000	220650000	-0.487645	0.494354
lcl|CP030093.1_prot_AWX12685.1_3954	Rv3648c	cold-shock protein	3	1	1	1	4	4	18674000	0	0	0	709640000	2337300000	-7.35019	0.218338
lcl|CP030093.1_prot_AWX11983.1_3957	Rv3651	hypothetical protein	11	14	9	5	13	9	275810000	755640000	100480000	81858000	498670000	124280000	0.683483	0.579473
lcl|CP030093.1_prot_AWX11997.1_3977	Rv3667	acetyl-coenzyme A synthetase	3	5	7	4	5	1	53882000	33421000	192600000	34287000	27274000	0	2.18484	0.227338
lcl|CP030093.1_prot_AWX11999.1_3979	Rv3669	phage holin family protein	4	1	4	3	3	1	79063000	0	381640000	291700000	255060000	0	-0.247071	0.85588
lcl|CP030093.1_prot_AWX12692.1_3981	Rv3671c	acid resistance periplasmic serine protease MarP	4	4	0	2	3	1	67196000	69473000	0	50603000	45417000	0	0.509279	0.652458
lcl|CP030093.1_prot_AWX12005.1_3986	Rv3676	cAMP receptor protein	12	8	8	8	12	12	2604700000	118210000	290290000	303140000	1022000000	988380000	0.381207	0.7939
lcl|CP030093.1_prot_AWX12007.1_3988	Rv3678c	RidA family protein	1	3	0	2	5	5	0	45823000	0	80115000	850170000	5781200000	-7.19442	0.281394
lcl|CP030093.1_prot_AWX12009.1_3990	Rv3679	anion transporter ATPase	8	9	3	1	9	2	78066000	419580000	83441000	0	199360000	31068000	1.33444	0.415521
lcl|CP030093.1_prot_AWX12010.1_3991	Rv3680	ArsA family ATPase	8	7	2	1	6	0	112970000	220100000	0	0	59795000	0	2.47773	0.243184
lcl|CP030093.1_prot_AWX12013.1_3994	Rv3682	PASTA domain-containing protein	1	5	6	2	5	1	0	49582000	122510000	44852000	50707000	0	0.848716	0.548902
lcl|CP030093.1_prot_AWX12693.1_3996	Rv3684	PLP-dependent cysteine synthase family protein	10	10	7	5	7	3	878990000	291940000	123870000	113190000	299310000	39914000	1.51701	0.309701
lcl|CP030093.1_prot_AWX12017.1_4001	Rv3688c	GatB/YqeY domain-containing protein	1	2	1	1	4	2	0	111540000	0	0	93069000	68461000	-0.534241	0.737925
lcl|CP030093.1_prot_AWX12019.1_4003	Rv3690	DUF4129 domain-containing protein	1	0	0	1	6	5	0	0	0	0	91778000	185680000	-inf	0.159537
lcl|CP030093.1_prot_AWX12020.1_4005	Rv3692	MoxR family ATPase	11	10	3	5	11	7	210120000	549120000	72215000	119770000	179120000	134360000	0.940438	0.405273
lcl|CP030093.1_prot_AWX12023.1_4008	Rv3695	RDD family protein	1	1	1	2	0	1	23331000	0	0	0	0	0	inf	0.373901
lcl|CP030093.1_prot_AWX12696.1_4009	Rv3696c	glycerol kinase	0	8	3	3	5	1	0	156950000	22734000	46873000	36157000	0	1.11376	0.561731
lcl|CP030093.1_prot_AWX12026.1_4013	Rv3699	class I SAM-dependent methyltransferase	7	4	1	2	5	3	558640000	28483000	0	50070000	156810000	89586000	0.985796	0.626904
lcl|CP030093.1_prot_AWX12035.1_4023	Rv3708c	aspartate-semialdehyde dehydrogenase	14	13	9	3	12	9	587200000	724930000	112050000	95741000	329850000	206100000	1.17284	0.25219
lcl|CP030093.1_prot_AWX12036.1_4024	Rv3709c	aspartate kinase	8	6	4	5	7	9	65128000	359430000	71586000	92125000	206180000	871580000	-1.23754	0.439194
lcl|CP030093.1_prot_AWX12037.1_4025	Rv3710	2-isopropylmalate synthase	10	14	21	13	16	2	143660000	186040000	1377200000	291020000	352350000	0	1.40766	0.444804
lcl|CP030093.1_prot_AWX12041.1_4030	Rv3715c	recombination protein RecR	3	1	1	0	1	1	14657000	0	0	0	0	0	inf	0.373901
lcl|CP030093.1_prot_AWX12042.1_4031	Rv3716c	YbaB/EbfC family nucleoid-associated protein	0	2	2	0	4	4	0	244760000	72963000	0	552530000	2837300000	-3.41537	0.305144
lcl|CP030093.1_prot_AWX12043.1_4032	Rv3717	N-acetylmuramoyl-L-alanine amidase	2	2	6	6	6	1	38081000	102510000	59931000	97267000	271830000	0	-0.880239	0.52959
lcl|CP030093.1_prot_AWX12044.1_4033	Rv3718c	SRPBCC family protein	2	4	4	1	7	7	19218000	29741000	51204000	42302000	235580000	2714200000	-4.90073	0.325217
lcl|CP030093.1_prot_AWX12045.1_4034	Rv3719	FAD-binding oxidoreductase	1	3	2	1	2	2	0	31122000	15508000	0	24727000	22646000	-0.0228066	0.984491
lcl|CP030093.1_prot_AWX12046.1_4035	Rv3720	methyltransferase domain-containing protein	11	11	6	7	11	4	806750000	582550000	121850000	140030000	215280000	146810000	1.58954	0.172941
lcl|CP030093.1_prot_AWX12047.1_4036	Rv3721c	DNA polymerase III subunit gamma/tau	0	3	4	2	2	0	0	0	48500000	31805000	23248000	0	-0.182836	0.912884
lcl|CP030093.1_prot_AWX12048.1_4037	Rv3722c	aminotransferase	15	22	14	12	19	7	142250000	6524700000	278910000	1006800000	1514000000	66837000	1.42452	0.535806
lcl|CP030093.1_prot_AWX12049.1_4038	Rv3723	hypothetical protein	0	0	1	1	1	0	0	0	0	791030000	0	0	-inf	0.373901
lcl|CP030093.1_prot_AWX12057.1_4049	Rv3734c	diacylglycerol O-acyltransferase	14	14	10	8	16	12	516560000	1103600000	151510000	131370000	616340000	241580000	0.840645	0.452619
lcl|CP030093.1_prot_AWX12066.1_4061	Rv3747	hypothetical protein	0	1	0	1	2	4	0	0	0	0	136450000	903860000	-inf	0.285195
lcl|CP030093.1_prot_AWX12071.1_4068	Rv3753c	tRNA adenosine deaminase	2	1	0	1	2	1	24696000	0	0	0	96808000	0	-1.97085	0.510367
lcl|CP030093.1_prot_AWX12072.1_4069	Rv3754	prephenate dehydrogenase	5	1	2	2	4	2	116790000	0	27640000	51907000	27035000	34807000	0.344517	0.790424
lcl|CP030093.1_prot_AWX12076.1_4076	Rv3761c	phosphotransferase family protein	2	3	1	1	3	0	28188000	66916000	0	0	34369000	0	1.4684	0.419627
lcl|CP030093.1_prot_AWX12078.1_4078	Rv3763	hypothetical protein	2	0	2	1	2	2	67374000	0	0	0	122920000	260480000	-2.50859	0.250799
lcl|CP030093.1_prot_AWX12080.1_4082	Rv3767c	SAM-dependent methyltransferase	6	2	0	0	4	1	307340000	35402000	0	0	43068000	0	2.99243	0.366314
lcl|CP030093.1_prot_AWX12086.1_4090	Rv3774	crotonase/enoyl-CoA hydratase family protein	13	6	6	9	11	6	1451200000	81701000	154750000	165620000	411490000	258990000	1.01327	0.562893
lcl|CP030093.1_prot_AWX12087.1_4091	Rv3775	lipase LipE	1	5	2	1	2	1	0	126820000	65822000	0	0	0	inf	0.154368
lcl|CP030093.1_prot_AWX12088.1_4093	Rv3777	oxidoreductase	3	1	2	1	3	1	68613000	0	0	0	19150000	0	1.84114	0.525675
lcl|CP030093.1_prot_AWX12089.1_4094	Rv3778c	cysteine desulfurase-like protein	2	3	0	1	2	0	30594000	107930000	0	0	0	0	inf	0.223882
lcl|CP030093.1_prot_AWX12091.1_4096	Rv3780	bacterial proteasome activator family protein	0	0	0	0	5	3	0	0	0	0	228490000	86161000	-inf	0.190523
lcl|CP030093.1_prot_AWX12092.1_4097	Rv3781	ABC transporter ATP-binding protein	4	0	0	2	3	1	123650000	0	0	19305000	15304000	0	1.83704	0.5153
lcl|CP030093.1_prot_AWX12098.1_4106	Rv3790	decaprenylphosphoryl-beta-D-ribose oxidase	2	3	2	0	3	0	0	169600000	0	0	39189000	0	2.11362	0.495395
lcl|CP030093.1_prot_AWX12101.1_4109	Rv3793	arabinosyltransferase	1	1	1	2	1	0	0	0	0	70356000	0	0	-inf	0.373901
lcl|CP030093.1_prot_AWX12102.1_4110	Rv3794	arabinosyltransferase	0	1	1	1	1	1	0	0	0	0	7794600	0	-inf	0.373901
lcl|CP030093.1_prot_AWX12107.1_4115	Rv3799c	acyl-CoA carboxylase subunit beta	1	5	6	3	4	2	0	117880000	71830000	50308000	51854000	31552000	0.504645	0.621257
lcl|CP030093.1_prot_AWX12108.1_4116	Rv3800c	polyketide synthase	39	37	59	55	51	21	939330000	1860100000	4287400000	13625000000	2188200000	1258600000	-1.2684	0.462432
lcl|CP030093.1_prot_AWX12109.1_4117	Rv3801c	fatty-acid--CoA ligase	21	22	25	21	24	15	727360000	831190000	3034800000	1049300000	1060800000	1007700000	0.559018	0.549081
lcl|CP030093.1_prot_AWX12111.1_4119	Rv3803c	MPT51/MPB51 antigen	1	0	0	0	1	0	0	0	0	0	18386000	0	-inf	0.373901
lcl|CP030093.1_prot_AWX12112.1_4120	Rv3804c	diacylglycerol acyltransferase	11	6	6	6	9	4	5586100000	136900000	137900000	849130000	1043800000	64612000	1.58208	0.518661
lcl|CP030093.1_prot_AWX12114.1_4124	Rv3808c	galactofuranosyl transferase GlfT2	0	0	1	1	0	0	0	0	13797000	0	0	0	inf	0.373901
lcl|CP030093.1_prot_AWX12115.1_4125	Rv3809c	UDP-galactopyranose mutase	1	3	1	0	2	1	0	75080000	0	0	49230000	0	0.608891	0.787708
lcl|CP030093.1_prot_AWX12118.1_4131	Rv3813c	Cof-type HAD-IIB family hydrolase	2	1	0	2	3	2	187730000	0	0	97597000	296320000	122080000	-1.4587	0.283876
lcl|CP030093.1_prot_AWX12119.1_4132	Rv3814c	1-acyl-sn-glycerol-3-phosphate acyltransferase	2	1	0	2	1	1	29795000	0	0	46931000	0	0	-0.655471	0.773273
lcl|CP030093.1_prot_AWX12121.1_4134	Rv3816c	1-acyl-sn-glycerol-3-phosphate acyltransferase	6	3	4	6	6	6	407380000	24873000	37834000	211500000	283310000	401870000	-0.931665	0.358336
lcl|CP030093.1_prot_AWX12123.1_4136	Rv3818	(2Fe-2S)-binding protein	2	3	2	2	3	0	0	31777000	0	0	21532000	0	0.561501	0.80274
lcl|CP030093.1_prot_AWX12135.1_4152	Rv3834c	serine--tRNA ligase	1	4	1	1	2	2	0	132750000	0	0	0	45300000	1.55113	0.566773
[truncated: 54 more rows]

## Sheet: 2093_vs_RUS_B0
Protein IDs	Rv	Protein	Unique peptides 2093_1	Unique peptides 2093_2	Unique peptides 2093_3	Unique peptides RUS_B0_1	Unique peptides RUS_B0_2	Unique peptides RUS_B0_3	LFQ intensity 2093_1	LFQ intensity 2093_2	LFQ intensity 2093_3	LFQ intensity RUS_B0_1	LFQ intensity RUS_B0_2	LFQ intensity RUS_B0_3	log2_LFQ	p_value
[truncated: 1,338 more rows]
